# Supplementary material for: Transgenerational Tolerance to Salt and Osmotic Stresses Induced by Plant Virus Infection
Source: Int J Mol Sci. 2022 Oct 18;23(20):12497. doi: 10.3390/ijms232012497 (PMC9604408; doi:10.3390/ijms232012497)
Supplement: Supplementary file 1 [file ijms-23-12497-s001.zip › Table S1.xlsx]

## Sheet: WTPVXvsWTCtr_DEG_all 
Supplementary Table S1. Differentially expressed N. benthamiana genes performed for paired-comparisons made between treatments
gene_id	WTPVX_fpkm	WTCtr_fpkm	log2FoldChange	pvalue	padj	gene_start	gene_end	gene_strand	gene_length	gene_description
Niben101Scf06473g00011	119.953	49.7455	1.27149	2.80651e-51	8.70522e-47	12336	17402	+	1050	Late embryogenesis abundant protein 1
Niben101Scf04110g01001	248.225	131.013	0.92408	1.87867e-45	2.91362e-41	148956	151706	+	1577	late embryogenesis-abundant protein [Brassica napus]
Niben101Scf04117g06010	1929.83	3538.39	-0.87288	1.38682e-42	1.43388e-38	663581	664310	-	612	Proteinase inhibitor type-2
Niben101Scf03628g04006	823.148	495.914	0.732693	1.1744e-40	9.10686e-37	414040	416636	-	1926	Seed biotin-containing protein SBP65
Niben101Scf02361g06004	127.876	51.3452	1.3173	3.90875e-34	2.42483e-30	579027	580954	+	545	Actin
Niben101Scf08271g00008	295.857	131.746	1.16889	1.41174e-33	7.29824e-30	65438	67871	+	371	Unknown protein
Niben101Scf00163g21003	5354.32	8475.97	-0.66072	2.24845e-31	9.96322e-28	2092682	2094016	+	306	Defensin-like protein 1
Niben101Scf15346g00009	1548.2	2290.34	-0.563004	4.18797e-27	1.62378e-23	37272	38416	+	576	Defensin-like protein
Niben101Scf05351g00004	28.2666	13.1519	1.10652	2.6938e-26	9.28402e-23	36335	38623	+	2289	Serine/threonine-protein phosphatase PP-Z
Niben101Scf03445g00002	1263.79	1917.8	-0.59965	1.61665e-25	5.01454e-22	25557	29471	-	743	Glutaredoxin-C1
Niben101Scf09928g01021	212.033	133.05	0.674374	2.13881e-25	6.03104e-22	109519	110967	-	1449	Heat shock-related 70 kDa protein 2
Niben101Scf06493g00022	2.48531	0.907518	1.45404	1.1329e-24	2.92835e-21	4241	27731	-	17050	Auxin transport protein BIG
Niben101Scf05767g01014	104.194	162.353	-0.638173	4.37508e-23	1.04389e-19	95824	98922	-	2590	Actin-depolymerizing factor 7
Niben101Scf01046g02009	192.541	317.976	-0.722111	5.97669e-23	1.32418e-19	248363	249575	+	584	Receptor expression-enhancing protein 6
Niben101Scf10737g01003	748.77	1185.62	-0.66085	9.35191e-23	1.93385e-19	91978	92475	+	498	Protein of unknown function, DUF538
Niben101Scf00735g06024	661.19	1012.77	-0.613322	1.96308e-22	3.80567e-19	629020	631686	+	246	ozone-responsive stress related protein [Oryza officinalis]
Niben101Scf09973g00011	94.7844	54.0008	0.813819	2.00263e-20	3.65398e-17	52080	60556	+	873	17.6 kDa class I heat shock protein
Niben101Scf04016g01001	559.314	861.361	-0.621007	7.29673e-20	1.25739e-16	195037	195909	-	444	Defensin-like protein
Niben101Ctg14642g00001	823.65	1237.38	-0.585108	1.99386e-19	3.25502e-16	1	840	+	748	Metallothionein-like protein 2
Niben101Scf38834g00002	47.6617	18.7145	1.35203	2.50129e-19	3.87925e-16	6189	7081	+	687	BnaC01g23010D [Brassica napus]
Niben101Ctg12493g00001	14.344	1.40599	3.35002	2.66721e-19	3.93959e-16	1	1556	+	512	Actin-1
Niben101Scf20914g00005	2.60079	18.7678	-0.443248	3.24937e-19	4.38214e-16	95651	96772	-	450	Unknown protein
Niben101Scf00338g09019	790.036	1075.41	-2.85014	3.24338e-19	4.38214e-16	898504	901542	-	2006	Aquaporin-like superfamily protein
Niben101Scf04395g00004	587.503	814.417	-0.469261	3.67062e-19	4.74397e-16	103796	108657	-	1076	Transcription elongation factor 1 homolog
Niben101Scf05767g01008	433.641	257.206	0.755357	1.18058e-18	1.46476e-15	87549	91299	+	533	Low-temperature-induced 65 kDa protein
Niben101Scf06560g02002	0.775319	0.0862559	3.1639	1.25497e-18	1.49718e-15	287313	312286	+	14940	Auxin transport protein BIG
Niben101Scf00355g02002	386.362	616.358	-0.671809	1.40415e-18	1.61311e-15	230761	231189	+	429	Cysteine proteinase inhibitor B
Niben101Scf00177g07007	8.39922	0.601529	3.794	4.87596e-18	5.40151e-15	705887	733818	+	1122	BnaA04g22020D [Brassica napus]
Niben101Scf11649g00002	233.32	368.113	-0.655511	8.15029e-18	8.71743e-15	48335	49750	-	459	Casparian strip membrane protein 2
Niben101Scf00066g01002	766.422	1152.81	-0.587116	1.30352e-17	1.34775e-14	136273	136509	-	237	product [Oryza sativa Japonica Group]
Niben101Scf02107g04011	103.603	192.096	-0.889308	3.93133e-17	3.93361e-14	453937	462605	-	789	Pterin-4-alpha-carbinolamine dehydratase
Niben101Scf06279g01009	5.46382	1.51718	1.84878	4.08606e-17	3.96067e-14	211684	222900	-	3838	MATH domain-containing protein
Niben101Scf05290g01011	128.951	194.828	-0.593156	8.18597e-17	7.69432e-14	94785	99650	+	967	Small nuclear ribonucleoprotein Sm D1
Niben101Scf00592g03011	1367.9	1853.27	-0.43623	3.65647e-16	3.33578e-13	354870	356208	-	641	late embryogenesis abundant protein [Picea glauca]
Niben101Scf13966g00008	1.91511	9.9897	-2.3863	2.50791e-15	2.22258e-12	3756	5292	-	1263	Cytochrome c oxidase subunit 1
Niben101Scf03855g05005	612.655	886.561	-0.530911	1.027e-14	8.84878e-12	532287	533644	-	796	glycine-rich protein [Gossypium hirsutum]
Niben101Scf01131g00005	206.7	299.34	-0.532647	1.17752e-14	9.87145e-12	36924	41794	-	996	conserved hypothetical protein [Ricinus communis] gb|EEF29221.1| conserved hypothetical protein [Ricinus communis]
Niben101Scf05099g01002	573.122	759.526	-0.4043	1.60809e-14	1.31263e-11	99031	102521	+	1187	Mitochondrial import inner membrane translocase subunit Tim17/Tim22/Tim23 family protein
Niben101Scf23843g00012	651.796	948.5	-0.53917	1.69386e-14	1.34718e-11	78948	81431	-	609	Unknown protein
Niben101Scf03404g01011	17.8323	34.2672	-0.940986	4.9688e-14	3.85306e-11	158597	165070	-	1132	Holliday junction resolvase [Clostridium sulfidigenes]
Niben101Scf10434g00038	20.0749	6.42954	1.12655	5.85288e-14	4.32249e-11	1569	3105	-	1467	Octicosapeptide/Phox/Bem1p family protein
Niben101Scf00714g00007	32.3008	14.8002	1.64329	5.82061e-14	4.32249e-11	46450	64933	-	1224	phosphoglucosamine mutase family protein
Niben101Scf02513g02002	157.819	97.2214	0.701061	6.86481e-14	4.95193e-11	268471	271172	+	451	Serine/arginine-rich splicing factor 12
Niben101Scf00725g05007	7.30848	3.67172	0.995402	7.30612e-14	5.15048e-11	563610	579650	-	5261	Transcription initiation factor TFIID subunit 2
Niben101Ctg13474g00003	197.1	105.282	0.907463	8.60393e-14	5.93059e-11	217	1390	-	444	Caleosin-related family protein
Niben101Scf18214g00004	12.5003	7.35135	0.767221	9.00753e-14	6.07382e-11	17249	29348	-	7679	glutamate synthase 1
Niben101Scf07087g00014	125.027	57.5501	1.12134	1.27321e-13	8.40266e-11	126502	126900	-	399	plastid developmental protein DAG, putative
Niben101Scf02124g01021	34.3097	54.8699	-0.675579	1.50208e-13	9.70654e-11	194705	197639	+	1547	Chaperone protein DnaJ
Niben101Scf06677g01003	196.542	280.783	-0.512533	1.56171e-13	9.88594e-11	154970	159409	-	863	Ubiquitin-fold modifier 1
Niben101Scf02538g05001	602.554	884.695	-0.551825	2.65881e-13	1.64942e-10	510538	513284	+	400	Unknown protein
Niben101Scf01375g06003	20019.2	27472.8	-0.454657	3.54718e-13	2.15738e-10	599799	600017	+	219	2S albumin
Niben101Scf07162g04014	14.081	6.56058	1.10445	4.11562e-13	2.45497e-10	436421	446562	-	2165	Betaine aldehyde dehydrogenase
Niben101Scf02585g00002	106.707	157.132	-0.929898	4.40655e-13	2.48514e-10	37144	39251	+	965	Oleosin 5
Niben101Scf00711g02004	47.163	31.4761	0.58493	4.37619e-13	2.48514e-10	191843	195635	+	3367	Triacylglycerol lipase SDP1
Niben101Scf00150g04007	22.5134	42.9833	-0.556395	4.25858e-13	2.48514e-10	409972	423680	+	1051	NADH dehydrogenase [ubiquinone] 1 alpha subcomplex subunit 6
Niben101Scf05534g01008	170.593	257.588	-0.592354	4.5455e-13	2.51772e-10	166867	172537	-	698	Subtilase family protein
Niben101Scf03848g09003	123.505	177.609	-0.521883	4.84033e-13	2.63399e-10	933204	936392	+	999	30S ribosomal protein S13
Niben101Scf03751g01002	25.3242	13.9225	0.865101	5.7313e-13	3.06506e-10	116529	121163	+	2093	Polyadenylate-binding protein 1
Niben101Scf03886g04003	1166.75	1667.73	-0.513402	6.75184e-13	3.54964e-10	538256	539609	-	545	HVA22-like protein e
Niben101Scf14069g00002	107.728	156.045	-0.532666	7.51602e-13	3.88553e-10	28571	31082	-	929	Unknown protein
Niben101Ctg15829g00004	90.2337	141.959	-0.651299	9.24156e-13	4.69926e-10	1651	4566	-	793	conserved hypothetical protein [Ricinus communis] gb|EEF52298.1| conserved hypothetical protein [Ricinus communis]
Niben101Scf03223g02002	36.9022	23.3334	0.662693	9.53761e-13	4.77157e-10	162202	200867	+	2358	Polyadenylate-binding protein 1
Niben101Scf11108g00002	145.811	237.203	-0.699706	9.90261e-13	4.87554e-10	10677	11036	-	360	Photosystem II reaction center X protein
Niben101Scf04323g04023	192.261	272.398	-0.500358	1.04039e-12	5.04232e-10	436669	438868	-	843	40S ribosomal protein S25
Niben101Scf03673g02009	125.736	166.33	-0.401838	2.21772e-12	1.05829e-09	268285	272362	-	2591	High mobility group B protein 3
Niben101Scf00218g01009	125.858	186.087	-0.562353	2.85034e-12	1.33957e-09	88475	97025	-	625	Cytochrome c oxidase subunit 6b-1
Niben101Scf02739g01002	3.88209	1.45329	1.41727	3.08845e-12	1.42981e-09	181213	188732	+	5417	Protein TIME FOR COFFEE
Niben101Scf03991g01002	45.788	18.0515	1.34629	4.31412e-12	1.96787e-09	184676	186951	+	566	Splicing factor U2af small subunit A
Niben101Scf04328g00047	1059.53	1456.24	-0.456778	4.52148e-12	2.03257e-09	192255	193728	+	772	Oleosin 5
Niben101Scf03445g04016	122.069	92.2831	0.405423	4.976e-12	2.20493e-09	479408	484427	+	2781	26S protease regulatory subunit 8 homolog
Niben101Scf02463g00001	168.707	254.929	-0.593169	5.34327e-12	2.33433e-09	24970	25909	+	432	Thioredoxin-1
Niben101Scf04499g03002	8.36457	1.62616	2.36541	5.42015e-12	2.33503e-09	430935	440151	+	1342	Root hair defective 3 GTP-binding protein (RHD3)
Niben101Scf00063g03007	296.193	381.533	-0.363516	6.9516e-12	2.95376e-09	347567	350949	+	1598	Eukaryotic translation initiation factor 5A-1
Niben101Scf06078g03007	763.893	1050.73	-0.457909	8.60947e-12	3.60877e-09	482033	483050	-	632	Oleosin Zm-I
Niben101Ctg15402g00004	46.2224	28.8834	0.679399	9.26109e-12	3.81075e-09	1	2381	-	1728	EXECUTER1 protein, chloroplast, putative isoform 3 [Theobroma cacao] gb|EOY20695.1| EXECUTER1 protein, chloroplast, putative isoform 3 [Theobroma cacao]
Niben101Scf12983g01058	770.05	963.015	-0.320908	9.33707e-12	3.81075e-09	282031	286625	-	1510	Cysteine proteinase inhibitor 6
Niben101Scf11991g00002	19.1712	12.0169	0.675269	1.00036e-11	4.02975e-09	27670	63635	-	4839	Formin-like protein 13
Niben101Scf05056g03032	4933.68	6832.31	-0.467642	1.19815e-11	4.76465e-09	327399	329212	-	914	2S albumin
Niben101Scf02290g02021	26.0252	15.8168	0.719151	1.3333e-11	5.23499e-09	231598	244138	-	7355	glutamate synthase 1
Niben101Scf04528g13017	194.668	264.229	-0.438896	1.55668e-11	6.03562e-09	1308386	1309612	+	780	Histone H2A
Niben101Scf08018g00010	468.397	643.173	-0.455365	2.10293e-11	8.05292e-09	10	3964	+	642	Iron-sulfur cluster assembly scaffold protein IscU
Niben101Scf04090g02014	15.7363	9.35759	0.750571	2.51955e-11	9.53065e-09	163442	180434	+	4155	Chromodomain-helicase-DNA-binding protein 8
Niben101Scf00163g20015	59.7566	99.8873	-0.738637	2.88115e-11	1.07672e-08	1990030	1991205	-	734	Oleosin 1
Niben101Scf01094g01012	118.766	197.535	-0.733051	2.94416e-11	1.08717e-08	177921	183274	-	478	Transcription elongation factor 1 homolog
Niben101Scf15360g00006	27.8532	16.5882	0.74894	3.49487e-11	1.27534e-08	46047	53613	+	1739	RNA-binding protein like [Arabidopsis thaliana]
Niben101Scf03817g12026	7.1861	3.6321	0.987453	4.20279e-11	1.51584e-08	1190118	1230259	+	4667	DNA-directed RNA polymerase subunit A'
Niben101Scf01376g02002	4.50335	1.70625	1.40101	4.60808e-11	1.64291e-08	258204	271399	+	3290	ran binding protein 7 [Thalassi 7 [Thalassiosira pseudonana CCMP1335]
Niben101Scf08193g00003	134.612	192.644	-0.514686	5.02597e-11	1.77154e-08	60493	63096	+	1139	Unknown protein
Niben101Scf05848g00002	1.58679	0.298555	2.40874	6.28148e-11	2.1892e-08	11288	19603	-	3796	Kelch-like protein 4
Niben101Scf02164g04001	10.2778	6.38033	0.688541	6.55076e-11	2.25768e-08	383376	397154	+	11013	ubiquitin-protein ligase 2
Niben101Scf05387g08001	53.0897	23.7924	1.16089	7.52387e-11	2.56457e-08	788970	789907	+	417	Alpha N-terminal protein methyltransferase 1
Niben101Scf04122g03017	638.653	828.446	-0.373372	9.18435e-11	3.09652e-08	314450	316586	-	766	Hd3a, partial [Oryza rufipogon]
Niben101Scf07826g04012	37.8787	61.9584	-0.708043	1.04712e-10	3.49241e-08	359004	362695	-	1077	60S ribosomal protein L18a-3
Niben101Scf25768g00011	20.228	33.2006	-0.712951	1.07855e-10	3.559e-08	32798	35828	-	1582	Protein SPIRAL1-like 1
Niben101Scf09133g03022	24.504	43.4868	-0.825508	1.13363e-10	3.70135e-08	342733	345473	+	782	Unknown protein
Niben101Scf05643g05002	2753.61	3740.2	-0.439759	1.54581e-10	4.99458e-08	582830	583352	-	448	conserved hypothetical protein [Ricinus communis] gb|EEF52346.1| conserved hypothetical protein [Ricinus communis]
Niben101Scf00885g13008	188.956	285.198	-0.591561	1.59423e-10	5.09791e-08	1308196	1308737	-	466	Unknown protein
Niben101Scf14338g03007	670.676	857.081	-0.351904	1.61351e-10	5.10693e-08	399850	400746	+	748	late embryogenesis abundant protein [Picea glauca]
Niben101Scf01671g06015	386.031	262.331	0.559818	2.09523e-10	6.56465e-08	637997	639953	+	707	AWPM-19-like family protein
Niben101Scf01912g01008	32.1811	51.9534	-0.689739	2.18368e-10	6.77335e-08	154422	162758	-	1094	Universal stress protein A-like protein
Niben101Ctg14932g00002	16958.3	22254.5	-0.390103	2.29417e-10	7.04559e-08	1170	1409	-	240	seed maturation protein PM41 [Glycine max] seed maturation protein PM41 [Glycine max]
Niben101Scf20773g00008	26.0695	47.7754	-0.871086	2.34026e-10	7.1167e-08	76836	80747	-	767	-
Niben101Scf04867g01002	2124.68	3006.98	-0.498894	2.73373e-10	8.2325e-08	114961	115197	+	237	product [Oryza sativa Japonica Group]
Niben101Scf00369g18021	250.506	353.368	-0.494022	2.849e-10	8.49715e-08	1845367	1846781	-	961	PAR1 protein
Niben101Scf04096g02015	9.83322	4.76441	1.0453	3.01228e-10	8.89857e-08	229287	244912	+	4082	DNA mismatch repair protein MutS
Niben101Scf05824g06007	198.584	299.927	-0.592376	3.10193e-10	9.07696e-08	624670	625632	-	577	BnaC02g29020D [Brassica napus]
Niben101Scf05298g06005	303.251	419.178	-0.464796	3.47537e-10	1.00747e-07	607619	609365	+	862	Dormancy/auxin associated family protein
Niben101Scf01771g01010	32.0873	48.8735	-0.604569	3.57567e-10	1.02695e-07	145615	151188	+	1583	PPPDE putative thiol peptidase family protein
Niben101Scf00745g02013	4.44126	1.50007	1.56788	3.62585e-10	1.0318e-07	172194	188906	+	2752	poly(A) polymerase 2
Niben101Scf06637g00012	9.34698	3.10499	1.58983	3.70629e-10	1.04511e-07	100555	104767	+	1328	Phosphoenolpyruvate carboxykinase [ATP]
Niben101Ctg13380g00001	1001.05	1367.27	-0.447558	4.01234e-10	1.12121e-07	1606	1923	-	318	Peptidyl-prolyl cis-trans isomerase 7
Niben101Scf03545g00014	8.46547	2.65998	1.6695	4.07914e-10	1.1297e-07	72494	74520	+	1219	DCD (Development and Cell Death) domain protein
Niben101Scf08479g01001	208.83	302.869	-0.533967	4.14897e-10	1.13887e-07	153625	160988	+	885	Casparian strip membrane protein 3
Niben101Scf02294g03014	15.3468	22.1933	-0.530653	4.25832e-10	1.15864e-07	378622	383648	+	3755	Terpenoid synthase 6
Niben101Scf07147g01006	3.91707	0.227454	4.1244	4.52908e-10	1.22159e-07	119608	121257	+	1155	RNA-binding protein 39
Niben101Scf00272g11021	98.0313	137.407	-0.485243	4.67421e-10	1.24987e-07	1188805	1193159	+	902	30S ribosomal protein S4
Niben101Scf05368g03011	21.5217	36.1942	-0.748789	4.76376e-10	1.26293e-07	294933	296524	-	1036	-
Niben101Scf07382g00001	43.881	73.304	-0.737497	5.51822e-10	1.45054e-07	38976	40453	+	642	conserved hypothetical protein [Ricinus communis] gb|EEF44749.1| conserved hypothetical protein [Ricinus communis]
Niben101Scf01509g02017	0.604735	0	8.86616	5.73089e-10	1.49379e-07	194018	205276	-	4146	Mediator of RNA polymerase II transcription subunit 33A
Niben101Scf01349g04004	141.636	210.764	-0.570869	5.84322e-10	1.51038e-07	420989	424112	-	1198	30S ribosomal protein S13
Niben101Scf01702g03008	357.896	474.974	-0.406174	5.93408e-10	1.52118e-07	332364	333427	+	700	Gibberellin-regulated protein 1
Niben101Scf02027g02004	4770.47	6031.36	-0.336423	6.28938e-10	1.59905e-07	260709	261780	-	601	conserved hypothetical protein [Ricinus communis] gb|EEF51671.1| conserved hypothetical protein [Ricinus communis]
Niben101Scf02548g06013	143.844	202.832	-0.493399	6.80411e-10	1.71318e-07	758674	761767	-	1715	Unknown protein
Niben101Scf13802g00003	158.393	231.473	-0.545315	6.84876e-10	1.71318e-07	34210	36323	+	702	Unknown protein
Niben101Scf01463g04006	5.63886	2.98509	0.919029	6.92044e-10	1.71726e-07	380620	390678	-	5423	BAH domain ,TFIIS helical bundle-like domain
Niben101Scf01033g04010	645.558	892.265	-0.464597	7.32067e-10	1.80216e-07	471418	471648	+	231	BnaC06g26240D [Brassica napus]
Niben101Scf06441g00016	59.6898	85.1092	-0.510541	8.13101e-10	1.98589e-07	51970	56527	+	1097	Acyl carrier protein
Niben101Scf18182g00007	8.87837	4.09049	1.11816	8.69698e-10	2.10752e-07	187474	195745	-	3696	Plant regulator RWP-RK family protein
Niben101Scf00478g00004	316.331	427.183	-0.4313	8.84138e-10	2.12591e-07	11680	14804	-	1351	Cation transport regulator-like protein 2
Niben101Scf09392g00016	24.3746	14.9344	0.70829	9.08192e-10	2.16695e-07	89095	94582	-	2486	Eukaryotic translation initiation factor 3 subunit A
Niben101Scf02338g00002	98.808	141.467	-0.516121	9.82751e-10	2.32694e-07	72151	78397	+	1342	Mitochondrial ATP synthase subunit G protein
Niben101Scf03842g01013	423.599	554.562	-0.386565	9.99667e-10	2.34907e-07	85062	90039	+	1235	Ubiquitin-conjugating enzyme E2 D1
Niben101Scf02762g01005	27.9607	18.8848	0.568214	1.10679e-09	2.58123e-07	278084	286624	-	2907	ATP-dependent RNA helicase DBP2
Niben101Scf00332g12009	187.464	265.062	-0.497594	1.13886e-09	2.6362e-07	1288091	1293919	+	963	Trafficking protein particle complex subunit 4
Niben101Scf05824g06002	1069.8	1378.92	-0.364195	1.65872e-09	3.81113e-07	686019	686389	-	213	conserved hypothetical protein [Ricinus communis] gb|EEF32983.1| conserved hypothetical protein [Ricinus communis]
Niben101Scf33183g00001	4.34466	0.197378	-0.372562	1.89897e-09	4.29943e-07	54	911	+	858	Octicosapeptide/Phox/Bem1p family protein
Niben101Scf06318g02008	863.442	1119.45	4.43926	1.89e-09	4.29943e-07	283576	285003	-	890	UPF0098 protein YbhB
Niben101Scf10545g00007	371.595	507.334	-0.446952	1.93206e-09	4.34265e-07	102931	104000	+	789	Late embryogenesis abundant protein Lea5-D
Niben101Scf01181g03027	38.8385	55.3678	-0.509506	2.12481e-09	4.74154e-07	362150	366082	-	1694	F-box family protein, putative isoform 1 [Theobroma cacao] ref|XP_007038602.1| F-box family protein, putative isoform 1 [Theobroma cacao] ref|XP_007038603.1| F-box family protein, putative isoform 1 [Theobroma cacao] gb|EOY23102.1| F-box family protein, putative isoform 1 [Theobroma cacao] gb|EOY23103.1| F-box family protein, putative isoform 1 [Theobroma cacao] gb|EOY23104.1| F-box family protei…
Niben101Scf03851g00010	144.296	200.672	-0.474441	2.17e-09	4.80779e-07	13772	16011	+	716	-
Niben101Scf02917g00002	159.922	122.473	0.387033	2.40539e-09	5.26852e-07	54746	56936	+	1793	TGACG-sequence-specific DNA-binding protein TGA-2.1
Niben101Scf15631g00004	427.121	346.643	0.302836	2.41192e-09	5.26852e-07	13564	20224	-	2170	-
Niben101Scf04140g00003	160.206	244.247	-0.606208	2.58292e-09	5.60259e-07	31412	34427	-	634	BnaC03g75650D [Brassica napus]
Niben101Scf13227g00027	85.8876	58.8834	0.546669	2.79507e-09	6.02065e-07	45955	53118	+	2025	Fatty acid oxidation complex subunit alpha
Niben101Scf05519g02001	41.5142	63.3684	0.615897	3.05368e-09	6.46382e-07	201192	204932	+	1334	Calcium-binding EF-hand family protein
Niben101Scf01927g08004	78.4195	51.2698	0.755543	3.06332e-09	6.46382e-07	822433	823616	+	1140	Zinc finger CCCH domain-containing protein 20
Niben101Scf04260g00011	13.0246	7.71914	-0.607998	3.03896e-09	6.46382e-07	22305	40037	-	3058	Nucleolar protein 10
Niben101Scf01485g02004	6.28195	3.53169	0.832198	3.35058e-09	7.02219e-07	125602	137303	-	4983	Vacuolar protein sorting-associated protein 13
Niben101Scf03790g01009	7.40956	3.71412	0.996822	3.64719e-09	7.59253e-07	106050	118041	-	2872	Eukaryotic translation initiation factor 4G
Niben101Scf05565g02013	26.2821	41.0364	-0.641598	3.99314e-09	8.24408e-07	217012	220961	+	1122	Calcium-binding EF hand family protein
Niben101Scf19059g00010	15.6031	7.94284	0.997583	4.03992e-09	8.24408e-07	1	7124	+	2448	U3 small nucleolar RNA-associated protein 14 homolog A
Niben101Scf15604g00022	5.77315	2.89591	0.974188	4.02593e-09	8.24408e-07	46497	54793	-	4041	Glutathione S-transferase Z1
Niben101Scf01382g02001	234.978	174.136	0.434324	4.25021e-09	8.61654e-07	244978	246558	-	1581	Heat shock 70 kDa protein 1-like
Niben101Scf05433g00001	12.2388	30.3458	-1.30593	4.41161e-09	8.88568e-07	16904	19398	-	468	RPM1-interacting protein 4 (RIN4) family protein
Niben101Scf05588g12010	28.4644	45.7912	-0.683368	4.5384e-09	9.08208e-07	1219837	1222754	-	1004	60S ribosomal protein L30
Niben101Scf00341g03009	37.2018	26.5406	0.488664	4.5726e-09	9.09185e-07	285001	290951	-	2999	RNA-binding protein 8A
Niben101Scf02354g02009	8.21788	17.5473	-1.09216	4.76061e-09	9.40538e-07	268431	271945	+	928	60S ribosomal protein L37-1
Niben101Scf01718g04004	38.3923	55.7013	-0.534409	4.8368e-09	9.49543e-07	428126	431076	-	1553	molecular chaperone DnaJ [Fischerella sp. PCC 9605]
Niben101Scf03693g06002	30.0423	46.3408	-0.622274	5.47619e-09	1.0683e-06	640384	646086	-	1673	Outer envelope pore protein 24, chloroplastic
Niben101Scf05506g04001	2372.16	2933.91	-0.304684	5.54184e-09	1.07435e-06	404102	405390	+	901	glyoxalase [Pseudomonas fluorescens]
Niben101Scf03396g04011	2.05001	0	8.59656	5.89159e-09	1.13506e-06	461940	473361	+	1014	Protein of Unknown Function (DUF239)
Niben101Scf09108g00003	436.904	568.429	-0.377599	6.01205e-09	1.15112e-06	44924	46513	-	988	late embryogenesis abundant protein Lea5 [Solanum nigrum]
Niben101Scf01578g00008	41.4158	61.5684	-0.570273	6.70177e-09	1.27531e-06	64234	66544	+	1229	dehydration-induced protein (ERD15)
Niben101Scf11737g00001	68.5168	91.0926	-0.409086	6.94694e-09	1.3139e-06	30843	34103	+	1447	TGACG-sequence-specific DNA-binding protein TGA-1B
Niben101Scf04193g06007	37.6021	12.8543	1.54973	7.37421e-09	1.38626e-06	629484	637310	+	2195	Pre-mRNA-splicing factor SLU7
Niben101Scf01934g01001	408.865	516.116	-0.334042	7.43977e-09	1.39016e-06	99582	102937	+	1043	Mitochondrial import inner membrane translocase subunit Tim17/Tim22/Tim23 family protein
Niben101Scf06769g01010	41.1413	27.7787	0.56861	7.60078e-09	1.41174e-06	148645	151220	+	1515	heat shock transcription factor A3
Niben101Scf05928g03010	440.558	545.957	-0.307591	7.75849e-09	1.43246e-06	304713	307798	-	1450	Eukaryotic translation initiation factor 5A-1
Niben101Scf03865g05002	2.83267	9.31305	-1.71383	8.15281e-09	1.49635e-06	635660	638895	+	1036	Ganglioside-induced differentiation-associated protein 2
Niben101Scf00962g00007	72.8858	111.284	-0.609672	8.31907e-09	1.51789e-06	14543	15816	-	558	T32E20.29 [Arabidopsis thaliana]
Niben101Scf01602g06016	145.229	214.22	-0.558287	9.46554e-09	1.71697e-06	617141	620113	-	834	Stress-associated endoplasmic reticulum protein 2
Niben101Scf03757g06012	902.679	1155.63	-0.35445	1.01755e-08	1.83502e-06	685993	690669	+	854	Phosphatidylglycerol/phosphatidylinositol transfer protein
Niben101Ctg13931g00001	3.20414	0.700241	2.19886	1.03742e-08	1.86005e-06	20	2247	+	2103	Midasin
Niben101Scf08681g00003	124.104	176.249	-0.503445	1.05083e-08	1.87325e-06	2090	5314	-	871	Autophagy-related protein 8C
Niben101Ctg14396g00002	60.2711	34.3798	0.810785	1.08996e-08	1.93191e-06	153	2611	+	747	RNA-binding protein 1
Niben101Scf01569g01001	5381.49	7124.61	-0.40273	1.102e-08	1.94215e-06	112821	116762	+	589	Non-specific lipid-transfer protein A
Niben101Scf07023g03003	4.51325	2.36155	0.93447	1.17956e-08	2.06709e-06	390248	401168	-	5687	Transcription elongation factor Spt6
Niben101Scf08341g08003	171.711	249.035	-0.904378	1.26886e-08	2.19429e-06	878696	880068	-	594	BnaCnng04900D [Brassica napus]
Niben101Scf01834g04028	13.3434	25.0106	-0.427783	1.27336e-08	2.19429e-06	531010	534094	-	920	ATPase inhibitor [Zea mays]
Niben101Scf07475g00009	47.75	64.3179	-0.53423	1.2685e-08	2.19429e-06	29220	35129	-	2017	F-box/LRR-repeat protein 2
Niben101Scf08526g01008	4.27398	0.0512045	6.35464	1.29099e-08	2.21238e-06	125394	127218	-	555	DEAD-box ATP-dependent RNA helicase 39
Niben101Scf06091g02001	49.4256	36.9599	0.420594	1.32121e-08	2.25173e-06	222635	238271	+	3945	Sister chromatid cohesion protein PDS5 homolog B
Niben101Scf08899g00001	62.2973	95.2134	-0.609968	1.33621e-08	2.26483e-06	50439	55515	+	770	DNA-directed RNA polymerase subunit 10-like protein
Niben101Scf01339g06010	439.748	558.886	-0.343922	1.41923e-08	2.39249e-06	651986	653579	+	498	30S ribosomal protein S14 type Z
Niben101Scf00370g04025	2123.87	2701.01	-0.344884	1.46487e-08	2.45608e-06	408840	410402	+	865	Glycoprotein membrane precursor GPI-anchored
Niben101Scf04294g06042	192.308	247.337	-0.360971	1.47754e-08	2.46399e-06	666109	688558	-	2293	Alpha-1,3-mannosyl-glycoprotein 2-beta-N-acetylglucosaminyltransferase
Niben101Scf01185g00004	53.7619	36.7282	0.551393	1.53226e-08	2.53067e-06	21403	23606	+	1447	Protein phosphatase 2C 3
Niben101Scf01334g00002	4362.96	5587.82	-0.354927	1.53384e-08	2.53067e-06	78682	80439	-	810	AWPM-19-like family protein
Niben101Scf01538g04008	718.898	956.852	-0.410202	1.69857e-08	2.78764e-06	423034	425697	-	333	Non-specific lipid-transfer protein 6
Niben101Scf11161g00005	20.0271	12.4506	0.687282	1.79527e-08	2.93083e-06	16908	30598	+	2231	Abhydrolase domain-containing protein 3
Niben101Scf15836g01010	3.8938	1.24573	1.64379	1.84198e-08	2.99133e-06	167181	189731	-	2727	E3 SUMO-protein ligase SIZ1
Niben101Scf07895g08001	3.12529	0.778232	2.00624	1.88033e-08	3.03772e-06	872493	878586	+	3991	phosphatidylinositol kinase putative [Albugo laibachii Nc14]
Niben101Scf00369g07016	19.466	12.9421	0.590593	1.95745e-08	3.14592e-06	773914	777942	+	2785	Heat shock 70 kDa protein 1-like
Niben101Scf06113g00016	280.828	388.898	-0.467363	1.98736e-08	3.17752e-06	69442	73558	+	1082	Thioredoxin-1
Niben101Scf03427g10008	95.6441	134.809	-0.493166	2.18495e-08	3.47553e-06	1105602	1108689	-	812	Transcription elongation factor 1 homolog
Niben101Scf07493g03006	6.66117	1.05044	2.66606	2.59006e-08	4.0989e-06	371350	372141	+	689	Polyadenylate-binding protein 1-A
Niben101Scf10785g01015	97.2276	125.738	-0.369104	2.69866e-08	4.24908e-06	228708	231097	-	1509	40S ribosomal protein S27-2
Niben101Scf07123g00018	153.524	98.7384	0.639134	2.83991e-08	4.44891e-06	59441	59830	+	319	SNF1-related protein kinase regulatory subunit beta-2
Niben101Scf14079g00006	27.4986	16.3321	2.07975	2.86938e-08	4.45012e-06	27494	35980	+	1276	Pre-mRNA-splicing factor SLU7
Niben101Scf04099g06016	7.18817	1.7017	0.75453	2.8668e-08	4.45012e-06	606945	611139	-	1081	Protein EXECUTER [Medicago truncatula]
Niben101Scf03925g01010	2.60504	0.635042	2.03975	3.01609e-08	4.65438e-06	117764	120385	-	2622	Leucine-rich repeat receptor-like protein kinase family protein
Niben101Scf05317g00004	46.657	73.061	-0.644803	3.05132e-08	4.68544e-06	74093	77440	-	808	40S ribosomal protein S13
Niben101Scf15402g00005	1.82651	0.400493	-0.474783	3.18081e-08	4.83639e-06	251	12842	-	2997	zinc ion-binding protein [Medicago truncatula]
Niben101Scf04526g02002	46896.6	65269.6	2.19251	3.1742e-08	4.83639e-06	279608	280223	+	482	18 kDa seed maturation protein
Niben101Scf08186g00012	18.0295	11.3167	0.672466	3.21927e-08	4.87098e-06	42625	48196	+	2620	mitogen-activated protein kinase 18
Niben101Scf06621g01003	20.7619	13.0628	0.669135	3.23794e-08	4.87545e-06	104281	110931	+	2652	ATP-dependent Clp protease ATP-binding subunit ClpA
Niben101Ctg02534g00003	366.688	269.04	0.448552	3.29912e-08	4.94358e-06	2	557	+	477	Actin-7
Niben101Scf05588g13006	9.02433	5.00338	0.852145	3.50245e-08	5.22303e-06	1381982	1387668	-	3243	Protein FAR1-RELATED SEQUENCE 3
Niben101Scf04455g04017	25.0992	45.2459	-0.846509	3.52399e-08	5.23001e-06	540388	544058	-	747	40S ribosomal protein S21-2
Niben101Scf00449g06008	964.979	800.602	0.27117	3.64396e-08	5.3823e-06	700068	701501	+	1434	Heat shock 70 kDa protein
Niben101Scf03817g16010	8.63132	4.62377	0.900473	3.67574e-08	5.40352e-06	1591741	1596640	+	2998	Chaperone protein DnaJ
Niben101Scf03949g00023	11.0679	17.8335	-0.685821	3.81864e-08	5.5871e-06	49954	53153	-	1972	Chitinase 12
Niben101Scf10283g01011	3.85621	0	8.29802	3.87513e-08	5.64314e-06	145382	150658	-	439	Endoplasmic reticulum-Golgi intermediate compartment protein 3
Niben101Scf07247g04003	118.951	89.4658	0.413085	4.04184e-08	5.8584e-06	439144	444154	+	2274	Proton pump-interactor 1
Niben101Scf01669g04021	101.42	150.202	-0.564701	4.19536e-08	6.05264e-06	472038	475097	+	681	40S ribosomal protein S28
Niben101Scf01502g00018	20.5356	13.125	0.647781	5.12423e-08	7.35849e-06	27265	30556	-	1995	Nucleolar GTP-binding protein
Niben101Scf10400g00005	74.0174	53.6518	0.465523	5.17494e-08	7.39707e-06	59331	64008	+	1775	60 kDa chaperonin
Niben101Scf06518g00010	5.54591	3.23632	0.777262	5.20619e-08	7.4076e-06	28246	39119	-	5848	RNA-binding protein 1
Niben101Scf25893g00007	271.265	194.551	0.48153	5.36826e-08	7.60332e-06	13749	15940	+	1348	Short-chain dehydrogenase reductase 2a
Niben101Scf21813g00014	187.838	232.264	-0.304611	5.40045e-08	7.61415e-06	91457	99239	-	2024	Cysteine proteinase inhibitor 6
Niben101Scf00083g02014	31.9499	19.6002	0.706719	5.96365e-08	8.37015e-06	233035	244699	-	1593	Polyadenylate-binding protein 8
Niben101Ctg15964g00001	8.2624	1.51198	2.45802	6.01128e-08	8.399e-06	7	1423	-	550	Methyl-CpG-binding domain-containing protein 7
Niben101Scf03121g01001	90.0758	127.358	-0.497225	6.5074e-08	9.05141e-06	172331	175162	+	759	Unknown protein
Niben101Scf02824g02001	103.248	75.8996	0.445548	6.57648e-08	9.10666e-06	227970	231071	+	2212	Phosphatidylinositol 4-kinase gamma 7
Niben101Scf02821g03018	20.9832	36.497	-0.797428	6.62735e-08	9.13631e-06	331663	341317	-	764	-
Niben101Scf01529g01006	870.78	1106.66	-0.344105	6.77755e-08	9.30204e-06	94046	94294	+	249	wound-responsive family protein [Medicago truncatula]
Niben101Scf04549g09015	14.9987	9.50943	0.658653	6.92485e-08	9.46233e-06	959496	973479	+	3004	E3 SUMO-protein ligase SIZ1
Niben101Scf06864g00005	1253.4	1614.81	-0.324196	7.47346e-08	1.01228e-05	19532	20249	-	639	Cytochrome c oxidase subunit 5C
Niben101Scf03930g02021	319.779	400.885	-0.363437	7.45497e-08	1.01228e-05	251996	254122	+	1814	embryo-specific protein [Medicago truncatula]
Niben101Scf03147g07006	145.349	192.659	-0.404294	7.73207e-08	1.04275e-05	712914	718190	+	1829	50S ribosomal protein L7Ae
Niben101Ctg15784g00002	6.82999	1.74714	1.96573	8.06198e-08	1.08254e-05	33	4755	-	1118	RNA methyltransferase family protein
Niben101Scf04993g00005	142.551	205.334	-0.524639	8.14605e-08	1.08911e-05	77037	81761	-	883	CASP-like protein
Niben101Scf03009g01006	136.259	179.628	-0.396842	8.42534e-08	1.12162e-05	139605	142300	+	1593	Pimeloyl-[acyl-carrier protein] methyl ester esterase
Niben101Scf00394g03001	52.6489	36.4232	0.532718	8.61307e-08	1.14171e-05	333043	340018	+	1964	Polyribonucleotide nucleotidyltransferase
Niben101Scf03038g16002	5.04518	2.73163	0.885638	8.6755e-08	1.14509e-05	1645240	1655660	-	8489	expressed protein [Oryza sativa Japonica Group]
Niben101Scf03110g05008	301.002	386.629	-0.359048	8.75038e-08	1.15008e-05	541646	548742	+	1072	Ubiquitin-conjugating enzyme family protein
Niben101Scf03365g04007	404.683	492.224	-0.280792	8.84107e-08	1.1571e-05	397484	399695	+	1133	50S ribosomal protein L14
Niben101Scf11737g00029	134.994	191.402	-0.502369	8.94886e-08	1.16629e-05	157565	157945	+	381	Calvin cycle protein CP12-3, chloroplastic
Niben101Scf04416g00008	281.806	416.725	-0.562646	9.00334e-08	1.16847e-05	65121	67884	+	348	LysM domain-containing receptor-like kinase [Medicago truncatula]
Niben101Scf01008g01008	1479.7	1867.16	-0.333516	1.00611e-07	1.30031e-05	156331	158330	+	1207	Dormancy/auxin associated family protein
Niben101Scf14017g00004	23.6847	36.7146	-0.630048	1.05886e-07	1.36281e-05	109369	116431	+	1060	RNA-binding protein 28
Niben101Scf04382g01003	13.3876	8.04166	0.737406	1.08643e-07	1.38884e-05	132133	134367	+	2235	Scarecrow-like protein 14
Niben101Scf12555g00005	14.4138	8.2094	0.813277	1.08804e-07	1.38884e-05	5267	11483	-	2341	Smr (small MutS-related) domain protein [Medicago truncatula]
Niben101Scf00121g00028	2.24991	0	0.334151	1.15916e-07	1.46754e-05	77199	82061	+	756	Elongation factor 1-alpha 2
Niben101Ctg10614g00004	1154.39	917.01	8.3039	1.15652e-07	1.46754e-05	1	501	-	333	Iron sulfur cluster assembly protein 1, mitochondrial
Niben101Scf03911g00006	190.924	254.652	-0.413266	1.17449e-07	1.48091e-05	25126	27825	-	627	Stress-associated endoplasmic reticulum protein 2
Niben101Scf01526g05004	5528.72	6949.5	-0.327991	1.21379e-07	1.52427e-05	529951	530635	+	602	seed maturation protein [Glycine tomentella]
Niben101Scf07638g04002	81.1473	118.119	-0.394221	1.22804e-07	1.52977e-05	404149	404688	+	540	Vacuolar protein sorting-associated protein 25
Niben101Scf01396g04004	118.143	155.453	-0.540237	1.2279e-07	1.52977e-05	420643	425779	+	912	Cytochrome b-c1 complex subunit 7
Niben101Scf06545g00010	250.2	322.978	-0.366637	1.29658e-07	1.60869e-05	79779	82824	-	1054	30S ribosomal protein S4
Niben101Scf06128g00004	29.4802	21.0244	0.488807	1.30276e-07	1.60992e-05	73932	77876	+	3945	Splicing factor 3B subunit 1
Niben101Scf05645g05007	12.9442	23.2095	-0.840435	1.32997e-07	1.63702e-05	560051	566216	+	882	-
Niben101Scf01176g01033	62628.3	81638	-0.380405	1.35845e-07	1.66547e-05	190306	190657	+	261	Teneurin-3
Niben101Scf07137g00005	184.997	283.41	-0.61276	1.40781e-07	1.71919e-05	1	396	+	291	40S ribosomal protein S28
Niben101Scf04488g00021	653.635	842.901	-0.364935	1.44905e-07	1.76261e-05	98471	98881	+	411	Cysteine proteinase inhibitor 10
Niben101Scf02679g01012	255.119	204.272	0.322648	1.48362e-07	1.7961e-05	268833	273945	+	2383	-
Niben101Scf04537g01009	27.0035	16.5925	0.702973	1.48816e-07	1.7961e-05	101787	107306	+	4145	BAG family molecular chaperone regulator 6
Niben101Scf01208g03019	11.1038	3.51327	1.65871	1.54336e-07	1.8555e-05	370663	374674	-	888	Uncharacterized conserved protein (DUF2215)
Niben101Scf09811g00001	1817.25	2280.81	-0.325763	1.62152e-07	1.94195e-05	1029	2541	-	471	E3 ubiquitin-protein ligase PUB24
Niben101Scf09432g00008	54.6298	77.001	-0.493969	1.74775e-07	2.08506e-05	132291	135384	+	1037	60S ribosomal protein L35a-3
Niben101Ctg16161g00004	35.0152	49.4511	-0.496551	1.78343e-07	2.11949e-05	4310	7582	-	1468	Translin family protein
Niben101Scf07593g02005	107.102	63.5198	0.757172	1.80573e-07	2.13779e-05	198507	199043	+	537	BnaC07g43630D [Brassica napus]
Niben101Scf07183g00017	10.7019	1.82485	2.55924	1.81619e-07	2.142e-05	28836	32556	-	515	ATP-dependent RNA helicase SUB2
Niben101Scf02793g25007	988.915	1249.58	-0.335418	1.89091e-07	2.22167e-05	2576203	2578002	-	812	seed maturation protein LEA 4 [Glycine tomentella]
Niben101Scf03380g01009	1.40253	0.351725	2.00185	1.94257e-07	2.27376e-05	146117	152025	-	4895	Protein TIME FOR COFFEE
Niben101Scf14669g00001	6.71224	3.60631	0.793825	2.01388e-07	2.33958e-05	16101	22164	+	2884	Regulator of Vps4 activity in the MVB pathway protein
Niben101Scf07231g02018	6.6691	3.85478	0.897813	2.00901e-07	2.33958e-05	191641	201497	-	4218	APOLLO [Boechera sp. IPK 11]
Niben101Scf07277g00011	37.929	51.6892	-0.444738	2.12502e-07	2.45947e-05	57756	65474	-	2085	Single-stranded nucleic acid binding R3H protein
Niben101Scf07309g00003	36.4981	26.8574	0.443843	2.1603e-07	2.49101e-05	37341	42685	+	2517	60 kDa chaperonin 1
Niben101Scf00851g03005	4.47915	2.01159	1.15639	2.24838e-07	2.58297e-05	359604	377371	+	3084	Serine/threonine protein phosphatase family protein
Niben101Scf11609g03002	3391.61	2832.94	0.261404	2.28459e-07	2.61488e-05	334507	338551	-	2576	Vicilin
Niben101Scf02957g00007	23.5756	5.92782	1.99372	2.41824e-07	2.75768e-05	30606	30971	-	366	Pentatricopeptide repeat-containing protein At2g30100, chloroplastic
Niben101Scf03693g07011	69.7953	53.103	0.395538	2.43231e-07	2.76357e-05	768311	771711	-	2821	Vicilin-like antimicrobial peptides 2-2
Niben101Scf03923g14012	481.508	614.537	0.567146	2.45785e-07	2.76457e-05	1517401	1520575	-	1051	Histone H2A.V
Niben101Scf02772g05001	34.6858	23.4408	-0.349724	2.44707e-07	2.76457e-05	545361	563885	+	1728	T-complex protein 1 subunit zeta
Niben101Scf10708g02011	355.996	474.574	-0.412624	2.45993e-07	2.76457e-05	294457	295122	-	666	F-box family protein
Niben101Scf03085g05002	73.9104	97.6157	-0.399995	2.46972e-07	2.76556e-05	520146	523234	+	1073	sterol methyltransferase 1
Niben101Scf03679g03008	25.9198	39.7751	-0.614825	2.79691e-07	3.12067e-05	341303	347176	+	1458	ATP synthase epsilon chain
Niben101Scf03576g00007	38.1777	59.2883	-0.632396	2.8553e-07	3.17439e-05	5893	8450	+	943	expressed protein localized to the inner membrane of the chloroplast.
Niben101Scf12154g01009	61.1154	44.3121	0.466299	2.94092e-07	3.25791e-05	126688	128967	-	1515	Heat shock 70 kDa protein 1-like
Niben101Scf08179g02014	39.9422	56.852	-0.507221	3.06815e-07	3.38676e-05	364590	368180	+	1237	Ras-related protein Rab-8A
Niben101Scf04932g01029	72.4066	103.38	-0.512041	3.10571e-07	3.41606e-05	215331	218682	-	2358	11S globulin seed storage protein 2
Niben101Scf01489g01003	122.851	174.264	-0.501714	3.16196e-07	3.46564e-05	240865	243577	+	678	60S ribosomal protein L37a
Niben101Scf00428g10003	619.792	790.946	-0.349645	3.18956e-07	3.47467e-05	1079531	1080442	+	631	Oleosin Zm-I
Niben101Scf09618g00008	0.451853	0	8.10368	3.19261e-07	3.47467e-05	3	20865	-	3278	Pre-mRNA-splicing factor ATP-dependent RNA helicase PRP16
Niben101Scf37657g00006	97.7284	136.483	-0.479304	3.28905e-07	3.56713e-05	6594	11533	-	678	BnaC06g28440D [Brassica napus]
Niben101Scf01817g02010	10.364	18.5787	-0.840836	3.37476e-07	3.64732e-05	378168	380120	-	1618	BnaC01g20820D [Brassica napus]
Niben101Scf01964g09001	14.3199	8.48637	0.756575	3.43176e-07	3.69605e-05	940074	949380	-	1843	Xaa-Pro dipeptidase
Niben101Scf04187g02004	166.148	133.496	0.31751	3.46596e-07	3.71997e-05	243910	246603	-	2447	Phosphatidylinositol 4-kinase gamma 7
Niben101Scf05750g04010	449.924	577.424	-0.357849	3.59846e-07	3.84886e-05	416702	421719	+	1216	50S ribosomal protein L22
Niben101Scf03486g03004	29.8226	21.1718	0.495813	3.77269e-07	4.02135e-05	418475	438371	-	2274	ATP-dependent DNA helicase 2 subunit KU80
Niben101Scf02740g03006	83.9211	63.4981	0.403731	3.7996e-07	4.03204e-05	298822	302566	-	1548	Eukaryotic translation initiation factor 5
Niben101Scf07614g03004	381.49	490.472	-0.360234	3.80871e-07	4.03204e-05	393905	399265	+	681	SKP1-like protein 1A
Niben101Scf06769g01011	7.17318	3.99121	-0.52902	3.91311e-07	4.10994e-05	104404	114230	-	3653	Pre-mRNA cleavage complex 2 protein Pcf11 [Medicago truncatula]
Niben101Scf00663g00009	92.0105	133.029	0.847348	3.89688e-07	4.10994e-05	75449	79094	-	991	60S acidic ribosomal protein P3-2
Niben101Scf14136g00007	49.4377	36.4146	0.443705	3.92206e-07	4.10994e-05	131095	138081	+	2308	glycine-rich protein
Niben101Scf07793g02023	4.13948	1.85382	1.16301	4.1542e-07	4.33855e-05	343425	357555	-	3180	Histone deacetylase 2
Niben101Scf00714g08010	17.4527	5.59288	1.64001	4.19642e-07	4.36794e-05	813479	822559	+	633	tRNA N6-adenosine threonylcarbamoyltransferase
Niben101Scf05886g02008	65.608	94.2947	-0.521021	4.24051e-07	4.39907e-05	265255	266621	-	704	Cytochrome b5
Niben101Scf10167g00008	10.2509	16.7765	-0.709944	4.3509e-07	4.49855e-05	17317	19309	-	1696	Ubiquitin conjugation factor E4 A
Niben101Scf13415g00001	66.8911	50.2835	0.413103	4.47483e-07	4.6113e-05	1	8955	+	1545	RED family protein
Niben101Scf02750g04028	22.3472	37.6902	-0.752508	4.5734e-07	4.69728e-05	458032	463026	+	841	Protein Asterix
Niben101Scf08182g02015	616.272	815.146	-0.401195	4.70026e-07	4.81164e-05	194365	196150	-	932	Glycine-rich protein / ole / oleosin, putative [Theobroma cacao]
Niben101Scf02367g05030	55.3318	36.8754	0.588392	4.8797e-07	4.9789e-05	534454	535404	-	951	VQ motif-containing protein
Niben101Scf06664g00003	18.1864	12.1993	0.577227	4.95267e-07	5.03678e-05	44469	48804	+	2329	Nucleolar protein 58
Niben101Scf00110g00013	3.52519	1.69904	1.05218	5.03506e-07	5.10383e-05	53184	70757	+	5004	Intron-binding protein aquarius
Niben101Scf02408g02007	5.44948	1.88901	1.53218	5.13785e-07	5.19107e-05	254757	260211	-	1668	product [Oryza sativa Japonica Group]
Niben101Scf01001g07022	56.5971	43.622	0.377577	5.34787e-07	5.38572e-05	800285	804789	+	2969	RNA-binding protein 1
Niben101Scf00797g17008	12.0609	19.8925	-0.720372	5.45931e-07	5.48016e-05	1723726	1728669	-	1619	SNF1 protein kinase subunit beta-2
Niben101Scf08926g07009	35.3425	58.202	-0.716142	5.89026e-07	5.89368e-05	700039	705820	-	813	NADH dehydrogenase [ubiquinone] 1 alpha subcomplex subunit 1
Niben101Scf00270g15010	1.08488	0.0426116	4.65095	5.94298e-07	5.92731e-05	1547221	1558833	+	2204	MAC/Perforin domain-containing protein
Niben101Scf15244g00004	5.60049	3.08664	0.862116	6.01301e-07	5.97793e-05	69595	79428	-	5728	Nuclear receptor corepressor 1
Niben101Scf09808g02022	6.18679	3.79246	0.706678	6.2422e-07	6.18596e-05	241828	321143	-	10822	Pleckstrin (PH) domain-containing protein isoform 1 [Theobroma cacao] gb|EOY24125.1| Pleckstrin (PH) domain-containing protein isoform 1 [Theobroma cacao]
Niben101Scf08859g00009	5.34632	2.91478	0.877393	6.28567e-07	6.2092e-05	33545	43006	+	6111	Polyadenylate-binding protein
Niben101Scf33803g00005	5.88244	3.17351	0.890891	6.70566e-07	6.60306e-05	18704	30722	-	5655	Multidrug resistance-like ATP-binding protein MdlB
Niben101Scf09501g00007	118.498	161.267	-0.44245	6.75849e-07	6.63401e-05	28638	31625	-	955	BnaC05g01490D [Brassica napus]
Niben101Scf06391g00006	43.4224	65.4737	-0.589655	6.92113e-07	6.77223e-05	36962	40229	+	799	BnaC08g23350D [Brassica napus]
Niben101Scf04444g05001	38.2782	26.9117	0.509516	7.11615e-07	6.94115e-05	514377	523256	+	2541	DEK domain-containing chromatin associated protein
Niben101Scf04567g03029	2.9807	1.40008	1.09201	7.33004e-07	7.12737e-05	257497	297488	+	6294	Zinc finger, C3HC4 type (RING finger) family protein
Niben101Scf01636g02006	2.84012	0.806322	1.82042	7.42836e-07	7.20041e-05	349416	362253	+	1826	-
Niben101Scf11778g01027	19.2382	31.6203	-0.322214	7.6815e-07	7.38669e-05	187745	189924	-	920	COX VIIa-like protein [Zea mays]
Niben101Scf02513g02003	225.23	282.015	-0.715154	7.67787e-07	7.38669e-05	274129	276554	+	1541	Unknown protein
Niben101Scf15604g00017	1.65175	0.555426	1.57349	7.69199e-07	7.38669e-05	46476	54029	+	6669	DNA-3-methyladenine glycosylase [Bacillus subtilis]
Niben101Scf08680g02016	2.4158	0.527201	2.19312	7.92045e-07	7.58261e-05	339304	346608	+	3143	Ubiquitin conjugation factor E4 B
Niben101Scf01615g00001	16.4042	9.11208	0.849731	7.965e-07	7.60179e-05	53838	70718	-	1682	Biotin synthase
Niben101Scf02623g00007	1.90371	0.495478	1.94482	8.12191e-07	7.72777e-05	113040	124193	+	2961	DNA-directed RNA polymerase 1B, mitochondrial
Niben101Scf08446g00003	6.63454	11.3574	-0.774729	8.22217e-07	7.79925e-05	58212	62276	+	1779	Transcription initiation factor TFIID subunit 13
Niben101Scf01037g01016	69.6144	95.951	-0.4607	8.46883e-07	8.00872e-05	116223	120634	+	1590	UBX domain-containing protein 2B
Niben101Scf04038g01004	7.10219	4.43354	0.680722	8.61657e-07	8.12367e-05	135982	141382	-	4096	Patatin-like phospholipase domain-containing protein
Niben101Scf00571g06017	4.29095	1.95297	1.13894	8.66644e-07	8.14593e-05	662736	680199	-	2941	Y-family DNA polymerase H
Niben101Scf02445g02002	154.228	210.56	-0.447514	8.71511e-07	8.14661e-05	278487	279378	+	540	F-box protein GID2
Niben101Scf09610g00017	943.285	1136.2	-0.266468	8.71969e-07	8.14661e-05	86040	89016	-	757	Universal stress protein A-like protein
Niben101Scf03693g01006	901.531	1126.07	-0.318722	8.81892e-07	8.21457e-05	83433	84356	-	669	late embryogenesis abundant protein [Picea glauca]
Niben101Scf04624g00012	35.5511	51.8602	-0.54201	9.02233e-07	8.37889e-05	78981	83696	-	1527	60S acidic ribosomal protein P2
Niben101Scf13260g00004	42.6838	76.0013	1.09558	9.16647e-07	8.46207e-05	23463	23816	+	354	Small nuclear ribonucleoprotein family protein
Niben101Scf02016g00009	5.68126	2.66075	-0.832143	9.15958e-07	8.46207e-05	32157	36492	+	2024	expressed protein [Oryza sativa Japonica Group]
Niben101Scf07087g00006	376.819	466.119	-0.304689	9.19958e-07	8.46744e-05	122925	124374	-	885	Translation initiation factor IF-2
Niben101Scf03015g06014	0.00696894	1.24271	-7.3993	9.27657e-07	8.51304e-05	591053	592652	+	1316	Ribulose bisphosphate carboxylase small chain 8B, chloroplastic
Niben101Scf06562g01011	46.4814	34.8768	1.1805	9.41834e-07	8.5923e-05	164396	171194	+	2736	Transitional endoplasmic reticulum ATPase
Niben101Scf03229g01009	2.58742	1.14089	0.415584	9.39189e-07	8.5923e-05	114325	124185	+	4971	casein kinase I
Niben101Scf07227g01008	2.28866	1.04283	1.13632	9.71167e-07	8.83392e-05	145846	162725	+	5554	SAC3/GANP/Nin1/mts3/eIF-3 p25 family
Niben101Scf01322g03023	2.39044	0.884782	1.43727	9.86909e-07	8.95086e-05	289811	296484	-	4025	CRS2-associated factor 1, chloroplastic
Niben101Scf02128g00026	9.71715	17.3475	-0.832835	1.00335e-06	9.07346e-05	112865	116199	-	1609	Non-specific lipid-transfer protein-like protein
Niben101Scf06782g01011	2.27782	0.823284	1.46812	1.02072e-06	9.20372e-05	88326	101998	+	3251	GTPase Der
Niben101Scf04796g00025	0.950404	0	7.9232	1.07558e-06	9.67022e-05	152666	154462	-	1374	Heavy metal transport/detoxification superfamily protein
Niben101Scf02378g02004	240.037	304.695	-0.341959	1.08763e-06	9.75031e-05	302747	306048	+	1286	SKP1-like protein 1A
Niben101Scf01849g04001	1759.02	2230.29	-0.340234	1.09339e-06	9.77373e-05	455498	455791	-	294	Unknown protein
Niben101Scf04410g07001	3.97725	2.19289	0.861618	1.15522e-06	0.000102967	766349	774746	+	4902	Zinc finger CCCH domain-containing protein 55
Niben101Scf04528g09014	149.41	221.27	-0.564148	1.16004e-06	0.000103101	936419	936697	-	279	wound-responsive family protein [Medicago truncatula]
Niben101Scf24155g00014	19.0366	9.09939	1.06586	1.20761e-06	0.000107021	40184	43805	-	1045	binding protein [Arabidopsis lyrata subsp. lyrata] gb|EFH51582.1| binding protein [Arabidopsis lyrata subsp. lyrata]
Niben101Scf00592g08011	70.5997	90.7829	1.91306	1.23952e-06	0.000108923	881858	883588	+	1400	transformer-SR ribonucleoprotein [Nicotiana tabacum]
Niben101Ctg15064g00002	4.31231	1.1495	-0.360653	1.23585e-06	0.000108923	23	3363	-	1414	MATE efflux family protein 1
Niben101Scf03710g01003	16.7931	24.704	-0.554172	1.2396e-06	0.000108923	110379	120633	-	1781	Ubiquitin carboxyl-terminal hydrolase isozyme L3
Niben101Scf06332g00010	204.382	261.55	-0.353723	1.24436e-06	0.000109033	21681	25163	-	2027	Histone H2A
Niben101Scf14688g00005	61.0466	82.1952	-0.427096	1.26123e-06	0.000110199	76265	81256	+	3959	EIN3-binding F-box protein 1
Niben101Scf03595g11002	41.8141	19.0671	1.13807	1.28424e-06	0.000111895	1080463	1080903	-	441	conserved hypothetical protein [Ricinus communis] gb|EEF40758.1| conserved hypothetical protein [Ricinus communis]
Niben101Scf07829g03018	5287.59	6568.2	-0.31084	1.30614e-06	0.000113484	349879	350928	+	787	Late embryogenesis abundant protein 1
Niben101Scf00795g00011	10.7166	17.7974	-0.731451	1.32035e-06	0.000114398	20152	25076	-	1356	Protein Iojap, chloroplastic
Niben101Scf06171g00001	60.2808	82.0511	-0.442903	1.3634e-06	0.000117799	75127	76251	-	1031	50S ribosomal protein L31
Niben101Scf09372g04009	53.8106	70.3589	-0.38504	1.38843e-06	0.000119629	486840	494071	-	2152	Rhomboid-like protease 2
Niben101Scf03147g07002	64.0552	87.8995	-0.453878	1.39871e-06	0.000120181	734100	742195	+	1817	Proteasome inhibitor PI31 subunit
Niben101Scf03170g01019	278.05	355.809	-0.353669	1.4043e-06	0.000120328	148905	152861	+	1117	Small ubiquitin-related modifier 2
Niben101Scf04060g02009	1560.45	1937.43	-0.310024	1.43079e-06	0.00012226	211170	211870	-	228	cold-regulated protein, putative [Medicago truncatula]
Niben101Scf05108g04019	16.642	22.293	-0.419364	1.45646e-06	0.000124111	438855	447926	-	4533	-
Niben101Scf09015g02007	110.691	87.6781	0.338212	1.51758e-06	0.000128965	318099	320950	-	2099	expressed protein [Arabidopsis lyrata subsp. lyrata] gb|EFH70179.1| expressed protein [Arabidopsis lyrata subsp. lyrata]
Niben101Scf10920g01028	2.68446	1.05839	1.34528	1.54255e-06	0.000130729	179669	202157	+	3495	Ubiquitin carboxyl-terminal hydrolase 48
Niben101Scf05118g05010	106.917	140.571	-0.392695	1.56628e-06	0.000132378	492731	497242	+	705	-
Niben101Scf01274g01001	6.62304	2.46712	1.42901	1.58635e-06	0.000133711	121158	123158	-	1938	Splicing factor 3A subunit 1
Niben101Scf04659g00004	136.71	172.903	-0.337034	1.60892e-06	0.000135245	8901	10225	-	987	Glycine-rich RNA-binding protein 3 (Fragments)
Niben101Scf02558g00020	89.1465	127.692	-0.515868	1.62533e-06	0.000136255	160512	164022	+	390	Ubiquitin-40S ribosomal protein S27a
Niben101Scf01638g00002	46.2873	32.3559	8.03526	1.66302e-06	0.000137924	36494	41783	-	1069	UPF0725 protein
Niben101Scf02627g00015	2.0984	0.857978	0.545641	1.6625e-06	0.000137924	45015	54501	-	5085	BnaC06g04040D [Brassica napus]
Niben101Scf01539g03009	17.2483	11.827	0.51863	1.65124e-06	0.000137924	341343	348024	+	2693	poly(A) polymerase 2
Niben101Scf01489g01004	1.07492	0	1.29493	1.66179e-06	0.000137924	167307	173304	-	1311	Beta-amylase
Niben101Scf00397g01009	56.4949	71.6297	-0.340472	1.67436e-06	0.000138494	120941	123000	+	1777	GATA transcription factor 4
Niben101Scf01863g03008	7.54147	3.44287	1.13506	1.68365e-06	0.000138892	362169	366176	-	1881	Bifunctional uridylyltransferase/uridylyl-removing enzyme
Niben101Scf07275g00004	450.92	589.8	-0.385595	1.71348e-06	0.000140978	38677	38988	-	312	Histone H4
Niben101Scf02502g03005	61.0473	91.1203	-0.574929	1.72311e-06	0.000141395	323917	328643	+	906	Zinc finger protein 593 homolog
Niben101Scf04485g02009	64.6714	101.252	-0.644487	1.7667e-06	0.00014459	193298	201789	+	435	4-hydroxy-3-methylbut-2-enyl diphosphate reductase
Niben101Scf10650g02002	3.30021	1.3881	1.24884	1.79771e-06	0.000146741	299863	302852	+	2876	membrane protein [Mycoplasma columbinum] gb|EGV00192.1| hypothetical protein MCSF7_02001 [Mycoplasma columbinum SF7]
Niben101Scf00934g03005	74.212	98.1129	-0.40051	1.81317e-06	0.000147614	466431	470190	-	1361	-
Niben101Scf07788g03005	9.34123	5.06929	0.882325	1.8294e-06	0.000148545	340975	345585	+	2041	RNA-binding protein 1
Niben101Scf02160g06059	0.628708	2.71719	-2.1145	1.83434e-06	0.000148557	606953	608679	-	1551	Cytochrome c oxidase subunit 1
Niben101Scf03755g02007	17.1177	10.5972	0.691895	1.84503e-06	0.000149034	241589	248907	+	3805	poly(A) polymerase 2
Niben101Scf03703g02007	26.4874	19.4266	0.858416	1.85584e-06	0.000149131	330728	337963	+	2847	ATP-dependent RNA helicase DBP2
Niben101Scf02502g14001	11.5608	6.38871	0.449202	1.85484e-06	0.000149131	1439900	1444837	+	1690	L-threonine dehydratase biosynthetic IlvA
Niben101Scf02517g15003	9.61681	4.67046	1.04397	1.8663e-06	0.000149584	1514638	1522480	+	1493	Chloroplast envelope membrane protein
Niben101Scf01500g00003	51.482	37.6728	0.453024	1.87188e-06	0.000149644	71198	83183	-	1542	DDB1- and CUL4-associated factor [Medicago truncatula] gb|AES59575.1| nucleotide-binding protein [Medicago truncatula]
Niben101Ctg14086g00004	165.555	119.349	0.474387	1.92832e-06	0.000153137	1421	2373	+	546	glycine-rich RNA-binding protein 2
Niben101Scf02824g03017	19.2871	13.5808	0.508162	1.92885e-06	0.000153137	403151	411789	+	3070	Chaperone protein htpG family protein
Niben101Scf03708g03004	47.0571	67.7743	-0.524634	1.93038e-06	0.000153137	360099	362322	-	1016	Nascent polypeptide-associated complex subunit beta
Niben101Scf13802g00004	22.744	38.2377	-0.7476	1.96075e-06	0.000155149	41663	45166	-	1265	copper ion binding
Niben101Scf01426g00001	237.298	308.654	-0.377157	1.99752e-06	0.000157657	81841	82524	+	684	Ethylene-responsive transcription factor 4
Niben101Scf01797g01008	125.752	167.619	-0.412006	2.01284e-06	0.000158462	115071	117730	-	903	60S ribosomal protein L32-1
Niben101Scf03468g02008	4.48509	2.25573	0.991853	2.04931e-06	0.000160926	256060	267025	+	4002	Importin subunit beta-4
Niben101Scf04436g07003	110.278	144.773	-0.390224	2.08596e-06	0.00016339	780064	784775	+	1465	Ubiquitin-conjugating enzyme E2 D1
Niben101Scf09459g00003	13.6607	7.9429	0.784493	2.11175e-06	0.000164993	46981	62192	-	1814	glutathione reductase
Niben101Scf07741g05007	80.7655	110.958	0.368595	2.16792e-06	0.000168111	510404	516961	-	1602	fiber protein Fb15 [Solanum tuberosum]
Niben101Scf06077g00010	16.6317	7.04915	1.23953	2.16478e-06	0.000168111	64873	66685	+	642	Linoleate 9S-lipoxygenase 1
Niben101Scf02367g05037	579.521	449.541	-0.455622	2.15855e-06	0.000168111	590711	607215	-	285	Unknown protein
Niben101Scf01304g13012	17.9037	29.2579	0.332249	2.18829e-06	0.000168428	1329835	1334391	-	910	60S ribosomal protein L28-2
Niben101Scf02764g01008	49760.4	64041.5	-0.706289	2.18348e-06	0.000168428	112503	113126	+	550	Late embryogenesis abundant protein D-19
Niben101Scf00682g00004	389.222	309.61	-0.362038	2.18383e-06	0.000168428	14361	16694	-	1595	Late embryogenesis abundant protein 1
Niben101Scf04549g09016	16.5539	25.5413	-0.622985	2.21878e-06	0.000170352	891356	898042	-	1891	Proteasome subunit beta
Niben101Scf16244g01002	7.83115	4.4901	0.804437	2.24905e-06	0.000172249	157762	180915	-	3816	Protein of unknown function (DUF810)
Niben101Scf04283g01009	32.9768	24.3035	0.442141	2.29774e-06	0.000175545	165420	171231	-	2127	BnaA03g25960D [Brassica napus]
Niben101Scf00144g01015	10.7508	7.01707	0.616316	2.31722e-06	0.000176312	94382	113633	+	3188	Photosystem I assembly protein Ycf3
Niben101Scf13198g00003	1.93424	0.538071	1.84471	2.31914e-06	0.000176312	51123	58413	-	3080	DNA-directed RNA polymerase subunit A'
Niben101Scf05697g03011	3.33245	1.12362	1.56951	2.39338e-06	0.000181511	318121	322775	-	2480	Myotubularin-related protein 2
Niben101Scf00542g05006	5.81913	2.29293	1.3441	2.41377e-06	0.00018261	477001	481864	+	1396	NADH-ubiquinone oxidoreductase 75 kDa subunit
Niben101Scf06769g01009	20.2677	34.1408	-0.749133	2.46019e-06	0.00018567	101877	103384	+	797	Phytosulfokines 5
Niben101Scf08368g03004	1147.61	1452.36	-0.33784	2.49415e-06	0.000187775	359091	359321	-	231	BnaC06g29090D [Brassica napus]
Niben101Scf11724g04003	3.75288	1.6338	1.20322	2.53695e-06	0.000190535	394075	404651	-	2754	cell redox home [Arabidopsis thaliana]
Niben101Scf05989g02001	10.7507	5.02774	1.09821	2.59182e-06	0.000194186	230853	233449	+	1162	Unknown protein
Niben101Scf04339g02012	448.323	534.997	-0.253264	2.61593e-06	0.00019552	148251	151603	+	1191	Protein translation factor SUI1 homolog
Niben101Scf02034g04018	33.0065	16.0008	1.04828	2.67349e-06	0.000198926	415583	416102	+	413	PHD finger protein ALFIN-LIKE 1
Niben101Scf08991g00007	38.8858	53.3751	-0.4558	2.67432e-06	0.000198926	60998	72560	+	2048	Lactoylglutathione lyase
Niben101Scf01521g12008	92.7763	122.855	-0.402674	2.70293e-06	0.000200573	1240286	1245604	-	1411	Unknown protein
Niben101Scf06990g00021	193.521	254.839	-0.39497	2.73123e-06	0.000202189	38952	39431	-	480	Histone H2B.1
Niben101Scf00944g02005	22.7665	39.93	7.81932	2.77125e-06	0.000203694	247633	249846	+	793	meiosis 5 [Zea mays]
Niben101Scf08723g02020	17.8918	11.5001	-0.808784	2.76344e-06	0.000203694	258596	262815	+	2386	Thaumatin-like protein 1
Niben101Scf00859g02007	0.549608	0	0.637785	2.77087e-06	0.000203694	249688	257208	+	2210	Beta-1,3-galactosyltransferase 7
Niben101Scf02389g00012	669.947	557.288	0.277836	2.81235e-06	0.000205739	5908	8117	+	1563	Late embryogenesis abundant protein 1
Niben101Scf01009g02003	398.255	328.869	0.267506	2.81099e-06	0.000205739	297968	303085	+	1249	Serine/arginine-rich splicing factor 12
Niben101Scf12746g00008	4534.18	5359.07	-0.239292	2.86443e-06	0.000209056	139077	140266	-	1008	Peroxiredoxin-6
Niben101Scf00369g11018	850.523	1043.82	-0.293398	2.93437e-06	0.000213658	1066034	1069066	+	983	Translationally-controlled tumor protein homolog
Niben101Scf33454g00015	9.93783	5.84357	0.766519	2.97992e-06	0.000216467	168149	172544	+	2074	Protein of unknown function (DUF506)
Niben101Scf04292g13002	78.1917	112.108	-0.516887	2.99708e-06	0.000217204	1375709	1389076	+	729	Small nuclear ribonucleoprotein family protein
Niben101Scf03572g04014	6.89279	4.34935	0.665832	3.05024e-06	0.000220541	497168	511717	-	4076	nucleotide binding protein, putative [Ricinus communis] gb|EEF34442.1| nucleotide binding protein, putative [Ricinus communis]
Niben101Scf00506g01015	84.5063	45.7981	0.88556	3.08998e-06	0.000222895	115414	124595	-	201	Unknown protein
Niben101Ctg15674g00002	237.991	291.324	-0.289982	3.15918e-06	0.000227359	40	3217	+	1644	Methyl-CpG-binding domain-containing protein 7
Niben101Scf01005g01002	34.0498	51.0141	-0.580341	3.18791e-06	0.000228895	115630	125210	+	1036	Peptidyl-prolyl cis-trans isomerase
Niben101Scf05565g01002	11.8685	5.50288	1.10975	3.1972e-06	0.000228901	104247	116800	+	1079	Unknown protein
Niben101Scf08724g01003	3.37969	1.82836	0.885709	3.20275e-06	0.000228901	155214	163713	+	7457	-
Niben101Scf05857g01001	13.7075	8.36081	0.715377	3.22104e-06	0.000229679	93353	110256	-	2095	40S ribosomal protein S11
Niben101Scf03779g07007	19.898	29.5902	-0.571432	3.3118e-06	0.000235608	707165	710083	-	1499	60S ribosomal protein L35a-3
Niben101Scf00860g00001	39.9138	26.8809	0.571286	3.3479e-06	0.000237632	7209	12002	+	1465	ABC transporter ATP-binding protein [Calothrix sp. 336/3]
Niben101Scf00887g05007	110.992	141.174	-0.74162	3.44821e-06	0.000243637	499428	507245	-	886	Small nuclear ribonucleoprotein E
Niben101Scf00161g03014	30.2058	50.5854	-0.345233	3.443e-06	0.000243637	360730	374322	-	465	BolA-like family protein
Niben101Scf00078g02001	188.311	241.421	-0.356059	3.50545e-06	0.000247118	192973	196140	+	874	60S ribosomal protein L9
Niben101Scf02124g01003	385.933	308.307	0.326141	3.54534e-06	0.000248813	149167	151024	+	1584	Heat shock 70 kDa protein
Niben101Scf12112g02002	10.9647	6.73556	0.705169	3.54554e-06	0.000248813	217637	222273	-	2051	Heat stress transcription factor A-5
Niben101Scf05011g00007	9.27417	14.3376	-0.626065	3.57231e-06	0.000250126	69153	74478	-	2252	calmodulin-binding family protein
Niben101Scf03049g07019	7.93182	5.01826	0.661002	3.72655e-06	0.000260338	783723	793108	-	4327	ATP-dependent RNA helicase DED1
Niben101Scf01421g00010	22.9833	34.0631	-0.56504	3.73778e-06	0.000260536	6720	13190	+	1222	Protein of unknown function, DUF538
Niben101Scf04921g01030	7.57525	4.37091	0.794459	3.82744e-06	0.000266187	248835	254316	-	3052	expressed protein [Oryza sativa Japonica Group]
Niben101Scf04764g10019	1.37075	0.550526	1.31665	3.8403e-06	0.000266485	1028998	1098951	+	5562	Zinc finger FYVE domain-containing protein 26
Niben101Scf06825g02004	1059.39	1246.1	-0.232337	3.92346e-06	0.000271647	270923	272878	+	1519	Aquaporin-like superfamily protein
Niben101Scf16413g00001	0.640467	2.85994	-8.09604	3.96063e-06	0.000273002	428	3163	+	1629	purine permease 11
Niben101Scf12855g00009	0	0.562514	-2.15713	3.95399e-06	0.000273002	65506	70770	-	2414	Vacuolar cation/proton exchanger 2
Niben101Scf02227g05009	532.13	663.974	-0.317177	3.99919e-06	0.000275049	519854	525166	-	1249	Glutathione S-transferase L3
Niben101Scf00152g09005	2.8573	1.5969	0.839188	4.01997e-06	0.000275542	923581	939089	-	8296	Lysine-specific histone demethylase 1 homolog 3
Niben101Scf04109g09003	23.6997	14.9578	0.664887	4.02413e-06	0.000275542	964070	967084	+	1656	Octicosapeptide/Phox/Bem1p family protein
Niben101Scf01433g08030	4.93926	8.86301	-0.840813	4.03898e-06	0.00027595	800903	822483	-	2253	Transmembrane and coiled-coil domain-containing protein 4
Niben101Scf10550g00001	14.7386	6.32829	1.22162	4.04867e-06	0.000276004	1	1033	-	910	Unknown protein
Niben101Scf05955g00001	4.92626	3.00442	0.714538	4.05915e-06	0.000276111	914	25591	+	4938	Intron-binding protein aquarius
Niben101Scf11410g00002	80.0707	102.494	-0.35413	4.1938e-06	0.000284646	86998	88544	-	950	conserved hypothetical protein [Ricinus communis] gb|EEF39844.1| conserved hypothetical protein [Ricinus communis]
Niben101Scf02476g04001	32.7095	51.2057	-0.644877	4.23932e-06	0.000286837	379035	381597	+	763	Unknown protein
Niben101Scf07391g01020	28.6142	21.2023	0.433933	4.24457e-06	0.000286837	89958	99083	-	2479	UBX domain-containing protein
Niben101Scf10732g01014	0.143081	2.72679	-4.22462	4.4237e-06	0.000298292	206517	207401	+	885	50S ribosomal protein L2
Niben101Scf01628g01010	257.256	334.656	-0.377005	4.44815e-06	0.00029929	115722	117643	+	630	PAR1 protein
Niben101Scf00428g00006	36.8449	56.2438	-0.608343	4.49026e-06	0.000301469	34129	35750	-	545	Phosphatidylethanolamine-binding protein 1
Niben101Scf00139g00004	112.676	156.955	-0.477217	4.50129e-06	0.000301557	53052	56357	-	1372	RNA-binding protein 39
Niben101Scf15153g02001	107.417	86.1132	0.320643	4.59459e-06	0.000307145	208763	214538	+	2525	Phosphoenolpyruvate carboxykinase [ATP]
Niben101Scf04785g01004	30.9807	43.4736	-0.486604	4.64205e-06	0.00030965	90166	100058	-	1161	Transmembrane protein adipocyte-associated 1 homolog
Niben101Scf08422g00003	371.067	466.802	-0.328876	4.6645e-06	0.000310479	4960	6371	+	970	Dormancy/auxin associated family protein
Niben101Scf00981g03005	206.78	315.772	-0.607465	4.74093e-06	0.000314891	347933	348139	-	207	-
Niben101Scf01316g01005	5.30235	2.67014	0.989049	4.9873e-06	0.000330547	122368	127882	+	3079	lycopene isomerase [Solanum pennellii]
Niben101Scf00182g02012	2.57528	0.854985	1.5882	5.00483e-06	0.000331001	198589	238837	+	2914	Phosphoinositide phosphatase family protein
Niben101Scf00369g07017	187.723	242.594	-0.367958	5.1321e-06	0.000338697	779821	782016	-	1026	40S ribosomal protein S10-1
Niben101Scf00631g01020	45.3434	64.0359	-0.49537	5.23718e-06	0.000344897	174935	176745	+	784	30S ribosomal protein S12
Niben101Scf04665g02006	25.0472	49.9363	-0.994701	5.27448e-06	0.000346618	331658	332008	+	351	NADH:ubiquinone oxidoreductase 11.6kD subunit [Colletotrichum gloeosporioides Cg-14]
Niben101Scf02247g00023	1.66519	5.77343	-1.79376	5.33922e-06	0.000350131	26216	27476	+	1169	conserved hypothetical protein [Ricinus communis] gb|EEF31597.1| conserved hypothetical protein [Ricinus communis]
Niben101Scf00690g03002	56.996	100.392	-0.813623	5.35656e-06	0.000350527	334584	334916	+	333	NADH:ubiquinone oxidoreductase 11.6kD subunit [Colletotrichum higginsianum]
Niben101Scf00370g03034	731.611	578.172	0.341687	5.414e-06	0.00035354	385881	388379	-	2129	Short-chain dehydrogenase reductase 2a
Niben101Scf22781g00001	8.7187	5.48969	0.667482	5.45342e-06	0.000355366	11950	20912	+	4252	nuclear matrix constituent protein-related
Niben101Scf01881g02004	32.2261	47.8072	-0.566725	5.49463e-06	0.0003573	257757	259072	-	1160	Unknown protein
Niben101Scf03702g01002	23.4072	15.2623	0.620348	5.55849e-06	0.000360697	140323	142677	-	2094	PRLI-interacting factor, putative
Niben101Scf00793g09013	9.54096	0.975602	3.27921	5.61078e-06	0.00036333	1014103	1014459	+	357	HIT zinc finger,PAPA-1-like conserved region isoform 3 [Theobroma cacao] gb|EOX95280.1| HIT zinc finger,PAPA-1-like conserved region isoform 3 [Theobroma cacao]
Niben101Scf10713g00046	11.5426	7.54	0.644167	6.03164e-06	0.00038896	133647	136826	+	3180	FACT complex subunit SPT16
Niben101Scf05916g00001	26.9289	17.256	0.614932	6.02082e-06	0.00038896	47004	54376	+	1662	CBL-interacting protein kinase 3
Niben101Scf00945g00006	30.7331	40.4343	-0.393818	6.17863e-06	0.000397326	7965	20962	-	2006	Gamma-interferon-inducible lysosomal thiol reductase
Niben101Scf06514g02001	4.48942	2.74552	0.710814	6.187e-06	0.000397326	177881	190835	+	8075	Histone-lysine N-methyltransferase 2A
Niben101Scf09512g01014	15.2174	7.49663	1.0206	6.28563e-06	0.000402826	124758	137135	+	918	transcription factor like protein [Arabidopsis thaliana]
Niben101Scf05912g02001	27.0766	19.4573	0.478117	6.34702e-06	0.000405921	265957	269976	+	3625	Transcriptional repressor NF-X1
Niben101Scf03651g02007	0	2.12138	-7.8059	6.38515e-06	0.00040752	208239	208897	+	524	TPA: hypothetical protein ZEAMMB73_091688 [Zea mays]
Niben101Scf06916g01027	198.532	257.721	-0.373895	6.39854e-06	0.000407536	229524	233076	-	718	RNA polymerase II transcriptional coactivator
Niben101Scf04077g05007	1.31992	0	7.71038	6.53588e-06	0.00041543	500297	504759	+	854	Phenylalanine--tRNA ligase beta subunit
Niben101Scf02887g00014	216.573	151.122	-0.580013	6.58621e-06	0.000416921	41709	42820	-	261	DNA-directed RNA polymerases I, II, and III subunit RPABC1
Niben101Scf02171g00001	53.9658	80.833	0.521012	6.57561e-06	0.000416921	58534	61646	+	629	30S ribosomal protein S12
Niben101Scf07623g01047	3.236	1.33965	1.27694	6.77407e-06	0.000427939	146624	153879	-	4389	Unknown protein
Niben101Scf01374g07010	1.93102	0	7.78889	6.79593e-06	0.000428447	786238	786852	+	615	Avr9/Cf-9 rapidly elicited protein [Medicago truncatula]
Niben101Scf33214g00010	123.905	154.403	-0.315471	6.92302e-06	0.000435574	34849	37035	+	1243	Nascent polypeptide-associated complex subunit beta
Niben101Scf24889g00004	49743.3	63366.9	-0.347283	7.01539e-06	0.000440493	35782	36548	-	687	Late embryogenesis abundant protein D-19
Niben101Scf05838g00001	0.0602929	2.1182	-5.17338	7.08458e-06	0.000443938	3800	5696	-	788	Nucleic acid-binding, OB-fold-like protein
Niben101Scf00551g06001	146.013	195.083	-0.415287	7.12269e-06	0.00044535	620303	623073	+	845	60S ribosomal protein L31
Niben101Scf12966g00006	1.84337	0	7.79161	7.13582e-06	0.00044535	14177	16803	-	648	Ferredoxin-dependent glutamate synthase 2
Niben101Scf09928g00011	89.4868	117.951	-0.396787	7.20304e-06	0.000448642	20199	22872	-	1411	Chaperone protein DnaJ
Niben101Scf11631g00005	32.5181	24.2523	0.425174	7.31896e-06	0.000454949	68682	82470	+	2653	Alpha/beta hydrolase domain-containing protein 13
Niben101Scf04485g02016	137.872	110.457	1.12298	7.45885e-06	0.000461794	190750	193196	+	1546	RNA-binding protein 1
Niben101Ctg10282g00001	13.4109	6.15989	0.321719	7.4498e-06	0.000461794	28	1065	+	1038	F-box protein
Niben101Scf06623g00011	26.4682	17.7568	0.576711	7.58557e-06	0.000468703	80591	86345	-	2423	Plant protein of unknown function (DUF639)
Niben101Scf02366g02001	9.10773	4.94768	0.880333	7.66404e-06	0.000472364	280923	287134	+	2554	Acidic leucine-rich nuclear phosphoprotein 32-related protein
Niben101Scf05692g07003	32.7574	51.3347	-0.647007	7.67527e-06	0.000472364	811454	813957	+	867	SWIB/MDM2 domain superfamily protein
Niben101Scf03930g00019	297.853	250.298	0.252874	7.70191e-06	0.000473065	50440	54701	-	3366	Methyl-CpG-binding domain-containing protein 10
Niben101Scf09403g00005	179.813	233.698	-0.37636	7.76597e-06	0.000476057	57957	63032	-	782	Small nuclear ribonucleoprotein Sm D2
Niben101Scf05025g06014	4.69365	1.99279	1.23474	7.79722e-06	0.000476411	570933	590812	-	2619	4-alpha-glucanotransferase
Niben101Scf08196g00009	11.4016	18.1963	-0.671585	7.80247e-06	0.000476411	9535	16451	+	1817	Ubiquitin-conjugating enzyme E2 D1
Niben101Scf00338g10001	54.2492	74.7623	-0.460311	8.32278e-06	0.000507183	1013244	1016426	+	1078	MULTISPECIES: hypothetical protein [Planktothrix]
Niben101Scf03964g01004	4.32892	9.53704	-1.13736	8.4706e-06	0.000515179	154338	162962	-	1762	Sarcolemmal membrane-associated protein, putative isoform 2 [Theobroma cacao] gb|EOY04335.1| Sarcolemmal membrane-associated protein, putative isoform 2 [Theobroma cacao]
Niben101Scf04411g01004	253.963	304.911	-0.262057	8.52698e-06	0.000517593	125249	131383	-	1480	S-formylglutathione hydrolase
Niben101Scf08208g02011	0.813944	0	7.70872	8.62242e-06	0.000522364	271401	272899	+	1381	FAD-binding Berberine family protein
Niben101Scf04847g02012	215.515	268.514	-0.315013	8.66218e-06	0.00052288	223381	232785	-	1178	Protein CWC15 homolog
Niben101Scf05483g01007	1.45424	0.250567	2.53243	8.67394e-06	0.00052288	183286	189062	+	2295	RNA polymerase sigma factor RpoD
Niben101Scf05749g02026	35.7601	55.8566	-0.641925	8.68151e-06	0.00052288	329417	332221	-	724	SWIB/MDM2 domain superfamily protein
Niben101Scf03326g05014	49.3583	65.8611	0.387208	8.83164e-06	0.000529442	614477	631709	-	954	-
Niben101Scf01922g05005	33.9794	26.0198	-0.414543	8.8314e-06	0.000529442	506672	512113	-	2227	60 kDa chaperonin
Niben101Scf10440g01002	385.801	517.836	-0.421937	8.84166e-06	0.000529442	225484	226748	+	276	Ubiquitin-40S ribosomal protein S27a
Niben101Scf02971g05019	57.2788	81.72	-0.509883	8.87531e-06	0.000530432	611680	616185	+	802	expressed protein [Oryza sativa Japonica Group]
Niben101Scf08527g01009	59.0491	83.7173	-0.500911	8.94992e-06	0.000533863	236565	240492	-	1022	Divalent-cation tolerance protein CutA
Niben101Scf05049g00003	25.0547	11.1321	1.1715	9.09849e-06	0.000541683	28185	28676	+	492	Class E vacuolar protein-sorting machinery protein HSE1
Niben101Scf19230g01011	401.198	494.902	-0.300646	9.2036e-06	0.000546891	212413	216110	-	796	50S ribosomal protein L22
Niben101Scf11232g00024	4.82828	2.82814	0.772917	9.31088e-06	0.000552208	51862	62118	+	3974	nuclear matrix constituent protein-related
Niben101Scf09150g03015	11.7727	7.70227	0.614189	9.38862e-06	0.000555756	426942	445056	-	2349	F-box/LRR-repeat protein 4
Niben101Scf02420g06002	17.3596	12.3501	0.493109	9.50406e-06	0.000561518	669700	675915	+	2658	ATP-dependent RNA helicase RhlB
Niben101Scf00069g11015	2.49294	0.859343	1.53389	9.65468e-06	0.000569333	1095697	1099949	+	3839	Bromodomain-containing factor 1
Niben101Scf05269g02001	47.2604	69.6909	-0.557621	9.99907e-06	0.000588522	221852	225166	+	807	microsomal signal peptidase 12 kDa protein [Medicago truncatula]
Niben101Scf21408g00019	64.6906	83.7685	-0.370752	1.00268e-05	0.000589034	69937	75554	+	1237	Cytochrome c
Niben101Ctg11993g00003	2.08556	0.0567916	5.17902	1.01044e-05	0.000592474	3	1419	+	834	U-box domain-containing protein 45
Niben101Scf08546g01001	1733.17	2129.58	-0.294933	1.03806e-05	0.000607519	117413	182665	+	213	Defensin-like protein 1
Niben101Scf02130g00003	40.0991	58.7091	-0.548301	1.04043e-05	0.00060776	28497	31829	+	601	Ubiquitin-conjugating enzyme E2 1
Niben101Scf01478g05014	13.3735	8.78575	0.606935	1.04814e-05	0.000611114	571307	578329	+	3086	Unknown protein
Niben101Scf05342g03003	5.2673	1.1083	2.24692	1.05807e-05	0.000615743	354436	356249	+	711	NADH-quinone oxidoreductase subunit F
Niben101Scf01511g02018	12.818	22.6518	-0.819819	1.07898e-05	0.000626741	205299	213866	+	1060	Vesicle-associated membrane protein 712
Niben101Scf00340g05003	1938.73	2354.98	-0.278533	1.09802e-05	0.000636335	524708	526745	-	914	seed maturation protein LEA 4 [Glycine tomentella]
Niben101Scf03644g03019	40.1271	53.6645	-0.417676	1.0996e-05	0.000636335	345005	348913	-	1978	product [Oryza sativa Japonica Group]
Niben101Scf07720g00007	30.3937	42.9104	-0.496135	1.10498e-05	0.000638254	21952	32297	-	1463	DNA-directed RNA polymerase subunit 10-like protein
Niben101Scf00929g03009	208.567	261.254	-0.322718	1.11295e-05	0.000641663	403250	408787	+	1202	Ubiquitin-conjugating enzyme family protein
Niben101Scf03326g04014	93.604	122.6	-0.387441	1.11684e-05	0.000642709	479420	485123	-	956	-
Niben101Scf03638g03003	16.1354	26.132	-0.692326	1.1413e-05	0.00065557	373733	382374	+	1281	BnaC05g24410D [Brassica napus]
Niben101Scf01061g00001	45.2107	62.4104	-0.462546	1.14488e-05	0.00065641	469	4849	+	1362	60S ribosomal protein L32-1
Niben101Scf05890g02018	21.6879	33.7481	-0.635935	1.15538e-05	0.000661209	202614	205551	-	930	conserved hypothetical protein [Ricinus communis] gb|EEF38646.1| conserved hypothetical protein [Ricinus communis]
Niben101Scf11037g00020	6.98896	1.82938	1.93725	1.16218e-05	0.000663879	149	11716	+	1103	Serine/arginine-rich splicing factor 1B
Niben101Scf04556g01008	193.688	249.939	-0.365756	1.16835e-05	0.000665545	175203	175932	-	581	Calcium-binding EF-hand family protein
Niben101Scf08564g03007	19.2157	12.9867	0.565869	1.16939e-05	0.000665545	268242	302366	+	2544	Molybdenum cofactor sulfurase
Niben101Scf01745g05010	135.12	188.29	-0.475907	1.17602e-05	0.00066809	582984	585881	+	713	60S ribosomal protein L37a
Niben101Scf04329g05020	16.9658	10.5474	1.0123	1.1915e-05	0.000674415	549545	559502	-	1920	RNA-binding protein Musashi homolog 1
Niben101Scf02285g01019	53.4955	26.5528	0.687946	1.18953e-05	0.000674415	163014	163774	-	216	Unknown protein
Niben101Scf09559g03002	40.7674	30.2126	0.764668	1.20906e-05	0.000681866	321360	325504	+	2926	late embryogenesis-abundant protein [Brassica napus]
Niben101Scf03732g01001	5.59269	3.29336	0.434626	1.2077e-05	0.000681866	74472	111131	-	5482	Polyribonucleotide nucleotidyltransferase
Niben101Scf02700g01006	40.4045	27.8088	0.541304	1.25652e-05	0.000706703	97476	99697	+	1958	PRLI-interacting factor, putative
Niben101Scf04954g04005	3.41175	1.62425	1.07391	1.25766e-05	0.000706703	473309	478120	-	3021	Zinc finger (C3HC4-type RING finger) family protein
Niben101Scf01991g00008	6.33314	2.14672	1.56684	1.27173e-05	0.000713321	449	2935	-	1096	alpha/beta-Hydrolases superfamily protein
Niben101Scf06435g03023	0.314284	0	7.70824	1.27797e-05	0.000715525	445404	450727	-	3580	product [Oryza sativa Japonica Group]
Niben101Scf05506g00009	1019.84	1215.53	-0.251236	1.32815e-05	0.000742278	37613	38059	+	447	Histone H2B.1
Niben101Scf00755g00004	58.785	96.1608	-0.708863	1.34554e-05	0.000750645	41442	44019	-	276	Unknown protein
Niben101Scf02968g02031	71.9234	96.4993	-0.421455	1.35342e-05	0.000752741	248460	249974	+	987	RmlC-like cupins superfamily protein
Niben101Scf04675g09022	4.98587	1.99413	1.32123	1.35415e-05	0.000752741	928341	938055	+	1609	PHAX RNA-binding domain protein [Medicago truncatula]
Niben101Scf02622g10012	67.0747	87.9993	-0.390164	1.35893e-05	0.000754046	1063553	1066342	+	873	chloroplast outer envelope 24 kD protein (omp24) [Spinacia oleracea]
Niben101Scf03023g00001	6.53878	14.0953	-1.10327	1.36632e-05	0.000756795	15344	21797	-	835	-
Niben101Scf00528g01002	0	0.792551	-7.70307	1.38406e-05	0.000765252	151737	154122	+	1308	Thaumatin-like protein
Niben101Scf01463g00016	31.4046	50.5549	-0.686363	1.38773e-05	0.000765918	27280	28265	+	516	lipid-binding serum glycoprotein family protein
Niben101Scf02793g25012	34.5238	46.2572	-0.419464	1.39371e-05	0.000767076	2563344	2569150	+	2135	Zinc finger CCCH domain-containing protein 14
Niben101Scf27265g00026	240.439	295.771	-0.296601	1.39477e-05	0.000767076	15709	17879	-	1111	Translationally-controlled tumor protein homolog
Niben101Scf04901g00013	24.8378	42.9402	-0.787443	1.42484e-05	0.000782225	112987	116280	-	427	RING-box protein 1a
Niben101Scf08898g00003	12.1337	7.87508	0.625524	1.45967e-05	0.00079993	103785	109784	-	1931	Receptor-like protein kinase
Niben101Scf12680g01003	38.7486	27.3751	0.503262	1.47363e-05	0.000806154	93179	100071	+	1458	T-complex protein 1 subunit eta
Niben101Scf20512g01001	16.7798	25.645	-0.611477	1.50989e-05	0.000824541	145263	149115	-	1149	Ras-related protein Rab-25
Niben101Scf00457g04004	11.59	7.21836	0.686624	1.52577e-05	0.000831744	451574	456728	-	2249	Splicing factor 3A subunit 2
Niben101Scf01764g02004	43.2049	31.8573	0.440373	1.54839e-05	0.000842215	254179	256147	+	1678	Poly [ADP-ribose] polymerase 15
Niben101Scf23355g00024	91.5345	120.694	-0.396728	1.55041e-05	0.000842215	170735	174452	+	1479	RNA-binding protein 28
Niben101Scf01779g04011	88.3704	71.1759	0.313985	1.5628e-05	0.000847463	407122	418459	-	2336	BnaA04g14370D [Brassica napus]
Niben101Scf24236g00001	0.582725	0	7.61593	1.57474e-05	0.000852447	3135	6192	-	1812	Glucan endo-1,3-beta-glucosidase 1
Niben101Scf10324g01002	37.9403	53.4687	-0.493481	1.60288e-05	0.00086617	209023	215270	-	1098	Eukaryotic translation initiation factor 4E-1
Niben101Scf03239g02003	264.892	336.344	-0.342314	1.61853e-05	0.000873105	259779	261821	+	867	Late embryogenesis abundant protein
Niben101Scf01221g12010	3795.73	4484.56	-0.238658	1.62394e-05	0.0008745	1188519	1190802	+	805	AWPM-19-like family protein
Niben101Scf05880g03001	2.0525	0.48134	2.0954	1.63328e-05	0.000878007	333016	338349	+	1670	asparagine synthetase 3
Niben101Scf04040g09011	119.946	95.4279	0.331752	1.64302e-05	0.000881051	946435	947384	-	927	17.3 kDa class II heat shock protein
Niben101Scf10381g02009	3.4975	1.25684	1.47974	1.64462e-05	0.000881051	231612	246159	+	2893	Nucleolar complex protein 3 homolog
Niben101Scf32850g00013	12.0927	5.73643	-0.40145	1.71186e-05	0.000913913	988	10535	+	1393	Proline synthase co-transcribed bacterial homolog protein
Niben101Scf00034g04023	54.088	71.5618	1.07677	1.71101e-05	0.000913913	521086	525931	-	1156	Cold acclimation protein WCOR413 family
Niben101Scf11465g00006	11.6093	20.3855	-0.810673	1.7371e-05	0.000925798	1087	3180	+	1089	Protein PLANT CADMIUM RESISTANCE 10
Niben101Scf09698g00002	32.0759	59.2483	-0.884049	1.74859e-05	0.000930321	52377	58109	+	237	Unknown protein
Niben101Scf02003g01007	1832.05	2242.76	-0.289797	1.75615e-05	0.000932742	170249	172655	-	987	Aquaporin-like superfamily protein
Niben101Scf04505g04006	12.005	7.60762	0.658929	1.79794e-05	0.000953307	378610	402226	+	4574	DNA-directed RNA polymerase subunit A'
Niben101Scf01005g05014	28.7417	13.6634	1.0726	1.83435e-05	0.000970953	570232	574426	+	327	Unknown protein
Niben101Scf05449g02001	1.3983	0.0857284	4.0129	1.83851e-05	0.0009715	243432	249048	+	1427	Protein arginine N-methyltransferase 1.1
Niben101Scf10524g02005	89.6112	117.265	0.596838	1.84807e-05	0.000973236	243544	246104	+	1037	40S ribosomal protein S21-2
Niben101Scf03592g01011	13.8408	9.15518	-0.386026	1.84728e-05	0.000973236	82669	108668	-	2999	Protein prenylyltransferase superfamily protein
Niben101Scf12317g00016	15.1169	9.71544	0.638994	1.85878e-05	0.000977216	33786	42932	-	2960	Pentatricopeptide repeat-containing protein
Niben101Scf02507g03001	25.9624	36.3388	-0.945882	1.86598e-05	0.000977685	290660	299608	-	1907	Thioredoxin superfamily protein
Niben101Scf00801g04014	10.2046	19.6701	-0.482985	1.86471e-05	0.000977685	500758	505925	+	556	Unknown protein
Niben101Scf05519g00005	12.9145	6.73929	0.940254	1.92152e-05	0.00100509	3708	8914	-	1019	THO complex subunit 7A
Niben101Scf10834g02008	47.4782	63.8545	-0.425793	1.93038e-05	0.00100802	251429	261889	+	1266	Acyl carrier protein
Niben101Scf10217g02008	94.2622	142.595	-0.595141	1.95229e-05	0.00101775	242645	255332	-	207	-
Niben101Scf01036g03002	596.567	696.309	-0.221335	1.99347e-05	0.00103747	292990	295488	-	1215	Aluminium induced protein with YGL and LRDR motifs
Niben101Scf10262g00004	89.7561	113.856	-0.340838	2.01678e-05	0.00104785	39732	46200	+	992	conserved hypothetical protein [Ricinus communis] gb|EEF29221.1| conserved hypothetical protein [Ricinus communis]
Niben101Scf01750g06025	4.67644	1.77936	1.39514	2.03322e-05	0.00105462	318212	335805	-	2286	Serine/threonine protein phosphatase family protein
Niben101Scf09427g01010	2.52971	1.10748	1.19287	2.04303e-05	0.00105794	147368	154203	-	3098	BnaC06g07410D [Brassica napus]
Niben101Scf02353g01015	32.264	46.929	-0.537669	2.05903e-05	0.00106445	144184	148299	-	1222	40S ribosomal protein S0
Niben101Scf05827g00005	41.4063	56.9815	-0.459383	2.07391e-05	0.00107036	44703	47780	-	910	50S ribosomal protein L7Ae
Niben101Scf01276g02008	0.370063	0	7.63089	2.14365e-05	0.00110451	280255	284463	+	2876	Patatin-like protein 6
Niben101Scf08773g00006	22.2188	13.0692	0.768537	2.15562e-05	0.00110884	67235	72680	+	1304	Pre-mRNA-splicing factor SPF27 homolog
Niben101Scf05047g03011	22.3089	35.1312	-0.652231	2.17844e-05	0.00111775	370379	382484	-	1156	secondary thiamine-phosphate synthase enzyme [Deinococcus sp. 2009]
Niben101Scf06509g05014	4.54297	0.707862	2.69395	2.18347e-05	0.00111775	646223	647487	-	951	SNW domain-containing protein 1
Niben101Scf12308g00011	84.1425	64.5565	0.383435	2.18376e-05	0.00111775	77056	78009	+	954	sarcoplasmic reticulum histidine-rich calcium-binding protein precursor, putative, expressed [Triticum aestivum]
Niben101Scf00189g00002	28.9838	41.7487	-0.524382	2.2289e-05	0.00113898	68713	69552	-	840	prohibitin 3
Niben101Scf02290g02009	31.287	21.0245	0.576008	2.26258e-05	0.00115429	226445	229175	-	1126	UPF0369 protein C6orf57, partial [Fulmarus glacialis]
Niben101Scf03459g01004	1861.52	2288.74	-0.295976	2.2673e-05	0.00115479	244442	248362	-	984	SKP1-like protein 1A
Niben101Scf04473g05004	9.08558	5.82255	0.642036	2.27153e-05	0.00115505	513792	527501	-	3087	lon protease 1
Niben101Scf05982g00005	2.79541	0.641333	2.12191	2.28412e-05	0.00115927	85619	88733	-	1218	glycine-rich protein
Niben101Scf10689g00002	2.16504	0	7.65566	2.28729e-05	0.00115927	2495	3900	+	502	Vacuolar protein sorting-associated protein 13
Niben101Scf04300g07002	64.9023	51.4199	0.337922	2.29952e-05	0.00116357	695734	703105	-	2047	Arginine/serine-rich coiled-coil protein 2
Niben101Scf00594g07001	3.35053	0.284012	3.5658	2.34144e-05	0.00118285	701117	703088	+	765	Sulfate adenylyltransferase
Niben101Scf01482g02015	5.05621	2.181	1.21514	2.35813e-05	0.00118934	264752	267997	-	1471	Transcription initiation factor IIA subunit 1
Niben101Scf00339g03024	7.28685	1.9752	1.87866	2.36464e-05	0.00119069	289502	292507	+	878	Glucose-1-phosphate adenylyltransferase family protein
Niben101Scf07691g00009	6.07806	11.8948	-0.96875	2.37751e-05	0.00119523	52435	57668	+	899	DNA-directed RNA polymerase subunit M
Niben101Scf00390g05027	3.70484	1.84281	1.00782	2.38161e-05	0.00119535	585602	597309	-	3451	Unknown protein
Niben101Scf01579g00002	601.91	738.998	-0.29373	2.39184e-05	0.00119855	79495	79806	+	312	Histone H4
Niben101Scf08455g00002	1.78332	0.943053	0.921011	2.40688e-05	0.00120414	1401	34989	+	9085	Gamma-irradiation and mitomycin c induced 1, putative isoform 4 [Theobroma cacao] gb|EOY23567.1| Gamma-irradiation and mitomycin c induced 1, putative isoform 4 [Theobroma cacao]
Niben101Scf06996g02041	30.8141	41.6851	-0.433564	2.42769e-05	0.0012126	371263	373949	-	1179	Chaperone protein DnaJ
Niben101Scf00304g07022	8.46779	4.53479	0.902434	2.47917e-05	0.00123632	751208	752682	+	1383	NADH-quinone oxidoreductase subunit F 1
Niben101Scf00390g01010	18.9848	11.5298	0.72008	2.4835e-05	0.00123649	96292	99075	-	1443	S-adenosylmethionine decarboxylase proenzyme
Niben101Scf09131g01005	4.82845	1.88854	1.35832	2.50601e-05	0.00124416	217604	222370	+	1784	BnaA03g25960D [Brassica napus]
Niben101Scf19133g02012	31.4907	45.6554	-0.535208	2.50693e-05	0.00124416	341770	348694	+	1905	RNA-binding protein with multiple splicing
Niben101Scf02348g05008	11.6251	7.37965	0.658198	2.51464e-05	0.00124599	549835	560273	-	3449	Guanine nucleotide-binding protein subunit beta-2-like 1
Niben101Scf09937g00012	1.29927	0	7.57011	2.52271e-05	0.001248	23096	35382	+	786	Glycogen debranching enzyme
Niben101Scf01998g00001	14.697	7.524	0.966576	2.54921e-05	0.0012591	22282	24321	+	884	ATP-dependent RNA helicase eIF4A
Niben101Scf03104g03018	45.492	31.029	0.555343	2.5778e-05	0.0012712	446552	459908	+	1433	Polyadenylate-binding protein
Niben101Scf11891g01022	3.43029	2.26868	0.466981	2.59141e-05	0.00127386	102457	152343	-	10370	Spatacsin
Niben101Scf01126g03004	63.3138	45.872	0.596851	2.59107e-05	0.00127386	342612	343711	+	935	GATA transcription factor 15
Niben101Scf03035g02003	121.207	86.7765	0.484864	2.60441e-05	0.00127822	252358	253644	+	1287	Zinc finger CCCH domain-containing protein 2
Niben101Scf00671g00011	218.117	267.24	-0.291067	2.6275e-05	0.00128752	52801	55920	-	1847	High mobility group B protein 3
Niben101Scf00980g07010	5.96234	3.34937	0.834118	2.6344e-05	0.00128804	849299	862544	+	2422	L-galactono-1,4-lactone dehydrogenase
Niben101Scf02920g00014	21.6547	31.5699	-0.542357	2.63687e-05	0.00128804	156308	164294	+	940	expressed protein [Oryza sativa Japonica Group]
Niben101Scf02192g00005	13.2907	7.89786	0.818918	2.65841e-05	0.00129245	57897	61150	-	1789	BnaC08g33300D [Brassica napus]
Niben101Scf04922g00002	66.8965	51.1039	0.751981	2.65488e-05	0.00129245	34020	39327	+	1710	Glutaredoxin family protein
Niben101Scf01202g01013	9.71153	5.5038	0.390016	2.65597e-05	0.00129245	68510	86668	-	2251	Unknown protein
Niben101Scf01177g00011	205.896	253.179	-0.296134	2.66554e-05	0.00129389	83738	84959	+	1131	Unknown protein
Niben101Scf04181g00025	31.5612	44.6738	-0.499866	2.67027e-05	0.00129416	81233	83807	+	929	40S ribosomal protein S26-3
Niben101Scf15120g01003	1085.11	1323.89	-0.284919	2.67497e-05	0.00129442	213203	214670	+	870	Oleosin 5
Niben101Scf16106g00001	6598.74	8038.68	-0.809288	2.71171e-05	0.00130611	81147	81386	+	240	seed maturation protein PM41 [Glycine max] seed maturation protein PM41 [Glycine max]
Niben101Scf00109g10005	13.5027	23.6485	0.584641	2.71177e-05	0.00130611	1083493	1091111	+	934	Nuclear transport factor 2
Niben101Scf03103g00017	31.4601	20.998	-0.28276	2.70353e-05	0.00130611	46293	55462	+	951	Phospholipid-transporting ATPase 2
Niben101Scf03735g05004	68.5884	103.904	-0.597895	2.77031e-05	0.00133224	529153	547447	-	309	Actin cytoskeleton-regulatory complex protein PAN1
Niben101Scf00739g04026	15.1165	26.6471	-0.813357	2.82012e-05	0.0013541	471010	479254	+	877	Signal peptidase complex catalytic subunit sec11
Niben101Scf09710g00024	0.0707144	6.36578	-6.40006	2.84003e-05	0.00136155	11062	11438	+	231	Unknown protein
Niben101Scf05955g00013	132.023	185.404	-0.487022	2.86125e-05	0.0013696	71272	71715	-	444	30S ribosomal protein S9
Niben101Scf06869g03007	6.66768	3.97022	-0.452265	2.89885e-05	0.00138333	361691	365106	+	2785	Trihelix transcription factor GT-2
Niben101Scf03072g06005	48.3739	66.2709	0.748317	2.89778e-05	0.00138333	731084	733899	-	1028	Outer envelope pore protein 24, chloroplastic
Niben101Scf05955g02010	12.3313	5.34648	1.20683	2.94225e-05	0.00140188	230851	235034	+	590	hepatocellular carcinoma-associated antigen 59 [Homo sapiens]
Niben101Scf03792g00001	5.40434	3.21441	-0.72531	2.97569e-05	0.00141348	1	5578	+	3008	ATP-dependent Clp protease ATP-binding subunit ClpC
Niben101Scf02657g00010	25.5926	42.3841	0.750387	2.97442e-05	0.00141348	67172	68381	-	672	2S seed storage protein
Niben101Scf03221g01012	20.556	11.1947	2.65639	3.01617e-05	0.00142833	130137	133698	-	1464	Pentatricopeptide repeat-containing protein
Niben101Scf01427g02006	1.63677	0.261635	0.875848	3.01281e-05	0.00142833	262729	275432	-	1927	NEDD8 ultimate buster 1
Niben101Scf14282g00007	21.6506	30.7712	3.04942	3.03558e-05	0.00143315	183326	188614	+	1239	Chaperone protein DnaJ
Niben101Scf02793g17003	3.43791	0.413037	-0.505428	3.03417e-05	0.00143315	1729420	1732647	+	759	DNA polymerase delta small subunit
Niben101Scf00556g00005	2.63161	0.0862474	0.902548	3.11933e-05	0.00146822	75536	77541	-	659	BnaC06g14080D [Brassica napus]
Niben101Scf00109g07004	4.21433	2.25792	4.91501	3.11638e-05	0.00146822	702435	709714	+	3893	Nucleolar protein gar2-related isoform 2 [Theobroma cacao] gb|EOY09397.1| Nucleolar protein gar2-related isoform 2 [Theobroma cacao]
Niben101Scf05750g04013	33.5703	46.6171	-0.471658	3.17511e-05	0.00149221	531153	536773	+	1108	SAP domain-containing protein
Niben101Scf02494g08002	87.7524	113.689	-0.371655	3.1952e-05	0.00149937	788942	793158	-	756	40S ribosomal protein S13
Niben101Scf00747g00005	38.4274	59.342	-0.623244	3.20222e-05	0.0015004	44911	46064	+	704	BnaC03g13190D [Brassica napus]
Niben101Scf01773g03004	82.7669	106.222	-0.358199	3.21442e-05	0.00150385	312858	317687	-	1166	Autophagy-related protein 8i
Niben101Scf07223g03029	4.52566	1.56664	1.53343	3.22052e-05	0.00150443	413287	414591	-	1305	Lung seven transmembrane receptor family protein
Niben101Scf11391g00001	49.4389	85.421	-0.787001	3.29568e-05	0.00153723	7373	8416	+	255	Unknown protein
Niben101Scf17164g00027	6.00109	8.00073	-0.41267	3.30685e-05	0.00154012	161558	169550	+	6275	Glutaredoxin
Niben101Scf10671g00001	23.9684	33.31	-0.472823	3.3605e-05	0.00156276	32459	34095	+	1422	1-aminocyclopropane-1-carboxylate oxidase homolog 1
Niben101Scf00693g01009	8.98384	15.7042	-0.804203	3.39567e-05	0.00157467	127536	133726	+	1115	Protein CWC15 homolog A
Niben101Scf04847g03018	27.789	19.0906	0.542359	3.39626e-05	0.00157467	315347	319206	-	1215	Chaperone protein HtpG
Niben101Scf17290g00008	60.5795	81.0583	-0.418231	3.41665e-05	0.00158175	243	3888	+	979	60S acidic ribosomal protein P3-2
Niben101Scf00538g05001	71.5044	56.9234	0.330546	3.47252e-05	0.00160288	607436	618880	+	1472	carbon-nitrogen hydrolase [Pseudomonas sp. RL]
Niben101Scf09045g01008	6.98799	4.74729	-0.308872	3.47779e-05	0.00160288	198106	207613	+	3865	Ubiquitin-activating enzyme E1 1
Niben101Scf06661g03005	629.575	781.053	0.559033	3.47443e-05	0.00160288	344626	346499	+	717	seed maturation protein LEA 4 [Glycine tomentella]
Niben101Scf09116g03007	59.9428	83.819	-0.481937	3.48567e-05	0.00160413	376055	379425	+	865	60S ribosomal protein L14-1
Niben101Scf11261g02006	157.428	134.272	0.231333	3.51159e-05	0.00161367	286391	289414	+	2297	Heavy metal transport/detoxification superfamily protein
Niben101Scf01953g01013	19.5499	26.29	-0.425017	3.53217e-05	0.00162072	143853	150493	+	2928	Aldo-keto reductase family 4 member C8
Niben101Scf06621g02013	0.451126	0	7.51281	3.55641e-05	0.00162944	325830	335017	+	2181	WD repeat-containing protein 44
Niben101Scf06668g03002	1.33623	4.19204	-1.64997	3.572e-05	0.00163416	292083	300079	+	1065	CHCH domain containing protein [Zea mays]
Niben101Scf23040g00003	21.5335	12.5093	0.786138	3.57928e-05	0.00163508	40463	41221	-	759	conserved hypothetical protein [Ricinus communis] gb|EEF29839.1| conserved hypothetical protein [Ricinus communis]
Niben101Scf02735g00013	0.670114	2.54748	-1.92667	3.58923e-05	0.00163721	81656	83369	-	1579	F-box protein
Niben101Scf04489g00003	12.9089	7.03086	0.879655	3.63646e-05	0.00165633	6525	10566	-	1460	product [Oryza sativa Japonica Group]
Niben101Scf01111g04003	0.299531	0	7.62674	3.6421e-05	0.00165646	381411	422531	+	3543	Pre-mRNA-processing-splicing factor 8
Niben101Scf05226g08012	26.4774	36.4017	-0.457309	3.69524e-05	0.00167817	832622	837725	+	1459	secondary thiamine-phosphate synthase enzyme [Deinococcus sp. 2009]
Niben101Scf01510g00001	10.7092	4.89466	1.13045	3.71055e-05	0.00168037	27412	45125	+	879	Protein farnesyltransferase/geranylgeranyltransferase type-1 subunit alpha
Niben101Scf12560g00024	0.0467877	0.599387	-3.69864	3.71093e-05	0.00168037	90541	96757	-	3658	U-box domain-containing protein 44
Niben101Scf05880g03039	28.6723	16.7573	0.775199	3.74465e-05	0.00169317	454013	456974	-	853	smr (Small MutS Related) domain-containing protein [Arabidopsis thaliana] gb|AED97091.1| smr (Small MutS Related) domain-containing protein [Arabidopsis thaliana]
Niben101Scf08351g00003	193.612	136.614	0.504298	3.75188e-05	0.00169397	1013	1366	+	354	Protein of unknown function (DUF506)
Niben101Scf01432g06006	27.0503	36.5354	-0.431453	3.82889e-05	0.00172623	634046	637202	-	1213	F-box protein
Niben101Scf01085g06007	3.93618	1.74364	1.17309	3.84541e-05	0.00173116	589688	603972	+	2596	ATP-dependent RNA helicase DED1
Niben101Scf00438g02011	1.67988	7.44862	-2.15227	3.85551e-05	0.00173319	261774	262389	-	465	Ferrochelatase
Niben101Scf01576g03010	38.7541	63.7117	-0.715505	3.86356e-05	0.0017343	390703	391044	+	342	-
Niben101Scf02232g03001	19.5301	27.7069	-0.502479	3.87802e-05	0.00173827	310835	317416	-	1268	Proteasome subunit alpha type-4
Niben101Scf00149g02017	2.74886	10.5717	-1.94299	3.89566e-05	0.00174366	218588	219097	+	510	NADH-quinone oxidoreductase subunit C
Niben101Scf01628g04009	42.6474	55.6274	-0.380691	3.90754e-05	0.00174646	451886	455647	-	1449	60S ribosomal protein L18-2
Niben101Scf03203g09008	96.4174	76.8344	0.32887	3.9923e-05	0.00178177	892256	893724	-	1380	UDP-Glycosyltransferase superfamily protein
Niben101Scf00726g00014	31.4596	49.3365	-0.647437	4.0575e-05	0.00180827	55907	59938	-	788	BnaC08g23350D [Brassica napus]
Niben101Scf05644g01002	66.1357	88.8711	-0.424871	4.07425e-05	0.00181313	250936	254331	-	894	Cytochrome b-c1 complex subunit 9
Niben101Scf05100g01012	60.8052	86.1682	-0.499942	4.10745e-05	0.00182529	153579	161961	+	862	Thioredoxin domain-containing protein 17
Niben101Scf00725g06002	8.5404	5.08458	0.749236	4.14371e-05	0.00183876	622185	632869	+	2560	Transcription initiation factor IIE subunit alpha
Niben101Scf02044g02006	35.8208	47.5634	-0.407451	4.19887e-05	0.00186058	279748	283080	-	1632	p8MTCP1 [Zea mays]
Niben101Scf02043g06009	1.29207	0.0389508	-0.533242	4.21156e-05	0.00186089	570936	573507	+	1216	Serine/threonine-protein kinase 3
Niben101Scf00646g07010	58.8681	85.3139	5.03476	4.207e-05	0.00186089	733717	737792	+	512	BnaC03g75650D [Brassica napus]
Niben101Scf12757g00009	43.1611	33.1847	0.380148	4.23779e-05	0.00186981	139646	162849	+	1954	Histidine kinase-, DNA gyrase B-, and HSP90-like ATPase family protein
Niben101Scf02321g00013	22.8795	13.4002	0.772494	4.29815e-05	0.00189375	34025	38118	-	747	F-box protein interaction domain protein [Medicago truncatula]
Niben101Scf20035g00003	115.727	143.948	0.592516	4.33301e-05	0.00190314	11782	14708	-	899	Universal stress protein A-like protein
Niben101Scf00414g09001	18.9183	12.5695	-0.907312	4.33786e-05	0.00190314	881039	885169	+	1685	DNA-directed RNA polymerase subunit D
Niben101Scf02763g03010	28.0217	52.5654	-0.312504	4.32641e-05	0.00190314	327198	327638	-	257	Unknown protein
Niben101Scf11009g00008	101.503	125.869	-0.308424	4.39324e-05	0.00192471	109145	120665	-	1179	30S ribosomal protein S12
Niben101Scf04861g00014	8.75751	5.21099	0.748819	4.41736e-05	0.00193255	9202	14124	-	2372	26S protease regulatory subunit 8 homolog A
Niben101Scf10374g00008	98.6112	121.874	1.60506	4.45469e-05	0.0019434	8373	14804	-	2158	Nucleolar GTP-binding protein 2
Niben101Scf04795g01009	10.521	3.4624	-0.30397	4.44923e-05	0.0019434	214564	217722	+	589	General transcription factor IIF subunit 2
Niben101Scf08111g01004	185.079	247.658	-0.417821	4.46788e-05	0.00194641	128147	128542	+	396	-
Niben101Scf05147g01015	183.205	235.277	-0.35845	4.49552e-05	0.00195571	132019	136491	+	1555	Protein FAM32A
Niben101Scf13227g00026	5.77922	10.1774	-0.816036	4.50235e-05	0.00195594	11326	18871	+	1627	DNA-directed RNA polymerase subunit M
Niben101Scf30554g00009	2.78149	8.9063	-1.68134	4.52992e-05	0.00196516	11054	11641	-	507	NADH-quinone oxidoreductase subunit H 1
Niben101Scf09620g04003	14.7996	23.663	-0.675247	4.56078e-05	0.00197578	436538	437594	+	759	Unknown protein
Niben101Scf00236g01007	48.207	65.7073	-0.443863	4.60815e-05	0.00199352	88616	95120	-	1174	NADH-quinone oxidoreductase subunit B
Niben101Scf01506g04006	176.563	143.936	0.296608	4.63673e-05	0.00200309	389737	411292	+	2055	Heat shock 70 kDa protein 1B
Niben101Scf02638g02016	48.0337	60.7975	-0.338727	4.65022e-05	0.00200464	240574	250015	-	2178	Pterin-4-alpha-carbinolamine dehydratase
Niben101Scf06998g01005	16.2607	11.8378	0.458837	4.65325e-05	0.00200464	108844	130843	+	6680	Pre-mRNA-processing-splicing factor 8
Niben101Scf11609g02002	424.045	508.73	-0.260622	4.66644e-05	0.00200502	273155	276037	-	1482	Vicilin
Niben101Scf11653g00007	0.982704	0.379714	1.36931	4.66704e-05	0.00200502	59510	85351	+	7606	transducin family protein / WD-40 repeat family protein
Niben101Scf05914g00001	69.9656	91.5885	-0.386087	4.72793e-05	0.00202837	23728	25852	+	926	TPA: MTD1 [Zea mays]
Niben101Scf04548g00005	192.417	247.852	-0.36311	4.80325e-05	0.00205784	49579	50252	+	441	BnaC05g25270D [Brassica napus]
Niben101Scf05468g00007	0.537355	0	7.52418	4.81291e-05	0.00205913	307	13077	-	1847	Cell division cycle protein 27 homolog B
Niben101Scf01346g01023	21.9738	33.6134	-0.610958	4.82009e-05	0.00205936	177181	179771	-	1066	40S ribosomal protein S19-3
Niben101Scf03129g01009	7.54102	4.04753	0.900148	4.84897e-05	0.00206885	110724	120235	+	2376	OBERON-like protein
Niben101Scf03241g00015	40.3195	32.007	0.334792	4.8636e-05	0.00206976	30456	36808	-	2801	Protein SGT1 homolog
Niben101Scf03595g15003	65.9429	54.5389	0.275513	4.86446e-05	0.00206976	1577681	1582941	-	2572	Polyadenylate-binding protein 1-B
Niben101Scf01927g04007	41.5374	72.6733	-0.803239	4.92511e-05	0.0020927	461778	462017	-	240	conserved hypothetical protein [Ricinus communis] gb|EEF48161.1| conserved hypothetical protein [Ricinus communis]
Niben101Scf03856g03010	529.281	635.924	-0.262701	4.95667e-05	0.00210323	321981	323962	-	566	Photosystem II 10 kDa polypeptide, chloroplastic
Niben101Scf05166g01006	0.430668	0.00853409	5.635	4.96685e-05	0.00210467	116587	123576	+	3330	ABC transporter ATP-binding protein NatA
Niben101Scf05811g02023	4.24388	0.926042	2.19322	4.9855e-05	0.00210969	191880	195166	+	977	Tubulin beta-8 chain
Niben101Scf01534g04006	3.03278	1.35632	1.15986	5.05843e-05	0.00213764	374371	390298	+	3791	Ribosome biogenesis protein BMS1 homolog
Niben101Scf01065g03003	183.517	135.552	0.439894	5.14176e-05	0.00216989	296209	296745	-	537	BnaA03g51870D [Brassica napus]
Niben101Scf08268g00007	24.1978	49.1282	-1.01687	5.18939e-05	0.00218702	32416	32649	-	234	BnaA03g41630D [Brassica napus]
Niben101Scf01116g01004	2.75635	8.95859	-1.70259	5.19981e-05	0.00218844	186506	190733	-	594	Photosystem II 10 kDa polypeptide, chloroplastic
Niben101Scf07668g00033	9.51312	5.85375	0.700848	5.23785e-05	0.00220146	101897	125815	+	1881	alpha/beta fold hydrolase [Medicago truncatula]
Niben101Scf05528g01009	141.193	173.78	-0.297403	5.26643e-05	0.00221047	96312	105601	-	1206	Ubiquitin-conjugating enzyme E2 D1
Niben101Scf03584g06022	7.62129	14.6828	-0.942568	5.29924e-05	0.00222124	734704	743511	-	1165	Cadmium-induced protein AS8
Niben101Scf00212g01015	81.8036	99.8166	-0.285457	5.32667e-05	0.00222736	172837	183655	-	2998	Multiprotein-bridging factor 1b
Niben101Scf01213g00020	8.62825	4.77804	0.851891	5.32819e-05	0.00222736	46878	56275	-	2655	neurochondrin family protein
Niben101Scf05678g02004	5.81217	12.1784	-1.06653	5.3797e-05	0.00224586	250546	254006	-	886	Proteasome maturation protein homolog
Niben101Scf16915g01014	248.759	310.367	0.64885	5.40553e-05	0.00225059	127015	130210	-	1051	Histone H2A.V
Niben101Scf03375g02017	7.76273	4.95565	-0.31689	5.39967e-05	0.00225059	331139	339359	-	2410	VHS domain-containing protein
Niben101Scf01385g08004	13.5144	7.25352	0.901973	5.43783e-05	0.002261	851700	857265	-	1325	Polyadenylate-binding protein
Niben101Scf01433g08031	2.79313	1.60063	0.805027	5.56565e-05	0.00230919	823587	835961	-	6305	Zinc finger CCCH domain-containing protein 19
Niben101Scf05901g01008	46.4776	67.9414	-0.544946	5.56861e-05	0.00230919	106518	107369	-	852	Calcium-dependent lipid-binding (CaLB domain) family protein
Niben101Scf07008g01010	478.105	395.87	0.274536	5.58859e-05	0.00231438	158512	159030	+	519	-
Niben101Scf07015g00010	19.5115	11.4798	0.769025	5.65209e-05	0.00233755	14566	18843	+	1033	plastid developmental protein DAG, putative
Niben101Scf21557g01026	5.71771	3.81071	0.586443	5.72204e-05	0.00236333	131511	158957	+	4147	ATP binding protein, putative [Ricinus communis] gb|EEF51803.1| ATP binding protein, putative [Ricinus communis]
Niben101Scf08637g01006	6.52838	12.5257	-0.937919	5.74759e-05	0.00237073	141966	145731	-	985	Nucleic acid-binding, OB-fold-like protein
Niben101Scf07650g03017	90.7484	110.199	-0.563466	5.83877e-05	0.00239877	304186	310521	-	1183	ubiquitin-conjugating enzyme 13
Niben101Scf02791g01001	92.7642	117.953	-0.345473	5.83199e-05	0.00239877	104022	141585	+	880	Ras-related protein Rab-1
Niben101Scf00155g00010	23.9118	35.4181	-0.278395	5.82582e-05	0.00239877	75656	83035	-	841	Small nuclear ribonucleoprotein family protein
Niben101Scf01943g04009	96.4885	129.758	-0.425562	5.86508e-05	0.00240639	408246	410781	+	430	Small ubiquitin-related modifier 1
Niben101Scf19143g00008	0.845166	2.34115	-1.46363	5.91069e-05	0.0024219	49461	55843	-	3434	Cation-efflux pump FieF
Niben101Scf10189g02011	26.0724	43.2988	-0.659374	5.96176e-05	0.00243639	293375	297681	-	724	U6 snRNA-associated Sm-like protein LSm5
Niben101Scf04551g04014	41.7631	66.0754	-0.729488	5.95424e-05	0.00243639	479713	488427	-	556	Ubiquitin-conjugating enzyme family protein
Niben101Scf06793g04002	13.5439	22.0658	-0.703547	6.24854e-05	0.00255023	426857	434983	-	1162	BnaC09g45360D [Brassica napus]
Niben101Scf07304g02017	2.75022	5.56275	-1.01479	6.27939e-05	0.00255945	228978	236815	+	1966	nucleotidase [Clostridium botulinum]
Niben101Scf07223g01007	97.1437	122.824	-0.336095	6.31396e-05	0.00257016	89941	100133	-	2211	60S ribosomal protein L4-1
Niben101Scf19230g01016	63.2261	84.0061	-0.407243	6.32989e-05	0.00257327	121438	126625	-	1159	SAP domain-containing protein
Niben101Scf03541g00021	37.4985	53.719	-0.516658	6.34911e-05	0.00257771	164893	167694	+	853	CASP-like protein
Niben101Ctg08897g00002	7.87896	2.79516	1.49681	6.40117e-05	0.0025933	2	901	+	717	RNA-binding protein, putative [Medicago truncatula]
Niben101Scf03241g00004	17.001	9.94046	0.774179	6.40424e-05	0.0025933	163756	171891	+	2427	pescadillo-related
Niben101Scf09559g03004	30.1897	22.0363	0.455379	6.43389e-05	0.00260191	310009	314395	+	2112	BnaC04g13350D [Brassica napus]
Niben101Scf09672g01005	36.0241	27.9791	1.34756	6.46033e-05	0.00260263	86487	95869	-	2433	Hexokinase-3
Niben101Scf00970g02006	8.39115	3.29958	0.642181	6.46084e-05	0.00260263	263769	268430	-	1040	Chaperone protein DnaJ
Niben101Scf06344g01017	10.9393	7.01291	0.365511	6.44859e-05	0.00260263	156552	165403	-	3608	zinc finger protein 3C [Brassica napus]
Niben101Scf00925g02012	23.6501	37.2731	-0.652958	6.49681e-05	0.00261372	205045	211651	+	1027	DUF1997 family protein [Medicago truncatula]
Niben101Scf01463g08011	51.4154	41.9324	0.295968	6.57103e-05	0.00264016	876122	882175	-	2600	Calmodulin binding protein-like
Niben101Scf13411g04012	18.446	13.0477	0.472748	6.66262e-05	0.00267004	434871	445712	+	3324	ATP-dependent RNA helicase RhlB
Niben101Scf03254g00013	28.2614	20.3846	0.501773	6.66031e-05	0.00267004	55343	77697	-	2412	CBS domain-containing protein CBSCBSPB3
Niben101Scf11453g02016	10.7263	29.725	-1.46888	6.68137e-05	0.0026741	306898	324937	-	183	Unknown protein
Niben101Scf05732g00014	2.43849	4.95117	-1.02158	6.73158e-05	0.00269072	69147	82838	-	1754	green-ripe protein [Solanum melongena]
Niben101Scf03166g00008	27.2053	37.3769	-0.456734	6.79679e-05	0.00271329	31735	43834	-	1253	Eukaryotic translation initiation factor 5A-1/2
Niben101Scf02581g05011	16.3689	10.0879	0.701569	6.81262e-05	0.00271495	531419	536731	-	1498	U2 small nuclear ribonucleoprotein A
Niben101Scf08574g00001	92.7833	114.91	-0.362951	6.83596e-05	0.00271495	36262	40437	-	1261	Mitochondrial import inner membrane translocase subunit TIM22-3
Niben101Scf09782g00001	52.4562	65.7328	-0.306259	6.82347e-05	0.00271495	36519	43419	+	1864	RNA-binding protein 28
Niben101Scf03203g07006	45.4542	58.5396	-0.324259	6.83169e-05	0.00271495	722865	725540	-	1519	30S ribosomal protein S13
Niben101Scf05110g00001	26.211	48.7867	-0.895907	6.85333e-05	0.00271837	15663	26954	+	291	Cytochrome c oxidase subunit 6b-1
Niben101Scf00182g04001	6.06949	3.12359	0.958632	7.0135e-05	0.00277835	402251	419474	+	2055	Lysine--tRNA ligase
Niben101Scf02077g10001	16.5827	24.7108	-0.572371	7.03136e-05	0.00278187	1018129	1021577	+	1244	60S ribosomal protein L44
Niben101Scf00176g05004	0	0.429054	-7.52057	7.07493e-05	0.00279282	540991	544615	-	2131	Oxygen-evolving enhancer protein 3, chloroplastic
Niben101Scf26315g00002	10.7068	7.07452	0.599335	7.07705e-05	0.00279282	9882	30696	+	2942	mRNA-decapping enzyme subunit 2
Niben101Scf03263g08013	31.423	41.9404	0.548912	7.12664e-05	0.00280525	883185	888489	+	1934	Alcohol dehydrogenase 1
Niben101Scf00176g05008	55.3366	37.9058	-0.414501	7.11961e-05	0.00280525	516337	518961	-	794	(2R)-phospho-3-sulfolactate synthase [Coxiella burnetii]
Niben101Scf04934g02002	5.57443	3.3774	0.723344	7.1641e-05	0.00281643	268703	274260	-	2981	expressed protein [Oryza sativa Japonica Group]
Niben101Scf04044g01026	11.5124	16.9528	-0.556169	7.22885e-05	0.00283828	162260	167458	+	1947	plastid-specific ribosomal protein 4
Niben101Scf01999g06011	23.1706	17.2548	0.426529	7.25092e-05	0.00284335	617671	631513	+	4491	Chaperone protein DnaK
Niben101Ctg11309g00002	3.49683	0.704461	2.31452	7.26291e-05	0.00284445	1	1152	-	866	Transducin family protein / WD-40 repeat family protein, putative isoform 2 [Theobroma cacao] gb|EOY17752.1| Transducin family protein / WD-40 repeat family protein, putative isoform 2 [Theobroma cacao]
Niben101Scf00161g02006	7.55841	12.4184	-0.716754	7.28156e-05	0.00284816	238018	245744	-	1828	UPF0176 protein YceA
Niben101Scf03350g04009	34.1009	47.1973	-0.467072	7.31923e-05	0.00285929	461538	465932	-	1260	BnaC06g00750D [Brassica napus]
Niben101Scf08039g00007	18.9991	29.1282	-0.612945	7.56482e-05	0.00295152	10547	15613	+	1414	B-cell receptor-associated 31-like
Niben101Scf04174g03005	2.93315	1.1409	1.36234	7.6435e-05	0.00297847	286398	314152	-	2190	Ubiquitin carboxyl-terminal hydrolase 15
Niben101Scf08729g02027	1.61533	0.184662	-0.470722	7.72896e-05	0.00299297	176514	259319	-	7242	Zinc finger FYVE domain-containing protein 26
Niben101Scf03839g01002	3.8753	1.14939	0.200547	7.71584e-05	0.00299297	166956	183154	-	1212	Glutathione-regulated potassium-efflux system protein
Niben101Scf01552g05013	310.869	270.872	1.75266	7.71121e-05	0.00299297	515077	523662	-	2332	Elongation factor 1-gamma 2
Niben101Scf05413g00002	29.7784	46.2002	-0.629962	7.72518e-05	0.00299297	16811	18496	-	921	conserved hypothetical protein [Ricinus communis] gb|EEF31465.1| conserved hypothetical protein [Ricinus communis]
Niben101Scf00163g17006	37.5369	52.0787	3.12973	7.70242e-05	0.00299297	1740115	1743918	-	928	Protein mago nashi homolog
Niben101Scf00317g02010	6.97688	5.29383	0.399853	7.76618e-05	0.00300363	242672	257220	+	6935	G2484-1 protein, putative isoform 5 [Theobroma cacao] gb|EOY24313.1| G2484-1 protein, putative isoform 5 [Theobroma cacao]
Niben101Scf01445g00001	0.786753	0.322108	1.28939	7.87096e-05	0.00304037	29516	41858	+	8731	Tubulin--tyrosine ligase-like protein 12
Niben101Scf05412g01004	98.5406	119.77	-0.279247	7.90821e-05	0.00305096	125115	128888	-	1402	Clathrin light chain 2
Niben101Scf02043g05001	2.28316	1.18883	0.942746	7.92764e-05	0.00305465	475691	507107	-	4105	AMP deaminase
Niben101Scf19171g01036	4.89104	7.22026	-0.560443	7.99974e-05	0.00307861	239056	243978	+	3220	Ulp1 protease family, C-terminal catalytic domain containing protein [Solanum demissum]
Niben101Scf25794g00004	21.0911	13.7111	0.621449	8.07682e-05	0.00310442	16228	31563	+	2572	lon protease 2
Niben101Scf02073g08013	9.27621	17.2535	-0.893543	8.21614e-05	0.00315406	787325	791331	+	1119	-
Niben101Ctg15295g00003	49.188	64.9433	-0.398428	8.3136e-05	0.00318753	464	3395	+	1137	Multiprotein-bridging factor 1b
Niben101Scf04518g00008	0.90441	0.117026	2.9597	8.32484e-05	0.0031879	85254	90406	+	3853	ATP-dependent zinc metalloprotease FtsH
Niben101Scf04432g08005	33.1692	52.5695	-0.660698	8.36196e-05	0.00319817	806793	809430	+	729	30S ribosomal protein S10
Niben101Scf00837g12028	6.39913	13.2596	-1.05003	8.39715e-05	0.00320767	1263244	1269814	-	1056	DNA-directed RNA polymerase I subunit RPA12
Niben101Scf03953g01007	422.581	339.209	0.319239	8.41671e-05	0.00320855	129544	150950	-	501	Glycine-rich RNA-binding protein 2 (Fragments)
Niben101Scf07015g00009	3.07633	7.56243	-1.29688	8.42014e-05	0.00320855	23819	38065	+	921	Peroxisome assembly protein 12
Niben101Scf03905g02008	59.7914	79.9939	-0.417453	8.54732e-05	0.00325302	319788	324189	-	1300	Universal stress protein A-like protein
Niben101Scf02426g02026	359.897	428.741	-0.2506	8.57653e-05	0.00326013	375262	380208	-	1062	-
Niben101Scf02139g02002	0.0898365	1.61725	-4.19925	8.58911e-05	0.00326092	246039	250437	-	1070	39S ribosomal protein L41, mitochondrial
Niben101Scf00454g00010	110.792	166.663	-0.588676	8.6196e-05	0.00326849	51545	52871	-	189	Unknown protein
Niben101Scf05301g05003	2.35505	1.30017	0.856903	8.80251e-05	0.00333378	639037	645405	-	5178	Baculoviral IAP repeat-containing protein [Medicago truncatula]
Niben101Scf05351g00016	113.035	155.726	-0.460008	8.83062e-05	0.00334034	37204	38716	-	639	Unknown protein
Niben101Scf08293g01002	2952.7	3538.11	-0.258901	8.84398e-05	0.00334132	165196	165636	+	441	Oleosin 1
Niben101Scf02400g02015	29.706	21.6909	0.454746	8.869e-05	0.00334463	187237	218931	+	1802	GRAM domain family protein
Niben101Scf02471g06005	68.7304	94.1167	-0.450744	8.87429e-05	0.00334463	641508	644662	-	794	60S ribosomal protein L37a
Niben101Scf10919g00001	32.681	45.9252	-0.488472	8.89678e-05	0.00334903	9277	13315	+	1213	V-type proton ATPase 16 kDa proteolipid subunit
Niben101Scf03221g02008	81.1871	101.321	-0.318169	8.94452e-05	0.00336292	323631	329735	+	893	Small nuclear ribonucleoprotein E
Niben101Scf02115g01003	2.13696	0.613128	1.80895	9.09245e-05	0.0034144	76334	89950	+	1862	Kinase superfamily protein isoform 3 [Theobroma cacao] gb|EOY29272.1| Kinase superfamily protein isoform 3 [Theobroma cacao]
Niben101Scf11552g01003	2.52714	1.21602	1.05403	9.10759e-05	0.00341462	159983	172989	+	4055	Guanylate-binding family protein
Niben101Scf25633g00013	36.7934	49.9199	-0.438678	9.11504e-05	0.00341462	87542	93368	-	1347	Bis(5'-adenosyl)-triphosphatase
Niben101Scf25396g00003	135.438	171.859	-0.341619	9.14274e-05	0.00342086	9415	13489	+	920	plant/T10O8-60 protein [Medicago truncatula]
Niben101Scf01934g00006	68.6627	88.1867	-0.358801	9.16406e-05	0.00342471	71352	73398	+	793	60S ribosomal protein L29-1
Niben101Scf03252g04002	1.67609	0	7.419	9.26265e-05	0.00345739	536127	538845	+	549	Hydroxymethylglutaryl-CoA lyase, mitochondrial
Niben101Scf09698g00005	1.08002	0.0381131	4.80233	9.2905e-05	0.00346362	59622	64073	-	1473	zinc finger (AN1-like) family protein
Niben101Scf00318g06005	0.529352	0.0168077	4.96123	9.41715e-05	0.00350662	670142	678532	-	2818	pollen defective IN guidance-like protein [Medicago truncatula]
Niben101Scf05710g03032	4.74747	3.21818	0.562093	9.4356e-05	0.00350927	294324	312521	+	6544	ubiquitin-protein ligase 4
Niben101Scf08940g01037	9.22368	6.28337	0.300747	9.47757e-05	0.00351645	118081	133699	-	3306	Bromodomain-containing factor 1
Niben101Scf02537g02003	73.4867	59.7255	0.55496	9.47242e-05	0.00351645	215116	219053	-	1468	DNA-binding storekeeper protein-related transcriptional regulator
Niben101Scf00149g07003	17005.4	20199.7	-0.246432	9.49695e-05	0.00351943	732090	732735	+	339	Late embryogenesis abundant protein D-19
Niben101Scf06180g00008	1.924	0	7.34859	9.53577e-05	0.0035296	1	1306	-	456	LOC100282803 [Zea mays] gb|ACG34471.1| nucleic acid binding protein [Zea mays]
Niben101Scf05314g00002	1.01066	0.363737	-0.249003	9.61074e-05	0.00354888	18571	33571	+	6195	autophagy 2
Niben101Scf03735g06006	1104.4	1314.31	1.47398	9.60189e-05	0.00354888	638262	639444	+	1090	Histone H1
Niben101Scf03689g01010	9.30318	6.38961	0.542226	9.62799e-05	0.00355102	95671	115801	+	4435	DNA mismatch repair protein MutL
Niben101Scf02737g03003	5639.96	6700.31	-0.246547	9.64373e-05	0.0035526	429710	431075	+	705	17.6 kDa class I heat shock protein 3
Niben101Scf00033g01001	31.8008	43.6225	-0.454654	9.71937e-05	0.00357362	175913	186608	+	1680	ATP synthase gamma chain
Niben101Scf04077g04006	18.0694	12.7161	0.507458	9.73527e-05	0.00357362	398524	424665	-	1953	shoot gravitropism 2 (SGR2)
Niben101Scf09516g00011	0	0.535599	-7.43508	9.73535e-05	0.00357362	112141	119621	+	1605	Glutathione S-transferase 1
Niben101Scf02759g02003	6.61875	3.7032	0.840615	9.76552e-05	0.00358046	185339	191980	-	2018	WD repeat-containing protein 38
Niben101Scf03375g02030	4.42968	2.5874	0.77527	9.9849e-05	0.00365657	287366	308891	-	4419	Transcription factor jumonji (jmjC) domain-containing protein
Niben101Scf00577g08003	5.45595	8.9846	-0.717659	0.000100435	0.0036737	846886	852653	+	2011	Protein NRT1/ PTR FAMILY 3.1
Niben101Scf07682g01012	0.854634	0.0370576	4.51386	0.000100725	0.00367996	138788	141442	+	2045	RNA-binding protein 1
Niben101Scf02632g03006	58.0034	77.3142	0.450349	0.000101458	0.00369419	381909	386327	+	912	50S ribosomal protein L7Ae
Niben101Scf00546g01001	27.9174	20.4733	-0.411925	0.000101392	0.00369419	161066	165657	+	2179	-
Niben101Scf03563g00030	0.424834	1.33949	-1.6575	0.000101472	0.00369419	109249	120784	+	3038	ERD (early-responsive to dehydration stress) family protein
Niben101Scf01855g02008	67.8978	93.8331	-0.464949	0.0001017	0.00369816	279352	279771	-	420	Cysteine proteinase inhibitor 10
Niben101Scf02636g05003	3.78941	0	7.42237	0.000102205	0.00371216	557782	558024	-	243	Unknown protein
Niben101Scf02078g05005	16.1946	9.36547	0.793344	0.000102618	0.00372282	511199	511978	+	780	Late embryogenesis abundant (LEA) hydroxyproline-rich glycoprotein family
Niben101Scf05764g03007	26.4352	38.1986	-0.529651	0.000102858	0.00372716	323110	384187	-	1007	ubiquitin-conjugating enzyme 18
Niben101Scf01511g02025	14.1331	22.8458	-0.689956	0.000103235	0.00373645	333589	335942	-	921	Unknown protein
Niben101Scf00298g02004	39.4918	54.5772	-0.465774	0.000103914	0.00375666	246276	250310	+	1004	cupin [Bradyrhizobium elkanii]
Niben101Scf08535g02006	8.84614	5.36001	0.72238	0.000104845	0.00378589	242093	277039	-	3507	RNA polymerase-associated protein CTR9 homolog
Niben101Scf10314g04002	35.6381	48.9252	-0.455257	0.000106329	0.003835	413907	417395	-	1290	Transcription initiation factor TFIID subunit 9
Niben101Scf08533g03005	3.82498	2.6202	0.547108	0.000107708	0.00388023	344922	354614	-	6114	Nuclear receptor corepressor 2
Niben101Scf02976g01015	58.1176	77.0934	-0.40511	0.000107951	0.00388449	129144	135749	+	1138	Ras-related protein Rab-1
Niben101Scf01305g02005	2.98407	0.849274	1.80953	0.000108527	0.00389906	202369	205245	+	2094	Pre-mRNA-splicing factor cwc22
Niben101Scf07951g02019	0.259252	0	7.45087	0.000108608	0.00389906	317962	323335	+	3626	Receptor-like protein kinase
Niben101Scf02362g00003	0.684198	2.52437	-1.87948	0.000109278	0.0039186	45709	49665	+	1294	Peptidyl-prolyl cis-trans isomerase D
Niben101Scf00389g02016	13.4285	6.60196	1.02318	0.000109756	0.00393119	236603	237499	-	897	Protein of unknown function (DUF604)
Niben101Scf07006g00007	3.13172	1.76309	0.830769	0.000110047	0.00393706	33577	63983	-	6277	Protein kinase superfamily protein
Niben101Scf07564g01020	4.2118	8.29388	-0.973029	0.000110202	0.00393807	98142	103128	-	1372	50S ribosomal protein L27
Niben101Scf00573g00013	5.95044	4.08124	0.544296	0.000110521	0.00394493	5057	14704	-	7311	-
Niben101Scf04069g00008	20.9971	33.8225	1.05722	0.000110897	0.00394924	1992	7495	+	676	Secreted effector protein pipB2
Niben101Scf00087g05001	3.06356	1.47131	-0.684551	0.000110798	0.00394924	510535	523117	+	3503	Ubiquitin carboxyl-terminal hydrolase 23
Niben101Scf01634g03016	46.1626	56.5866	-0.292129	0.00011133	0.00396013	319605	324860	+	1892	-
Niben101Scf10389g01008	13.047	19.6445	0.297358	0.000111652	0.00396251	101840	106441	-	1032	Ribosomal RNA small subunit methyltransferase NEP1
Niben101Scf07140g00007	67.0165	54.6099	-0.589472	0.00011157	0.00396251	80639	83799	+	1862	Actin-2
Niben101Scf05750g02008	38.2004	26.5726	0.526576	0.00011195	0.00396852	200797	201768	-	972	BnaAnng12320D [Brassica napus]
Niben101Scf08931g00006	41.3507	61.627	-0.574931	0.000112286	0.00397588	140896	142031	+	544	serine-rich protein-like protein [Arabidopsis thaliana] gb|AED92836.1| serine-rich protein-like protein [Arabidopsis thaliana]
Niben101Scf05395g01008	19.8493	15.4148	0.366335	0.000113511	0.0040147	127749	140397	-	3718	Chain A, Chloroplast Inner Membrane Protein Tic110
Niben101Scf07509g00009	15.4656	23.1939	-0.583223	0.000114001	0.00402743	74277	79070	-	910	Aquaporin Z
Niben101Ctg04970g00001	13.6348	1.56876	3.12234	0.000114881	0.00405389	3	592	-	236	UPF0061 protein ORF18
Niben101Scf39201g00004	3.01338	1.32145	1.66753	0.000115262	0.00405812	2507	12127	-	2338	Acetyl-coenzyme A synthetase
Niben101Scf00110g05008	1.43229	0.450432	1.19392	0.000115154	0.00405812	534646	558731	+	4127	Protein translocase subunit SecA
Niben101Scf03398g04003	7.95416	5.22548	0.606411	0.00011599	0.00407912	430072	439087	-	5434	ATP-dependent RNA helicase, putative
Niben101Scf10287g01002	23.4165	11.5972	0.762137	0.000118135	0.00414516	125746	127358	+	432	Nuclear transcription factor Y subunit B-3
Niben101Scf03366g00004	6.96722	4.11684	1.01663	0.000118003	0.00414516	91441	107167	-	2073	RNA-binding E3 ubiquitin-protein ligase MEX3C
Niben101Scf06248g01009	2.01114	0.0315043	5.959	0.00011902	0.00417148	275439	276032	-	594	Unknown protein
Niben101Scf06263g01002	2.38781	0.681496	-0.427832	0.000119558	0.00417619	264216	273462	+	1452	isocitrate dehydrogenase 1
Niben101Scf06501g00010	27.1236	36.9709	1.81126	0.000119321	0.00417619	1625	10272	+	1040	5'-nucleotidase SurE
Niben101Scf01998g00010	132.458	178.513	-0.445355	0.000119534	0.00417619	24978	25283	+	306	ATP-dependent RNA helicase eIF4A
Niben101Scf00672g04011	2.70045	1.80115	0.58574	0.000120249	0.00419345	441873	478234	+	10410	Chromodomain-helicase-DNA-binding protein 8
Niben101Scf01652g00005	38.2895	29.051	0.400934	0.000120323	0.00419345	10080	16495	-	1518	Cyclin-dependent kinase inhibitor 3
Niben101Scf01027g00003	424.928	360.824	0.237462	0.000121117	0.00421446	56267	61770	+	1068	Chaperone protein HtpG
Niben101Scf07639g05011	22.6889	31.4659	-0.532817	0.000121333	0.00421446	487350	492404	+	1627	10 kDa chaperonin
Niben101Scf05298g05002	41.261	59.8159	-0.46874	0.000121321	0.00421446	569140	574867	+	801	60S ribosomal protein L22-2
Niben101Scf00279g11011	0.604387	0	7.39368	0.000121671	0.00422146	1153517	1156730	-	1495	Unknown protein
Niben101Scf14643g00011	5.97444	3.20085	0.901174	0.000122621	0.00424967	30977	36544	-	2269	Ankyrin repeat and BTB/POZ domain-containing protein 2
Niben101Scf07465g02001	3.50623	1.88428	0.894809	0.00012287	0.00425354	183629	190592	+	5305	39S ribosomal protein L53, mitochondrial
Niben101Scf04414g01004	0.895575	2.04869	-1.19186	0.000123479	0.00426987	146480	158315	-	3491	Protein kinase C
Niben101Scf01090g03017	271.783	317.438	-0.22213	0.000123628	0.00427027	385114	387095	-	1663	11S globulin seed storage protein 2
Niben101Scf09792g01011	32.7273	46.5302	-0.506259	0.000123835	0.00427264	178482	182142	+	890	60S ribosomal protein L14-1
Niben101Scf10980g00018	7.929	2.62587	1.59416	0.000125005	0.00430453	160219	162071	-	492	Class E vacuolar protein-sorting machinery protein HSE1
Niben101Scf13773g00025	2.04115	0.76943	1.40836	0.000125037	0.00430453	46045	60128	+	2286	SET domain-containing protein
Niben101Scf01631g00010	0	3.58754	-7.43438	0.000125718	0.00432321	26236	28969	+	240	Phosphoglycerate mutase-like protein 1
Niben101Scf01283g01001	1.51245	0.477867	1.6614	0.000126801	0.0043556	108458	115112	+	3209	Muscle M-line assembly protein unc-89, putative isoform 2 [Theobroma cacao] gb|EOY27409.1| Muscle M-line assembly protein unc-89, putative isoform 2 [Theobroma cacao]
Niben101Scf22285g00006	5.94204	2.50232	1.24862	0.000128071	0.00439437	49	16443	-	1463	SANTA (SANT associated) protein [Medicago truncatula]
Niben101Scf02219g03001	17.9262	13.2044	0.443236	0.000128272	0.0043964	432499	439871	-	2202	WD repeat-containing protein 5B
Niben101Scf01959g07015	1.48851	6.26542	-2.07819	0.000129091	0.00441958	837675	838612	-	627	orf110b gene product (mitochondrion) [Beta vulgaris subsp. vulgaris] ref|YP_004222346.1| hypothetical protein BevumaM_p112 [Beta vulgaris subsp. maritima] ref|YP_004842151.1| hypothetical protein BemaM_p107 [Beta macrocarpa] dbj|BAA99498.1| orf110b [Beta vulgaris subsp. vulgaris] emb|CBJ14076.1| hypothetical protein [Beta vulgaris subsp. maritima] emb|CBJ17566.1| hypothetical protein [Beta vulgar…
Niben101Scf06375g01011	9.2059	6.4035	0.525157	0.00012936	0.00442391	156495	166770	+	6022	tRNA-splicing endonuclease positive effector-like protein [Medicago truncatula]
Niben101Scf02107g06001	55.8314	80.2614	-0.521508	0.000129626	0.00442702	645712	648657	+	787	DNA-binding protein DDB_G0278111
Niben101Scf08562g00015	11.3941	19.0775	-0.740002	0.000129736	0.00442702	53575	54701	-	1075	Peroxiredoxin-2B
Niben101Scf06245g01013	132.128	173.941	-0.394452	0.000131477	0.0044815	250802	251242	-	441	Histone H2B.1
Niben101Scf01958g02015	137.074	183.333	-0.417377	0.000131809	0.00448787	228264	228638	-	375	Cysteine proteinase inhibitor 5
Niben101Scf05708g00002	54.9948	72.2579	-0.391541	0.000132271	0.00449416	11309	15432	-	1789	50S ribosomal protein L7Ae
Niben101Scf09592g00002	13.9437	8.68401	0.683178	0.000132283	0.00449416	486	9806	-	1340	U3 small nucleolar ribonucleoprotein protein MPP10
Niben101Scf01643g00001	0.400832	0.0113345	5.12633	0.000133269	0.0045227	36382	42419	+	3343	Filament-like plant protein 6
Niben101Scf01091g00041	6.02414	3.67413	0.713999	0.000133704	0.0045325	47179	54470	-	3563	formate dehydrogenase
Niben101Scf03937g04002	3.76638	2.41231	0.645711	0.000133903	0.00453428	460235	471295	-	7247	Fatty acyl-CoA reductase 3
Niben101Scf02316g00021	162.493	206.44	-0.342958	0.000134775	0.00455882	38805	41376	-	1034	40S ribosomal protein S26-3
Niben101Scf02289g02010	7.86507	11.0618	-0.490721	0.000135184	0.00456769	198302	203795	+	3039	Transcription factor BIM2
Niben101Scf01721g10013	107.219	134.839	1.28412	0.000136454	0.0045988	1095545	1101007	-	988	Transcription initiation factor TFIID subunit 10
Niben101Scf01327g01022	36.2949	14.9254	-0.32813	0.000136257	0.0045988	180696	181034	-	201	MADS-box transcription factor 57
Niben101Scf04183g00001	0.358807	0	7.30033	0.00013655	0.0045988	46342	50273	+	2362	5' exonuclease Apollo
Niben101Ctg15214g00001	9.63568	18.3973	-0.929089	0.000137037	0.00461021	37	618	+	582	sterol methyltransferase 2
Niben101Scf01917g11014	19.6419	9.36282	1.06816	0.00013784	0.0046322	1167670	1170003	-	786	-
Niben101Scf03628g00010	3.32385	6.51491	-0.968288	0.000138078	0.00463518	76771	82550	+	1451	N-acetylglucosaminyl-phosphatidylinositol de-N-acetylase
Niben101Scf04528g13006	171.195	224.289	-0.387785	0.000138956	0.0046596	1306501	1307726	+	779	Histone H2A
Niben101Scf00055g00003	8.07962	4.64913	0.796812	0.000139957	0.00468811	21492	30393	-	2101	Protein phosphatase 2C family protein
Niben101Scf03388g00001	74.5227	96.2242	-0.366397	0.000140922	0.00471534	75758	86433	+	1251	sap [Zea mays]
Niben101Scf01233g00008	9.54466	5.58779	0.77625	0.000141117	0.00471678	136760	141007	+	2279	EIN3-binding F-box protein 1
Niben101Scf01056g01001	8.95208	5.31228	0.752279	0.000141401	0.0047187	112888	126282	-	3168	RNA-binding motif protein, Y chromosome, family 1 member F/J
Niben101Scf08683g00001	195.237	236.517	-0.27518	0.000141479	0.0047187	6420	8012	+	878	17.7 kDa class II heat shock protein
Niben101Scf11188g00004	14.1613	22.5195	-0.665635	0.000141992	0.00473071	46742	55333	+	902	Unknown protein
Niben101Scf07147g03003	7.34485	3.24483	1.17703	0.000142535	0.004742	314134	320399	-	1209	Cysteine synthase 2
Niben101Scf13387g00018	37.2514	28.5617	0.385093	0.000142636	0.004742	92817	98351	+	2727	Long chain acyl-CoA synthetase 8
Niben101Scf11825g00004	5.30258	3.5354	-0.326726	0.000143408	0.00475578	60351	77617	-	3999	5'-3' exoribonuclease 3
Niben101Scf00085g01007	133.181	167.268	0.939594	0.00014351	0.00475578	91580	94232	-	889	60S acidic ribosomal protein P2
Niben101Scf08751g00023	7.15931	3.74356	0.587493	0.000143255	0.00475578	108922	112181	+	1471	Transcription initiation factor IIA subunit 1
Niben101Scf04237g00019	425.057	506.154	-0.250165	0.000144044	0.00476838	63233	63619	+	387	seed maturation protein [Glycine tomentella]
Niben101Scf00732g07002	7.54329	11.8559	-0.650594	0.000145561	0.00481344	841079	843905	+	1894	PLATZ transcription factor family protein
Niben101Scf06017g01010	22.0918	16.936	0.385102	0.000145855	0.00481804	90991	97172	-	2985	Cryptochrome-2
Niben101Scf08667g00009	2.14745	1.12108	0.938042	0.00014619	0.00482396	57625	75088	+	4991	Chromodomain-helicase-DNA-binding protein 2
Niben101Scf08566g01006	59.833	47.3373	0.339527	0.000146479	0.00482836	82804	91751	-	1835	Chaperone protein DnaJ
Niben101Scf09321g00010	885.194	1048.05	6.60437	0.0001472	0.00484185	70750	72250	-	657	NADH-quinone oxidoreductase subunit B
Niben101Scf00331g02006	0.507977	0.00523109	-0.241574	0.000147147	0.00484185	217838	231356	-	2007	Exportin-7
Niben101Scf03307g01014	8.21456	5.62074	0.549084	0.000147883	0.00485896	132233	148980	+	3055	Derlin-1
Niben101Scf03403g02006	1.56802	0	7.32715	0.000148034	0.00485896	272627	274692	-	552	Receptor-like protein kinase 2
Niben101Scf03731g02020	166.951	136.529	-0.277177	0.000148562	0.00486599	335697	339838	+	1053	fiber expressed protein [Gossypium hirsutum]
Niben101Scf00458g04002	249.902	303.297	0.291414	0.000148532	0.00486599	424008	426791	-	1140	Translationally-controlled tumor protein homolog
Niben101Scf11443g01020	3.75588	1.83379	1.03444	0.00014928	0.00488435	277011	282274	+	2915	BnaA05g11610D [Brassica napus]
Niben101Scf01795g04035	48.4151	64.5358	-0.411924	0.000149523	0.00488714	457574	464325	+	1589	BnaA05g32900D [Brassica napus]
Niben101Scf04526g02005	19.1444	30.7542	-0.681519	0.000150409	0.00491094	252457	277576	-	631	Splicing factor U2af large subunit B
Niben101Scf02220g05009	7.30435	4.04044	0.854045	0.000151284	0.00493432	487623	514442	-	2115	Chaperone protein ClpB
Niben101Scf08820g00012	0.874361	0	7.27636	0.000151678	0.00494195	33178	44239	+	954	50S ribosomal protein L21
Niben101Scf00422g01007	209.394	253.082	-0.271284	0.000153455	0.00499461	119332	121710	+	589	60S ribosomal protein L31
Niben101Scf10616g01004	7.20069	3.1286	1.2007	0.000155202	0.00504618	149476	157393	-	2049	UPF0469 protein KIAA0907 homolog
Niben101Scf08466g00003	2.18281	0	7.30424	0.000155879	0.00506288	73887	74509	+	390	Pentatricopeptide repeat-containing protein
Niben101Scf01826g01004	12.1145	7.89212	0.619719	0.000156644	0.00508239	135772	141843	+	1995	exocyst subunit exo70 family protein F1
Niben101Scf01341g03011	16.2572	11.509	0.498771	0.000157275	0.0050951	435919	445000	-	3533	Chromodomain-helicase-DNA-binding protein Mi-2 homolog
Niben101Scf04078g00006	13.0115	20.1674	-0.631579	0.000157364	0.0050951	43900	56147	-	1041	Coiled-coil domain-containing protein 12
Niben101Scf05962g04010	4.65746	10.2333	-1.13658	0.000158415	0.0051238	486300	488066	+	1073	Early light-induced protein, chloroplastic
Niben101Scf04015g01004	0.691084	0	7.31022	0.000159599	0.00515672	95507	97577	+	1234	2,3-bisphosphoglycerate-dependent phosphoglycerate mutase
Niben101Scf00072g04006	54.9528	41.1384	0.420225	0.000160011	0.00516464	427261	428055	+	795	Zinc finger CCHC domain-containing protein 10
Niben101Scf10940g03001	18.0476	26.2757	-0.539098	0.000160809	0.00518501	301544	306561	+	1045	Transmembrane emp24 domain-containing protein A
Niben101Scf01090g04021	8.86019	6.34369	0.483494	0.000161684	0.00520444	452375	481327	-	4189	Structural maintenance of chromosomes protein 1
Niben101Scf02386g00005	24.7629	34.7424	-0.487382	0.000161747	0.00520444	20392	26116	-	1192	Citrate synthase
Niben101Scf04172g02006	1.0608	2.78213	-1.38472	0.000161917	0.00520451	231517	235226	+	2599	Photosystem I reaction center subunit IV
Niben101Scf05203g05003	5.76411	3.70316	0.638722	0.000162137	0.00520616	392830	441800	-	3513	Serine/threonine-protein kinase tel1
Niben101Scf02014g00037	6.23145	9.80995	-0.651382	0.000162391	0.00520893	108370	114166	-	2020	Pre-mRNA-processing factor 19
Niben101Scf02852g00013	41.2759	33.2951	0.312383	0.000162728	0.00521436	62936	70099	-	2661	Chaperone protein htpG family protein
Niben101Scf01063g02018	5.68405	2.97022	0.938202	0.000164075	0.0052521	212805	227650	-	2883	Transducin family protein / WD-40 repeat family protein
Niben101Scf00233g00015	3.9361	2.37574	0.728767	0.000164527	0.00526115	64291	72870	-	6916	Nuclear-pore anchor
Niben101Ctg12264g00001	18.7908	28.9212	-0.620083	0.000164806	0.00526462	41	1488	-	647	Eukaryotic translation initiation factor 2 subunit alpha [Aegilops tauschii]
Niben101Scf08870g00006	7.16278	13.8803	-0.952472	0.000166657	0.00531827	86806	87551	-	579	Unknown protein
Niben101Scf01634g02020	2.27138	1.28939	0.819073	0.000167189	0.00532976	256487	273450	-	7171	Chromodomain-helicase-DNA-binding protein 2
Niben101Ctg14566g00003	34.6809	24.0056	0.534183	0.000167593	0.00533715	110	2767	+	969	Superoxide dismutase [Cu-Zn]
Niben101Scf07668g00029	18.4084	9.50678	0.956364	0.000168042	0.00534058	15997	16631	-	464	Sterile alpha motif domain-containing protein isoform 2 [Theobroma cacao] gb|EOX93884.1| Sterile alpha motif domain-containing protein isoform 2 [Theobroma cacao]
Niben101Scf07793g02011	705.717	852.675	-0.270916	0.000168045	0.00534058	296126	296587	-	462	Oleosin S1-2
Niben101Scf01559g04002	18.6537	27.4582	-0.556636	0.000169372	0.00537725	465270	467373	-	932	Unknown protein
Niben101Scf07288g08019	1.96293	0.896309	-0.829217	0.000170516	0.00540252	808793	841012	+	3613	AP-4 complex subunit epsilon
Niben101Scf00328g04016	25.0339	44.4526	1.13257	0.000170401	0.00540252	477261	478267	+	631	lactoylglutathione lyase / glyoxalase I family protein [Arabidopsis thaliana] gb|AEC08634.1| lactoylglutathione lyase / glyoxalase I family protein [Arabidopsis thaliana]
Niben101Scf06172g00005	4.44392	1.41932	1.64301	0.000170835	0.0054071	1290	4246	-	1208	NADH dehydrogenase [ubiquinone] complex I, assembly factor 7
Niben101Scf05389g00009	10.4639	6.43968	0.703827	0.00017169	0.00542863	15340	16971	-	1632	SLT1 protein [Zea mays]
Niben101Scf02115g01004	140.671	111.584	0.335198	0.00017337	0.00547615	99637	115622	+	2312	Protein kinase superfamily protein
Niben101Scf07226g01001	67.8125	91.3685	-0.427106	0.000175434	0.00553573	113972	116731	-	664	SWIB/MDM2 domain superfamily protein
Niben101Scf06684g01005	253.29	218.656	0.213962	0.000176019	0.00554854	101671	104525	+	1141	Chaperone protein HtpG
Niben101Scf06183g07014	58.6937	73.6972	-0.325976	0.00017644	0.00555617	804993	807832	+	1303	50S ribosomal protein L5
Niben101Scf04313g01012	41.8747	33.1307	0.339045	0.000176918	0.00556556	111013	115435	-	1934	heat shock transcription factor B4
Niben101Scf01393g01005	88.1047	67.3816	0.389053	0.000177419	0.00556754	135223	136620	+	1398	Eukaryotic translation initiation factor 5
Niben101Scf05220g00004	1.27871	0	0.649546	0.000177662	0.00556754	11775	12629	+	660	Unknown protein
Niben101Scf03064g03010	3.68985	2.35317	-0.831074	0.000177699	0.00556754	289300	297487	+	6774	Nuclear-pore anchor
Niben101Scf03507g05007	3.82126	6.81819	7.29372	0.000177471	0.00556754	609430	612053	-	1907	Peroxidase 42
Niben101Scf02230g01002	0.117867	0	7.33022	0.000178339	0.00558195	133855	143514	-	7360	P0432B10.2 [Oryza sativa Japonica Group]
Niben101Scf02494g11004	0.288727	0	7.31831	0.000178748	0.0055891	1087869	1094842	-	2968	F5O11.10 isoform 3 [Theobroma cacao] gb|EOY24495.1| F5O11.10 isoform 3 [Theobroma cacao]
Niben101Scf16986g00011	7.70324	4.75967	0.695875	0.000179071	0.00559358	71900	76748	-	3656	Actin-4
Niben101Scf14299g00019	2044.86	2434.46	-0.249481	0.000182857	0.00570294	123863	125381	-	619	Unknown protein
Niben101Scf15538g00001	2.03767	4.48544	-1.13607	0.00018294	0.00570294	31631	34303	+	1490	Lil3 protein, putative [Brassica oleracea]
Niben101Scf04934g01012	45.4672	62.8107	-0.464435	0.000184495	0.00574565	185224	186976	+	668	Phosphatidylglycerol/phosphatidylinositol transfer protein
Niben101Scf03450g00014	51.0204	39.4836	0.37105	0.000185085	0.00575824	86620	88472	+	1139	11S globulin seed storage protein 2
Niben101Scf00154g05017	11.0861	16.9388	-0.61085	0.000186543	0.00579653	530994	540654	-	1849	Serine/arginine-rich splicing factor 9
Niben101Scf01623g00001	55.869	78.5804	-0.491169	0.000186689	0.00579653	72753	73130	+	378	Unknown protein
Niben101Scf06888g00003	1619.12	1897.08	-0.22657	0.000187235	0.00580766	67692	69401	-	998	Seed maturation protein
Niben101Scf18000g00009	65.5084	52.3053	0.327064	0.000188947	0.0058549	53287	58682	-	1931	Polyadenylate-binding protein 4
Niben101Scf06369g03006	113.905	138.491	-0.245179	0.000191929	0.00593037	288931	292531	+	1080	Glutathione peroxidase 1
Niben101Scf01701g07009	470.981	559.045	-0.280197	0.00019172	0.00593037	774343	777720	+	1967	Thioredoxin superfamily protein
Niben101Scf09317g02002	28.5642	41.6878	-0.544599	0.000191956	0.00593037	235220	245111	+	1988	Ubiquitin carboxyl-terminal hydrolase isozyme L3
Niben101Scf03934g00018	121.174	153.594	-0.356356	0.000192768	0.00593939	40545	43704	-	1069	50S ribosomal protein L14
Niben101Scf01338g02005	35.5971	45.6109	-0.339771	0.000192647	0.00593939	260698	266269	-	1671	Coiled-coil domain-containing protein 130
Niben101Scf04812g01006	5.58136	8.92292	-0.694897	0.000193014	0.00593939	129191	139616	+	2715	inactive poly [ADP-rib [Arabidopsis thaliana] gb|AEE31453.1| inactive poly [ADP-ribose] polymerase RCD1 [Arabidopsis thaliana]
Niben101Scf04436g13014	25.8153	41.8694	-0.676069	0.000192967	0.00593939	1318001	1318492	+	492	2Fe-2S ferredoxin-like superfamily protein
Niben101Scf04018g01005	14.8916	20.6123	-0.467132	0.000193944	0.00596208	82527	97129	-	1470	bacterial trigger factor protein [Medicago truncatula]
Niben101Scf08446g00014	56.7676	75.3331	-0.405361	0.000194372	0.00596935	75890	87764	+	891	Glucosamine-6-phosphate deaminase
Niben101Scf00066g02006	37.9645	30.0551	0.338685	0.000195529	0.00599799	241031	243268	-	2238	GRAS family transcription factor
Niben101Scf00215g01001	36.098	50.0635	-0.469093	0.000195723	0.00599799	76886	124096	-	870	Nucleic acid-binding, OB-fold-like protein
Niben101Scf38186g00005	4.57266	2.59706	0.81844	0.000195885	0.00599799	864	6520	+	2401	Emsy N Terminus (ENT)/ plant Tudor-like domains-containing protein
Niben101Scf01752g09018	8.80968	6.57893	0.422849	0.000196159	0.00600044	909445	948476	-	4586	ENHANCED DOWNY MILDEW 2
Niben101Scf04198g02005	114.622	149.927	-0.384812	0.000197434	0.00603349	256467	258824	+	522	Unknown protein
Niben101Scf02210g01004	7.02456	13.2448	-0.913771	0.000198838	0.00607042	98723	105121	+	752	BnaC07g11490D [Brassica napus]
Niben101Scf01451g05007	14.4159	21.6765	-0.586037	0.000200771	0.00612341	513487	516795	-	930	Oligoribonuclease
Niben101Scf03801g02008	4.33982	12.4247	-1.51509	0.000201372	0.00613572	235584	250617	-	501	Integral membrane Yip1 family protein
Niben101Scf01438g01010	1.42225	5.58572	-1.97514	0.000202881	0.00617563	165868	175340	-	615	Cytochrome c oxidase subunit 2
Niben101Scf07036g00001	4.07653	9.07606	-1.15687	0.000203141	0.00617747	19669	27342	+	1053	BnaC06g34750D [Brassica napus]
Niben101Scf04563g03003	35.3645	55.4035	-0.646988	0.000203807	0.00619165	365903	366220	-	318	NADH-ubiquinone oxidoreductase B18 subunit, putative
Niben101Scf07275g01009	1250.68	1470.33	-0.231392	0.000204728	0.00621355	156417	157614	+	820	glyoxalase [Pseudomonas fluorescens]
Niben101Scf17339g00003	9.10221	16.8065	-0.882116	0.000204967	0.00621472	9333	14494	+	732	Glutathione peroxidase 1
Niben101Scf02990g02011	42.6231	31.5366	0.43734	0.00020527	0.00621784	220554	224299	+	1254	Cysteine desulfurase IscS
Niben101Scf02426g02028	4.89467	2.89349	0.758175	0.000205514	0.00621916	280234	297913	+	4528	Cell division cycle and apoptosis regulator protein 1
Niben101Scf01267g05006	3.92475	2.341	0.747726	0.00020816	0.00629307	534893	560380	-	4177	Pre-mRNA-processing factor 40 homolog A
Niben101Scf14577g01001	7.4088	4.26302	0.801541	0.000208384	0.00629371	64258	96315	+	2820	Cullin-4
Niben101Scf01063g05019	13.3235	9.50597	0.487961	0.00021018	0.0063418	543176	549507	+	2502	-
Niben101Scf01607g06003	62.7108	51.6217	0.282239	0.000211224	0.00636452	638477	646527	-	1935	Seed biotin-containing protein SBP65
Niben101Scf10671g00009	31.3519	42.4673	-0.436248	0.000211344	0.00636452	82680	92488	-	1686	-
Niben101Scf08926g03007	12.4384	8.90567	0.483539	0.000211602	0.00636613	349188	357655	-	2712	RING finger protein 145
Niben101Scf09869g01014	2.49141	0.912309	1.44849	0.000212134	0.00637595	165942	168077	-	2136	Histone-lysine N-methyltransferase 2A
Niben101Scf01301g04001	7.5592	4.80737	0.652736	0.000213551	0.00641232	385514	397214	+	3640	telomerase activating protein Est1 [Medicago truncatula]
Niben101Scf04944g00016	9.61796	6.14858	-0.391154	0.000214081	0.00641354	56967	82655	+	3022	Glucose-repressible alcohol dehydrogenase transcriptional effector
Niben101Scf03138g01006	41.3606	54.2732	0.645499	0.000213975	0.00641354	75828	80412	+	1033	probable small nuclear ribonucleoprotein G
Niben101Scf07623g01034	0.935932	0.228072	-0.30742	0.000214419	0.00641354	142850	150652	+	4598	ATP-dependent Clp protease ATP-binding subunit ClpA
Niben101Scf06473g01003	294.593	365.117	2.03442	0.000214257	0.00641354	119046	133330	-	669	Dehydrogenase/reductase SDR family protein 7-like
Niben101Scf11994g00007	29.1387	42.95	-0.350111	0.000215398	0.00643043	12561	16315	+	543	OTU-like cysteine protease [Medicago truncatula]
Niben101Scf01938g06005	49.728	63.4547	-0.558784	0.000215346	0.00643043	673294	681018	+	1228	Histidine triad nucleotide-binding protein 1
Niben101Scf01453g11005	51.3281	39.7405	0.371047	0.000216177	0.00644749	1177431	1179657	-	1302	Ethylene-responsive transcription factor 1
Niben101Scf05346g03004	21.0726	14.9379	0.497673	0.000216535	0.00645196	372114	373906	+	1417	MYND-type zinc finger protein samB
Niben101Scf01001g07026	35.4301	48.2246	-0.442295	0.000216908	0.00645688	786972	789578	-	1340	Calcium-binding EF-hand family protein
Niben101Scf01497g03008	15.9805	21.4159	-0.419593	0.000217667	0.00646756	283090	288256	+	2225	Catalase
Niben101Scf03263g08005	1.82582	4.27842	-1.23074	0.000217684	0.00646756	868226	878576	+	1873	WD repeat-containing protein 82
Niben101Scf00430g01013	39.1632	61.5995	-0.649756	0.000219489	0.00651313	111147	113301	+	600	ATP synthase 6 kDa subunit, mitochondrial
Niben101Scf04861g01009	2.32329	1.00704	1.21046	0.000219638	0.00651313	131140	148661	+	3604	RNA-binding protein 34
Niben101Scf00611g09003	1.44692	3.50222	-1.27309	0.000223095	0.00660932	922097	923714	-	1548	[Oryza sativa Japonica Group] dbj|BAF05328.2| [Oryza sativa Japonica Group]
Niben101Scf07006g00006	14.0328	21.5431	1.11438	0.000228656	0.00676116	23518	26602	+	1092	Thioredoxin z
Niben101Scf00567g04008	5.95832	2.75099	-0.615985	0.000228584	0.00676116	444553	458789	-	1221	BnaA03g47070D [Brassica napus]
Niben101Scf19171g01030	0.970759	2.52757	-1.38111	0.000232943	0.00688137	211287	215496	-	2249	Aluminium induced protein with YGL and LRDR motifs
Niben101Scf05710g03035	2.4971	1.19092	1.07334	0.000235577	0.00695255	371727	389127	-	4148	Serine/threonine-protein kinase TOR
Niben101Scf00123g06014	26.6622	37.5394	-0.490845	0.000236402	0.00696451	721933	726407	-	920	glutaredoxin 4
Niben101Scf07326g00004	10.1198	4.65323	1.12003	0.000236431	0.00696451	32431	34380	+	1437	ETHYLENE INSENSITIVE 3-like 1 protein
Niben101Scf09459g00023	13.3377	10.6417	0.32697	0.000237305	0.00698361	75507	89401	-	5676	Non-lysosomal glucosylceramidase
Niben101Scf05060g01010	103.725	130.766	-0.331536	0.000237566	0.00698466	173559	176712	-	900	60S ribosomal protein L34
Niben101Scf04754g03025	22.4339	30.718	0.564116	0.000238679	0.0070041	394281	400514	-	1520	Ribose-phosphate pyrophosphokinase
Niben101Scf00369g02010	7.56187	5.12405	-0.452295	0.00023861	0.0070041	195719	202255	+	3353	PWWP domain-containing protein 2B
Niben101Scf04174g00006	240.105	289.734	-0.268988	0.000238965	0.00700587	45521	50261	+	1053	NAD(P)H dehydrogenase (quinone)
Niben101Scf01752g03007	3.60014	1.36231	1.39953	0.000239982	0.00702904	315481	321452	+	2462	Ribonuclease 3
Niben101Scf05948g07012	6.74859	11.8599	-0.812223	0.000240318	0.00703224	685028	697076	-	1233	ER lumen protein-retaining receptor A
Niben101Scf07339g02015	47.0651	59.9421	-0.347239	0.000240589	0.00703355	273286	275376	-	1277	Thiosulfate sulfurtransferase GlpE
Niben101Scf08478g06018	284.776	371.729	-0.381926	0.000242329	0.00707774	671860	688373	+	303	Unknown protein
Niben101Scf04797g00029	10.9343	7.78878	0.491028	0.000245331	0.00715867	41518	52461	+	3640	DNA topoisomerase 1
Niben101Scf06248g01003	8.73893	5.34823	0.711683	0.000246174	0.00717651	272170	274335	+	1723	Transcription factor bHLH3
Niben101Scf04495g00027	7.46481	3.81204	0.972811	0.000246814	0.00718843	27000	41666	+	1949	F-box protein
Niben101Scf05962g04009	43.6654	57.9655	-0.406492	0.000247329	0.00719667	465892	468925	+	1496	Histone H2A.1
Niben101Scf07668g00013	9.62874	6.90561	0.482005	0.000248998	0.00723845	491	7228	+	3410	GPI transamidase component PIG-S-related
Niben101Scf00436g06006	20.8635	29.5231	-0.499831	0.000250437	0.00727346	669654	674336	-	1129	50S ribosomal protein L9
Niben101Scf06407g00013	66.0822	93.0464	-0.491045	0.000252138	0.00731601	46103	48185	+	630	60S ribosomal protein L38
Niben101Scf00383g04025	8303.23	9981.21	-0.263473	0.000252899	0.00733045	501841	503635	+	1575	Water stress-inducible protein Rab21
Niben101Scf02452g01003	56.3772	72.734	-0.365795	0.000253108	0.00733045	42966	46062	+	1114	30S ribosomal protein S8
Niben101Scf06043g01001	2.68869	1.42924	-0.476851	0.000254207	0.00734854	85809	108371	-	5795	Sister chromatid cohesion protein 2
Niben101Scf04117g10024	58.8024	81.9932	0.912954	0.000254091	0.00734854	1030862	1032938	+	760	SLL1 protein [Primula vulgaris]
Niben101Scf00369g03016	23.3294	9.01985	1.36937	0.00025469	0.00735566	297379	298301	+	228	Unknown protein
Niben101Scf06562g02014	14.9225	26.7001	1.18927	0.000255379	0.00735864	247584	249339	-	718	conserved hypothetical protein [Ricinus communis] gb|EEF42195.1| conserved hypothetical protein [Ricinus communis]
Niben101Scf00069g04002	2.97469	1.30397	4.40109	0.000255505	0.00735864	414362	424624	-	2098	Glycogen synthase
Niben101Scf02248g01016	0.974699	0.0459944	-0.840395	0.000255245	0.00735864	103731	105194	+	1464	Disease resistance protein
Niben101Scf05584g02017	20.1624	32.9733	-0.708189	0.000255955	0.00736476	186673	206238	+	432	Unknown protein
Niben101Scf07346g01006	37.6747	57.8879	-0.33902	0.000257016	0.00737534	122800	138939	+	297	UPF0202 plant-like protein [Medicago truncatula]
Niben101Scf00288g16005	93.4736	118.451	-0.618385	0.000256702	0.00737534	1616024	1618101	-	1195	40S ribosomal protein S4
Niben101Scf07576g04011	12.7328	7.89701	0.689089	0.000257036	0.00737534	478694	481798	+	1982	BnaA04g26660D [Brassica napus]
Niben101Scf02085g14004	17.7573	23.1353	-0.379927	0.00025821	0.00739663	1455818	1464202	-	2411	calcium-dependent protein kinase 13
Niben101Scf03006g05001	0.430568	0	7.34457	0.000258255	0.00739663	546127	552199	-	2025	65-kDa microtubule-associated protein 1
Niben101Scf00875g08011	3.54601	7.30425	-1.04344	0.000258666	0.00740158	795471	797605	-	1649	SNF1 protein kinase subunit beta-3
Niben101Scf02819g02008	23.1066	29.6981	-0.359875	0.000259703	0.0074244	198485	201465	-	1964	Delta-9 desaturase-like 2 protein
Niben101Scf02914g02037	2.31392	0.783429	1.56789	0.000260259	0.00743343	251409	260831	+	3739	Bromodomain-containing factor 1
Niben101Scf04632g08003	13.6443	22.3328	1.54441	0.000261299	0.00743575	807340	810666	+	870	RNA-binding protein 1
Niben101Scf02908g06025	9.61181	14.0724	-0.548512	0.000260968	0.00743575	685600	694870	+	2027	F-box protein [Medicago truncatula]
Niben101Scf06977g00024	8.1134	4.91347	-0.708893	0.00026072	0.00743575	151347	166297	-	2068	RNA polymerase-associated protein LEO1
Niben101Scf01773g07010	14.6204	5.0355	0.724046	0.000261231	0.00743575	719028	719369	-	342	isopenicillin N epimerase-like protein [Medicago truncatula]
Niben101Scf01993g00001	32.7499	44.2001	-0.430009	0.000262534	0.00746405	19018	24103	-	1110	Ubiquitin-conjugating enzyme E2 E2
Niben101Scf02316g03040	253.291	300.355	-0.243662	0.000267727	0.00760472	360169	363004	+	1311	60S ribosomal protein L10
Niben101Scf03903g04005	495.696	433.144	0.196174	0.000268689	0.00762506	425833	428315	-	1740	Seed biotin-containing protein SBP65
Niben101Scf03962g01006	11.3809	17.9773	-0.65861	0.000270438	0.00766768	121532	125277	-	1069	26S proteasome non-ATPase regulatory subunit 9
Niben101Scf04145g00013	3.12832	1.52262	1.04205	0.000273774	0.00775517	124852	136580	+	2462	Chromodomain-helicase-DNA-binding protein 6
Niben101Scf00486g03004	11.4729	6.94176	0.726849	0.000274217	0.00776065	436828	447645	-	2376	WD repeat-containing protein 48 homolog
Niben101Scf05029g02007	5.04991	2.79908	0.854366	0.000274764	0.00776904	214510	222096	+	2607	GTPase Obg
Niben101Scf09071g01004	7.92462	5.67398	0.483088	0.000275495	0.0077826	196973	208318	-	5713	Unknown protein
Niben101Scf33214g00006	0.298337	0	7.18375	0.000276812	0.00781269	37876	45902	-	2624	Chromodomain-helicase-DNA-binding protein Mi-2 homolog
Niben101Scf00114g00010	3.20111	1.79611	0.834439	0.000278469	0.00785232	93166	101711	+	3455	Autophagy-related protein 9
Niben101Scf08054g00002	68.0798	91.773	0.917536	0.000280465	0.00789426	115293	119239	+	700	glycine-rich protein, partial [Nymphaea sp. JN-2013]
Niben101Scf04018g13006	7.73173	4.10378	-0.428436	0.000280385	0.00789426	1378654	1381317	+	1337	ATP-dependent RNA helicase eIF4A
Niben101Scf11355g01023	6.58221	4.39061	0.584944	0.000281591	0.00791876	161733	172689	-	4322	nuclear matrix constituent protein-related
Niben101Scf00454g00002	16.3282	11.4145	0.519869	0.000283251	0.00795823	53110	55584	-	2475	RNA-binding protein 39
Niben101Scf00449g05021	74.6269	91.7677	-0.296211	0.0002855	0.00801415	513745	517826	+	905	Actin-depolymerizing factor 2
Niben101Scf05166g07011	9.6488	6.48229	0.574949	0.000286937	0.0080472	663395	679476	-	2451	YLP motif-containing protein 1
Niben101Scf02006g04006	21.5094	12.5965	0.772716	0.000287639	0.00805962	534633	535538	+	906	rRNA-processing protein EBP2
Niben101Scf06770g00009	0.264182	2.35918	1.27077	0.000291754	0.00816018	14990	17227	+	1191	Cytochrome b
Niben101Scf02182g07005	4.45479	1.8515	-3.14257	0.000291533	0.00816018	711732	717883	+	1374	SNARE associated Golgi protein family
Niben101Scf03600g04033	11.4551	17.8528	-0.63783	0.000293068	0.00818955	506175	512491	-	1320	UBX domain-containing protein 6
Niben101Scf04103g03013	2.94379	9.78846	-1.73084	0.000294173	0.00821303	296763	297312	-	357	SH3 and FCH domain-containing protein DDB_G0271676, partial [Theobroma cacao] gb|EOY30956.1| SH3 and FCH domain-containing protein DDB_G0271676, partial [Theobroma cacao]
Niben101Scf01917g12003	14.693	7.41076	0.987503	0.000295282	0.00823656	1244945	1246677	+	809	Peroxyureidoacrylate/ureidoacrylate amidohydrolase RutB
Niben101Scf11383g00020	8.74303	15.8312	-0.856558	0.000296185	0.00825433	46521	47656	-	1022	tRNA-specific adenosine deaminase
Niben101Scf00730g00026	149.057	180.234	-0.271899	0.000296848	0.00826538	14891	23641	-	1255	30S ribosomal protein S12
Niben101Scf07805g02009	0.948424	0.231146	-0.292991	0.000298688	0.00830083	175777	197277	-	3644	Pre-mRNA-processing factor 40 homolog A
Niben101Scf02887g00007	330.221	405.242	-0.50964	0.000298924	0.00830083	27898	40888	-	486	DNA-directed RNA polymerase subunit 5-like protein 1
Niben101Scf04737g00007	17.7495	25.3225	2.04593	0.000298669	0.00830083	40732	45227	-	1167	ATP synthase subunit d, mitochondrial
Niben101Scf03768g01004	4.54968	2.30698	0.978687	0.000299353	0.00830532	146281	157547	+	2334	DNA-binding protein BIN4
Niben101Scf01968g01041	1.31544	0	7.18341	0.000299699	0.00830747	187030	188468	-	595	ABC transporter substrate-binding protein [Burkholderia sp. A1]
Niben101Scf22566g00015	0.602958	0	7.16712	0.000301204	0.00834173	539	3767	+	1282	-
Niben101Scf00120g02006	23.1384	17.7415	0.384536	0.000302996	0.00837869	243102	255080	+	2052	Receptor-like protein kinase
Niben101Scf06888g02020	48.8154	59.6838	-0.42539	0.000303349	0.00837869	194273	202205	-	2354	Cysteine synthase
Niben101Scf00578g00010	20.9906	28.2186	-0.287822	0.000303225	0.00837869	84267	86695	-	1280	50S ribosomal protein L2
Niben101Scf05689g02013	1.73665	6.33348	7.16481	0.000304374	0.00838461	249630	250883	-	630	Ribosomal protein S13, mitochondrial
Niben101Scf07400g01005	3.75714	2.114	-1.86899	0.000304098	0.00838461	77752	101944	+	2811	Mitotic spindle assembly checkpoint protein MAD1
Niben101Scf03830g02001	0.270834	0	0.82975	0.000304224	0.00838461	224197	231042	+	2851	BZIP family transcription factor [Medicago truncatula]
Niben101Scf06825g04023	7.56405	13.4962	-0.830533	0.000305263	0.00840164	466394	471592	-	1390	2,3,4,5-tetrahydropyridine-2,6-dicarboxylate N-acetyltransferase
Niben101Scf06394g08021	11.683	7.52539	0.636095	0.000307589	0.00845815	843451	855092	-	1932	Kinetochore protein nuf2
Niben101Scf01517g07007	270.221	345.842	-0.353399	0.00030916	0.00849382	751820	755000	+	412	DNA-directed RNA polymerases I, II, and III subunit RPABC4
Niben101Scf02399g05005	2.22329	1.16663	0.930371	0.000310107	0.00850546	544709	569646	-	4786	Germin-like protein subfamily 3 member 2
Niben101Scf10150g06006	128.383	159.819	-0.313986	0.000310132	0.00850546	660434	663256	+	680	SWIB/MDM2 domain superfamily protein
Niben101Scf00890g01004	2403.17	2955.38	-0.29625	0.000310409	0.00850553	184000	184401	+	402	Unknown protein
Niben101Scf05601g00007	101.155	125.326	-0.307006	0.000311185	0.00851928	86979	90772	-	1022	Early nodulin-like protein 1
Niben101Scf04418g09010	3.15717	1.59739	0.984927	0.000314041	0.00858989	942851	949637	-	2748	ATP-dependent RNA helicase A-like protein
Niben101Scf07937g01004	18.959	14.3329	0.405227	0.000315054	0.00860273	106520	115116	-	2509	Biotin synthase
Niben101Scf13103g01042	115.758	93.8868	0.304353	0.000315066	0.00860273	204178	205721	-	1121	Unknown protein
Niben101Scf02015g01022	10.1862	5.89599	0.792377	0.000315358	0.00860315	171741	174791	-	1140	H/ACA ribonucleoprotein complex subunit 1-like protein 2
Niben101Scf01582g03003	0.821171	0.193008	2.08784	0.000319311	0.00870334	374901	378955	+	3687	product [Oryza sativa Japonica Group]
Niben101Scf08182g01002	1.33687	0.599604	1.16113	0.000322158	0.00877322	53294	78604	+	5245	Proteasome activator subunit 4
Niben101Scf20768g00032	2.58649	0.0265346	6.46184	0.000322916	0.00878615	168826	169978	+	357	peroxiredoxin [Oryza glaberrima]
Niben101Scf10466g00015	67.2876	102.703	-0.606856	0.000323238	0.00878719	20661	23007	+	201	Carboxyl-terminal-processing peptidase 2, chloroplastic
Niben101Scf02844g03014	9.34441	15.1563	-0.694763	0.000323589	0.00878904	299010	301856	-	1525	Transcription factor bHLH96
Niben101Scf06734g00007	4.64078	2.50695	0.88842	0.000324669	0.00881067	1455	10101	+	3049	trehalose phosphate synthase
Niben101Scf05372g00007	30.4672	42.3601	-0.705806	0.000327785	0.00886597	3554	6575	-	1000	Transcription elongation factor B polypeptide 1
Niben101Scf02294g01003	7.57463	5.0485	0.463064	0.000328136	0.00886597	165105	171581	-	2443	RNA-binding KH domain-containing protein
Niben101Scf01159g00001	5.383	8.80203	0.586349	0.000327691	0.00886597	17090	31940	-	1650	COP9 signalosome complex subunit 7
Niben101Scf02798g07009	2.39468	8.60018	-1.84679	0.000327854	0.00886597	706618	707874	-	729	3-phosphoshikimate 1-carboxyvinyltransferase
Niben101Scf01181g00024	15.1173	10.9688	-0.472355	0.000327088	0.00886597	79884	89536	-	3798	Cyclin-D-binding Myb-like transcription factor 1
Niben101Scf00797g09003	10747.2	9245.54	0.219146	0.000329903	0.00888918	932007	933297	-	405	stress-associated protein 10 [Solanum pennellii]
Niben101Scf10169g00004	148.616	123.049	-0.261378	0.000330142	0.00888918	19650	20738	+	1089	Ethylene-responsive transcription factor 1
Niben101Scf06698g03024	1.5463	4.10622	-1.40853	0.000329989	0.00888918	300292	306378	-	1393	Thioredoxin-related transmembrane protein 2
Niben101Scf06569g01022	273.453	328.253	0.274301	0.000329945	0.00888918	211574	214720	-	1334	Succinate dehydrogenase [ubiquinone] iron-sulfur subunit 3, mitochondrial
Niben101Scf02494g12009	15.8259	10.5535	0.588262	0.000331131	0.0089081	1179457	1186758	+	1883	Peptidyl-prolyl cis-trans isomerase
Niben101Scf05969g01009	1.46948	0.603123	1.28659	0.000332678	0.00893778	137367	151696	-	3656	Pyridine nucleotide-disulfide oxidoreductase domain-containing protein 2
Niben101Scf07515g03006	12.6151	8.65678	0.545099	0.000332811	0.00893778	304333	308512	-	2034	Phosphatidylinositol-binding clathrin assembly protein
Niben101Scf03693g03009	61.8792	49.2023	0.633948	0.000334769	0.00897482	371804	380024	-	1914	U1 small nuclear ribonucleoprotein 70 kDa
Niben101Scf01779g03010	2.39401	1.54368	0.331819	0.000334505	0.00897482	249394	269452	+	6372	DDB1- and CUL4-associated factor homolog 1
Niben101Scf02167g00008	57.9721	83.6	-0.497256	0.000336495	0.00899777	67031	67503	-	378	10 kDa chaperonin
Niben101Scf04779g01006	7.33414	4.65543	-0.527448	0.000336149	0.00899777	250914	255718	-	2834	Elongation factor G 1
Niben101Scf01696g05014	25.7702	36.4503	0.656394	0.000336481	0.00899777	507748	512272	+	967	Prefoldin subunit 4
Niben101Scf06424g02028	1.71172	0.67606	1.33739	0.00033709	0.00900591	196313	221973	+	6622	embryo defective 2016
Niben101Scf00202g02008	0.372751	0	7.21801	0.000338003	0.00902253	186435	191461	-	2147	Glucose-1-phosphate adenylyltransferase family protein
Niben101Scf04367g00029	32.1815	25.9131	0.313547	0.000339792	0.00906249	91516	97798	-	3078	Sodium/hydrogen exchanger 4
Niben101Scf05972g02008	115.209	139.492	-0.274003	0.0003413	0.00909488	294425	304295	+	1537	1,2-dihydroxy-3-keto-5-methylthiopentene dioxygenase 3
Niben101Scf05349g00001	1513.88	1781.08	-0.232462	0.000341812	0.00910072	23689	25167	+	1322	BnaC08g38140D [Brassica napus]
Niben101Scf12270g02001	76.0457	95.372	-0.665311	0.00034301	0.00911696	223243	228018	+	930	30S ribosomal protein S11
Niben101Scf05621g02011	14.8963	23.6438	-0.324512	0.000342748	0.00911696	226269	229576	-	870	Signal peptidase complex subunit 1
Niben101Scf07051g00004	0.46189	0	7.20941	0.00034506	0.00916358	41269	42993	-	1725	Mitochondrial transcription termination factor family protein
Niben101Scf01579g01032	84.7579	109.299	-0.364547	0.00034554	0.00916849	246040	249505	-	1174	Actin-depolymerizing factor 2
Niben101Scf12751g00015	23.4448	32.7345	-0.478798	0.000346041	0.00917392	27171	34662	-	1281	seed maturation protein PM23, putative, expressed [Oryza sativa Japonica Group]
Niben101Scf01626g04008	10.6874	15.3643	0.249081	0.000347285	0.00918874	527991	530299	+	1774	Gibberellin receptor GID1
Niben101Scf01436g04001	850.406	716.321	-0.520615	0.000347245	0.00918874	421843	423359	+	1146	Late embryogenesis abundant protein 1
Niben101Scf10222g03003	20.4208	27.29	-0.41742	0.000347488	0.00918874	344487	354891	-	1594	PLAC8 family protein
Niben101Scf00691g00001	89.7545	114.14	-0.344304	0.000350393	0.00925253	49254	54017	-	762	PHD finger-like domain-containing protein 5A
Niben101Scf15419g01002	58.5091	84.664	-0.530062	0.000350497	0.00925253	214082	214544	+	396	transmembrane protein, putative [Medicago truncatula]
Niben101Scf04021g02010	102.166	124.677	7.17794	0.000351888	0.00926711	190401	193024	+	1387	pfkB-like carbohydrate kinase family protein
Niben101Scf03374g00006	0.860001	0	-0.285024	0.000351348	0.00926711	32723	36560	+	906	histidine triad nucleotide-binding 4
Niben101Scf07402g06009	40.0674	31.1027	-0.43719	0.000352244	0.00926711	612744	617284	-	1614	RNA-binding protein 7
Niben101Scf07001g01011	31.3092	42.4802	0.368085	0.000352026	0.00926711	219453	222759	+	1061	Peptidyl-prolyl cis-trans isomerase
Niben101Scf00063g05012	7.91407	4.34336	0.867242	0.000352995	0.00927898	555762	557114	-	1353	Xyloglucan 6-xylosyltransferase 1
Niben101Scf18822g01004	3.34456	5.85023	-0.80261	0.000355423	0.00933489	99028	103840	+	2273	[Arabidopsis thaliana]
Niben101Scf05468g10025	6.98567	4.17864	0.740682	0.000357756	0.00938822	1022927	1028240	+	2348	Protein SUPPRESSOR OF GENE SILENCING 3
Niben101Scf02404g02011	10.9791	7.4044	0.569409	0.000358358	0.00939607	199452	207137	-	2063	pseudouridine synthase family protein
Niben101Scf02044g12019	48.2887	58.2333	-0.267877	0.000360203	0.00943645	1237536	1244421	+	2706	Unknown protein
Niben101Scf06535g02008	0.882447	0.283131	1.63781	0.000366734	0.00959255	182013	193199	+	5232	ABC transporter ATP-binding protein/permease PDR18
Niben101Scf11689g02005	54.4843	73.843	-0.435875	0.000366779	0.00959255	228059	232084	+	1637	Aquaporin-like superfamily protein
Niben101Scf01971g00007	1.42227	0.568107	1.3291	0.000371876	0.00971765	2249	21188	-	3957	embryo defective 2016
Niben101Scf07763g02015	2.24232	1.11155	0.600615	0.000373389	0.00972441	304191	314466	-	3076	Phosphoinositide phosphatase family protein
Niben101Scf12258g01006	0.943898	0.405163	0.967455	0.000373305	0.00972441	129107	142491	+	5645	Tetratricopeptide repeat (TPR)-like superfamily protein
Niben101Scf04495g00030	10.7554	5.51748	1.01455	0.000372483	0.00972441	47021	58389	-	1597	DNA-directed RNA polymerase 2A
Niben101Scf03488g02009	13.2405	8.74659	1.22302	0.00037294	0.00972441	186920	192085	+	2048	Heat stress transcription factor A-5
Niben101Scf02857g03005	41.1583	51.6799	-0.326085	0.000375606	0.00977394	306150	309157	-	1451	40S ribosomal protein S4
Niben101Scf15594g00018	7.28474	4.47228	1.03653	0.000377422	0.00979871	36579	52166	-	3176	Wings apart-like protein homolog
Niben101Scf00271g06002	4.07958	1.99022	1.02815	0.000377505	0.00979871	601141	607333	-	1990	UDP-glucose 4-epimerase
Niben101Scf02387g03011	2.71046	1.33055	0.703269	0.000377068	0.00979871	283701	291494	+	3685	Bromodomain-containing protein 9
Niben101Scf00268g04006	13.591	20.5382	-0.592831	0.000377918	0.00980122	459912	465988	+	1032	RPM1-interacting protein 4 (RIN4) family protein
Niben101Scf21589g00002	10.999	7.03267	0.649129	0.000378427	0.00980623	62203	70559	-	2384	U3 small nucleolar ribonucleoprotein protein MPP10
Niben101Scf12628g02006	8.11485	5.80085	0.486001	0.00038022	0.00984447	202102	211375	-	3290	Protein EARLY FLOWERING 3
Niben101Scf00621g05002	33.0465	27.5979	0.261856	0.000380771	0.0098505	488074	497664	-	3309	Pyruvate, phosphate dikinase 2
Niben101Scf01237g00006	4136.83	4789.76	-0.209464	0.000382641	0.00989063	33419	34258	-	602	Late embryogenesis abundant protein D-19
Niben101Scf00952g01005	27.7059	20.3542	0.447571	0.000383188	0.00989653	128209	129528	+	1320	BSD domain-containing protein
Niben101Scf00011g00004	9.19546	6.76503	0.444594	0.000385031	0.00992943	40364	50105	+	4081	Tudor/PWWP/MBT domain-containing protein
Niben101Scf03114g07011	18.0007	6.40712	1.48767	0.000385103	0.00992943	732480	733911	+	410	conserved peptide upstream open reading frame 12 [Arabidopsis thaliana] gb|AEE85093.1| uncharacerized protein [Arabidopsis thaliana]
Niben101Scf07184g05020	215.697	272.378	-0.335377	0.000385467	0.00993057	573839	574705	-	258	Unknown protein
Niben101Scf17490g00022	2.40468	1.0376	1.21653	0.000385915	0.00993386	8931	16526	-	2973	GPI transamidase component PIG-S-related
Niben101Scf00270g10002	3.34987	1.85774	0.851309	0.000386426	0.00993878	1001318	1015515	+	3706	ran binding protein 7 [Thalassi 7 [Thalassiosira pseudonana CCMP1335]
Niben101Scf05385g04005	90.4932	118.242	-0.384318	0.000386847	0.00994136	497494	502481	+	380	conserved hypothetical protein [Melanopsichium pennsylvanicum 4]
Niben101Scf04283g09005	2.97504	1.46521	1.02556	0.000387485	0.00994952	960906	972512	-	2870	GTP-binding protein engA [Medicago truncatula] gb|AES60902.1| FZO-like protein [Medicago truncatula]
Niben101Scf02381g08016	0.793979	0	7.23847	0.00039038	0.0100156	792605	794693	-	1023	Receptor-like protein kinase
Niben101Scf09854g02013	5.3824	1.99742	1.43041	0.000393107	0.0100772	291993	295943	-	861	Ubiquitin carboxyl-terminal hydrolase 12
Niben101Scf03790g01011	0	0.521489	-7.31307	0.000394552	0.0101059	162939	178217	-	1514	V-type proton ATPase subunit H
Niben101Scf02457g01001	8.17411	5.24264	0.640639	0.000396153	0.0101313	191465	194522	+	2746	DCD (Development and Cell Death) domain protein
Niben101Scf06819g00012	16.3142	7.42469	1.13456	0.000396199	0.0101313	76441	77776	-	801	BnaC09g00140D [Brassica napus]
Niben101Scf10776g00021	15.3717	11.3061	0.443831	0.000396943	0.010142	34755	37328	-	2574	RNA-binding protein 39
Niben101Scf00449g06005	154.376	185.555	-0.263204	0.000397319	0.0101432	603965	609448	-	1249	ubiquitin-conjugating enzyme 13
Niben101Scf02864g03018	11.6566	17.47	-0.581172	0.000401651	0.0102454	300349	303380	-	1507	green-ripe like protein 1 [Solanum melongena]
Niben101Scf06501g02013	250.1	215.224	0.218748	0.000403748	0.0102904	318949	335398	-	1955	Heat shock 70 kDa protein 6
Niben101Scf03093g00002	1.20387	0	7.13135	0.000406282	0.0103465	66365	68049	+	627	embryo defective 2170
Niben101Scf04639g12012	0.43606	0	7.18809	0.000407216	0.0103562	1275917	1280596	-	1803	alpha/beta-Hydrolases superfamily protein
Niben101Scf05319g05002	7.36537	11.2939	-0.613896	0.000407332	0.0103562	531120	533490	+	1506	E3 ubiquitin-protein ligase BRE1
Niben101Scf01696g00011	9.31144	15.7913	-0.761025	0.00040812	0.0103678	76166	80591	+	951	UPF0176 protein YceA
Niben101Scf05732g04002	1.46813	0.58924	-1.1454	0.000409458	0.0103848	387860	410537	-	4446	Plant protein of unknown function (DUF639)
Niben101Scf05554g00014	3.16011	6.98073	1.32231	0.000409442	0.0103848	30641	40262	-	1178	Chromatin structure-remodeling complex protein BSH
Niben101Scf12428g00003	3651.83	4305.54	-0.235519	0.000411116	0.0104183	44896	46707	-	769	Protein of unknown function (DUF1264)
Niben101Scf03817g11007	30.3454	23.5867	0.364512	0.000412338	0.0104407	1109798	1117824	-	2260	GTP-binding family protein
Niben101Scf07172g00005	0.536668	0.00632839	6.40772	0.000413511	0.0104619	50743	63276	-	1659	Pentatricopeptide repeat-containing protein
Niben101Scf00261g02021	1.99477	4.14736	-1.05565	0.00041602	0.0105168	235407	242438	+	1662	Fatty acid metabolism regulator protein
Niben101Scf09387g03012	276.389	240.278	0.204039	0.0004167	0.0105254	353996	362173	+	1586	Vacuolar-processing enzyme
Niben101Scf08597g01005	11.9616	22.0717	-0.883681	0.000417806	0.0105447	134206	137884	-	434	Small ubiquitin-related modifier 1
Niben101Scf04191g02001	1.31324	0.51282	1.35585	0.000418846	0.0105554	253065	266061	-	4230	Protein of unknown function (DUF1336)
Niben101Scf06793g00006	1.30436	0.220766	2.56986	0.000418907	0.0105554	40098	43069	+	1755	Polyadenylate-binding protein 7
Niben101Scf03964g01003	10.4068	15.4097	-0.563891	0.000419955	0.0105732	119383	131634	-	1792	Cytochrome c oxidase subunit 6b-1
Niben101Scf00288g12002	3.33909	6.21452	-0.89355	0.000421369	0.0105964	1249860	1253843	-	1356	phytol kinase [Medicago truncatula]
Niben101Scf02014g00020	182.956	217.626	-0.24808	0.000421561	0.0105964	10109	13918	+	1454	NADPH:quinone oxidoreductase [Streptomyces achromogenes]
Niben101Scf01717g05001	14.4687	6.18074	1.2278	0.000422619	0.0106144	552426	554551	+	924	ATP-dependent RNA helicase eIF4A
Niben101Scf03602g02007	4.87325	8.78547	-0.846772	0.000423033	0.0106162	318027	321541	-	1222	Isoflavone reductase-like protein
Niben101Scf06059g00003	31.8991	15.5311	1.03992	0.000423941	0.0106304	50676	51788	-	309	Homeobox-leucine zipper protein ATHB-7
Niben101Scf07201g01007	5.10751	8.03773	-0.652494	0.00042508	0.0106503	248872	261581	-	2677	nucleoside diphosphate kinase 2
Niben101Scf00355g00002	27.0152	39.0278	-0.527824	0.000425746	0.0106584	33071	35697	+	860	Unknown protein
Niben101Scf28199g00001	0.495266	0	-0.394551	0.000426772	0.0106614	315	6213	-	1540	Serine/threonine protein phosphatase 2A 55 kDa regulatory subunit B beta isoform
Niben101Scf06081g01012	43.4153	57.1221	0.448813	0.000426897	0.0106614	118423	122129	-	1064	50S ribosomal protein L1
Niben101Scf08597g01029	19.9738	14.6399	7.14476	0.000426511	0.0106614	208485	218507	+	2509	Ubiquitin and WLM domain-containing protein [Medicago truncatula]
Niben101Scf05014g00017	9.74531	6.94437	0.492197	0.000428273	0.0106872	46864	70071	-	3431	ARM repeat superfamily protein
Niben101Scf00953g01010	28.3742	20.8452	-0.476578	0.00042962	0.0106991	172613	174657	+	1064	BnaC03g35040D [Brassica napus]
Niben101Scf00338g04003	252.781	352.406	0.447498	0.000429482	0.0106991	464790	464999	+	210	Protein of unknown function (DUF 3339)
Niben101Scf08272g00019	75.4978	100.519	-0.410591	0.000429787	0.0106991	46646	53131	+	788	60S ribosomal protein L38
Niben101Scf01369g04017	9.11758	18.3336	-1.00389	0.000431553	0.0107345	455392	455967	-	576	RING finger protein 11
Niben101Scf03107g01007	9.16918	6.08972	0.590175	0.000433399	0.0107718	180837	190119	-	3068	Fimbrin-5
Niben101Scf00132g00004	5.46205	3.13279	0.801794	0.00043422	0.0107835	31116	38976	+	3525	ATP-dependent zinc metalloprotease FtsH
Niben101Scf01272g01027	15.9773	11.6174	0.461799	0.000435441	0.0108052	127792	145270	-	2566	Zinc-binding dehydrogenase family protein
Niben101Scf01033g03005	5.49865	9.50848	-0.789447	0.000438383	0.0108695	326863	341670	+	1572	1-aminocyclopropane-1-carboxylate oxidase homolog 1
Niben101Scf03885g05013	54.6438	71.8604	-0.392634	0.000438896	0.0108735	552302	554550	+	602	40S ribosomal protein S30
Niben101Scf11497g02001	165.19	217.262	-0.393488	0.000442487	0.0109538	196978	197397	-	393	Calcium-binding EF-hand family protein
Niben101Scf02354g04005	18.808	13.6235	0.466255	0.000444164	0.0109865	407679	416599	-	2585	Pentatricopeptide repeat-containing protein
Niben101Scf00116g05007	102.422	128.92	-0.330142	0.000444952	0.0109938	528450	529953	+	480	Unknown protein
Niben101Scf04473g14015	10.7578	6.25223	0.783081	0.000445168	0.0109938	1486482	1489460	-	1188	S-adenosylmethionine synthase 3
Niben101Scf13643g01012	237.553	292.979	-0.300114	0.000445837	0.0110016	168588	169547	-	585	Major latex protein 146
Niben101Scf04509g01016	2.5841	1.88563	0.456255	0.000446361	0.0110057	134198	158793	+	11834	Serine/threonine-protein kinase TEL1
Niben101Scf03937g01009	571.678	698.196	-0.286089	0.00044746	0.0110241	177438	182571	+	490	60S acidic ribosomal protein P1-3
Niben101Scf10381g00021	2.91172	4.75359	-0.703055	0.000447859	0.0110251	29903	53002	-	3324	Mitochondrial substrate carrier family protein
Niben101Scf01056g02003	6.87287	11.8549	-0.786684	0.000449709	0.0110566	259935	266553	-	1122	Peptidyl-tRNA hydrolase
Niben101Scf04122g04002	637.405	743.312	-0.2199	0.000449849	0.0110566	470655	470903	+	249	wound-responsive family protein [Medicago truncatula]
Niben101Scf07465g02005	1.26027	0.364295	1.79003	0.000451165	0.0110795	185799	192015	-	2398	TLD-domain containing nucleolar protein
Niben101Scf09368g06004	0	1.29631	-7.22807	0.000451495	0.0110795	712977	730434	-	576	MATE efflux family protein
Niben101Scf06133g00005	18.9471	7.82485	1.27895	0.000452963	0.0111067	132370	132715	-	252	Tobamovirus multiplication protein 3
Niben101Scf04436g08005	44.06	63.2357	-0.518072	0.000453418	0.0111091	880748	882533	+	548	40S ribosomal protein S26-3
Niben101Scf06977g00014	18.022	13.0323	0.468897	0.000453863	0.0111112	98226	103728	-	3282	Chaperone protein ClpB
Niben101Scf08247g00002	40.2744	54.1178	-0.424424	0.000455252	0.0111364	23251	31359	-	1005	Mitochondrial 37S ribosomal protein S27
Niben101Scf02182g18003	52.1829	66.1726	-0.341515	0.000456221	0.0111514	1677861	1680699	-	1077	60S ribosomal protein L15
Niben101Scf00201g01020	7.12092	4.81414	0.56563	0.000456607	0.011152	195122	218319	-	3073	Transcription initiation factor IIB 3
Niben101Scf02573g00010	26.7751	37.7532	-0.940452	0.000457402	0.0111539	45457	47382	+	755	Unknown protein
Niben101Scf00654g00001	3.18461	6.1074	-0.492896	0.00045717	0.0111539	36349	47776	+	1380	BSD domain (BTF2-like transcription factors, Synapse-associated proteins and D s) isoform 6 [Theobroma cacao]
Niben101Scf02218g00001	76.9015	95.7778	-0.315162	0.000458271	0.0111663	67086	70109	-	1065	Bidirectional sugar transporter N3
Niben101Scf02428g01005	1.56588	0.735858	1.08992	0.00046019	0.0112042	177544	187119	+	4260	Pentatricopeptide repeat-containing protein
Niben101Scf05506g00006	25.2936	40.7705	-0.68912	0.000462333	0.0112476	48747	51879	-	562	NADH-ubiquinone oxidoreductase B8 subunit, putative
Niben101Scf00369g11014	256.421	295.572	-0.203502	0.000469483	0.0114126	1139082	1148367	-	1409	Serine/arginine-rich splicing factor 1
Niben101Scf14274g01003	0.36188	0	0.663668	0.000472025	0.0114564	89786	93435	+	2050	Protein of unknown function (DUF1005)
Niben101Scf02911g04010	4.49951	2.84542	7.10898	0.000471999	0.0114564	448112	456534	+	3172	ubiquitin protein ligase 5
Niben101Scf09729g00023	4.62565	2.32113	0.99733	0.000474063	0.0114969	610	10414	+	2455	DEK domain-containing chromatin associated protein
Niben101Scf02638g01019	2.01775	0.87757	1.20063	0.000475435	0.0115211	109369	120300	-	2581	Receptor-like protein kinase
Niben101Scf20773g01025	88.2767	130.826	7.15145	0.000477794	0.0115602	131075	137428	-	217	Unknown protein
Niben101Scf03755g03006	0.429047	0	-0.567582	0.000477517	0.0115602	299841	304987	+	1783	IQ-domain 26
Niben101Scf08041g03001	7.91677	5.40005	0.554417	0.000480657	0.0116204	389956	399777	+	3330	Pumilio homolog 1
Niben101Scf02597g03006	2.39645	0.518069	2.20775	0.000481521	0.0116315	366626	369212	+	1065	Glutathione S-transferase family protein
Niben101Scf17663g00002	2.87866	9.00077	-1.64877	0.000481866	0.0116315	7865	16076	+	408	Unknown protein
Niben101Scf03253g02006	52.6102	65.8358	-0.321354	0.000483482	0.0116615	204155	210272	+	1406	50S ribosomal protein L1
Niben101Scf01866g06002	107.721	151.061	-0.4873	0.000484025	0.0116655	706585	709053	+	210	50S ribosomal protein L4
Niben101Scf05688g08007	26.9789	35.4195	-0.391355	0.000489314	0.0117838	798997	808919	+	1641	Thiosulfate/3-mercaptopyruvate sulfurtransferase 2
Niben101Scf13394g00009	6.42497	3.94382	0.70553	0.000495634	0.0119267	89802	91841	-	2040	loricrin-like [Oryza sativa Japonica Group]
Niben101Scf00023g07007	7.89133	5.31161	0.571068	0.000498791	0.0119927	708879	730848	-	3656	1,4-alpha-glucan-branching enzyme
Niben101Scf01328g01014	8.54688	15.3723	-0.843974	0.000499148	0.0119927	113405	119467	-	1191	Ras-related protein Rab-8B
Niben101Scf08843g01007	18.3039	32.6858	-0.833956	0.000499836	0.0119999	157488	160348	-	421	conserved hypothetical protein [Ricinus communis] gb|EEF29221.1| conserved hypothetical protein [Ricinus communis]
Niben101Scf04103g11001	11.4243	8.35154	4.90338	0.000501741	0.012015	1117731	1127968	+	2983	Potassium voltage-gated channel subfamily H member 6
Niben101Scf01824g00005	1.00962	0.0334729	0.45276	0.000501084	0.012015	113727	121509	-	1415	Tetraspanin-10
Niben101Scf07034g08029	2.08532	1.153	-0.666088	0.00050228	0.012015	901472	918435	-	5327	Zinc finger CCCH domain-containing protein 44
Niben101Scf04900g00006	19.9315	31.6948	0.854461	0.000501815	0.012015	1101	15667	+	972	Transcription factor IIIB 90 kDa subunit
Niben101Scf24963g00018	2.76957	1.70133	0.703028	0.000502399	0.012015	106659	115005	-	5532	Pentatricopeptide repeat-containing protein
Niben101Ctg15721g00002	15.8246	9.07542	0.801675	0.000503269	0.012016	1320	4368	+	1268	rRNA-processing protein fcf2
Niben101Scf07370g01009	13.1174	18.7142	-0.545065	0.000503606	0.012016	166039	178964	-	1541	Transcription factor DP
Niben101Scf03486g01001	49.1903	71.7603	-0.511198	0.000503443	0.012016	116951	118181	-	567	Unknown protein
Niben101Scf03164g02006	0.886156	0.208056	2.08939	0.000506501	0.0120758	262744	275963	-	3002	4-alpha-glucanotransferase [Bacteroides paurosaccharolyticus]
Niben101Scf03858g00018	8.77983	5.62918	0.643346	0.000507485	0.01209	17580	19529	+	1950	Pentatricopeptide repeat-containing protein
Niben101Scf03969g03001	4.84707	8.4112	-0.79392	0.000508027	0.0120936	340996	354109	+	1279	60S ribosomal protein L18
Niben101Scf01033g01011	601.452	730.484	-0.277928	0.000508689	0.0121001	154519	154903	-	297	-
Niben101Scf02927g09007	61.5773	75.6056	-0.29477	0.000509539	0.012111	1069369	1071954	-	1103	60S ribosomal protein L21-2
Niben101Scf06423g02006	6.49177	4.16668	-0.311355	0.000512831	0.0121706	199955	207538	+	2210	3-ketoacyl-CoA thiolase
Niben101Scf01773g03023	381.639	474.386	0.642055	0.000512644	0.0121706	306302	306892	-	213	Ubiquitin-40S ribosomal protein S27a
Niben101Scf05368g02016	47.9419	61.0853	-0.348132	0.000513768	0.0121835	279060	281146	-	1183	far-red elongated hypocotyl protein, putative [Medicago truncatula]
Niben101Scf07182g01007	104.002	133.477	-0.357696	0.000521537	0.0123492	131659	134890	-	506	60S acidic ribosomal protein P1
Niben101Scf29888g00015	68.3342	100.111	-0.547899	0.000521549	0.0123492	59983	60951	-	267	Mitochondrial pyruvate carrier 1
Niben101Scf01226g02006	0.895494	0	7.14572	0.000524695	0.0124142	198817	199665	-	849	Protein of unknown function, DUF617
Niben101Scf07650g02007	7.63585	4.95018	0.627157	0.00052543	0.0124221	211847	226108	-	5334	Zinc finger C3H1 domain-containing protein
Niben101Scf05901g02004	5.8373	4.14474	0.495991	0.00052594	0.0124247	253745	260775	-	3873	PWWP domain-containing protein 2B
Niben101Scf01294g05004	7.47712	5.04324	0.569862	0.000527928	0.0124622	524512	530446	+	3274	TPA: hypothetical protein ZEAMMB73_208487 [Zea mays]
Niben101Scf02223g05001	66.8793	91.5823	-0.451705	0.000532767	0.0125668	570557	570967	+	411	lipid body membrane protein [Daucus carota]
Niben101Scf00380g02001	52.6024	68.1086	-0.371052	0.000535864	0.0126242	262950	270773	+	837	cAMP-regulated phosphoprotein 19-related protein
Niben101Scf08884g00010	0.694552	0	7.14379	0.000536014	0.0126242	75008	82851	-	1098	Ubiquitin carboxyl-terminal hydrolase family protein
Niben101Scf08504g03002	4.1104	1.89733	1.11459	0.000536537	0.0126269	328185	333410	-	2226	Zinc finger CCCH domain-containing protein 22
Niben101Scf15166g03015	364.496	417.072	-0.192581	0.000538558	0.0126649	305993	309292	-	1608	Chaperone protein HtpG
Niben101Scf01316g02003	51.4735	62.7236	-0.27542	0.000542522	0.0127292	243496	249636	+	1780	Malate dehydrogenase
Niben101Scf04653g03012	9.91587	15.8083	-0.282805	0.000542147	0.0127292	294125	303411	-	1660	Indole-3-glycerol phosphate synthase
Niben101Scf00574g11007	187.886	227.755	-0.670781	0.000542284	0.0127292	1105469	1107118	-	837	splicing factor 3b, subunit 6, 14kDa [Callorhinchus milii] gb|AFK11161.1| pre-mRNA branch site protein p14 [Callorhinchus milii]
Niben101Scf00878g03001	12.8863	9.28159	0.474478	0.000544122	0.012757	297257	314721	+	2745	Elongation factor G 1
Niben101Scf01834g04021	25.5394	35.7299	-0.482591	0.000545231	0.0127734	536547	538344	-	971	Small nuclear ribonucleoprotein family protein
Niben101Scf08330g02002	2.9502	10.6905	-1.85487	0.000546574	0.0127952	229856	230688	-	393	Oleosin Zm-I
Niben101Scf02915g01001	8.86022	14.7712	-0.736274	0.000547612	0.0128002	181761	188488	-	1283	MIP18 family protein FAM96B
Niben101Scf07826g04011	25.4854	50.3796	-0.984613	0.000547614	0.0128002	398979	401587	-	180	Prefoldin subunit [Medicago truncatula] gb|AES97529.1| prefoldin [Medicago truncatula]
Niben101Scf02369g05003	4.38665	1.18813	1.653	0.000549034	0.0128141	517291	558101	-	881	Unknown protein
Niben101Scf00420g05008	10.9482	3.49995	1.8844	0.000548672	0.0128141	565611	566428	-	414	Unknown protein
Niben101Scf07576g01018	0.777726	0.20635	0.295332	0.000553284	0.0128912	123784	142666	+	3670	-
Niben101Scf01339g00001	56.2226	45.868	0.376646	0.000554002	0.0128912	48760	74194	+	1521	IBR domain-containing protein
Niben101Scf11366g02023	16.7554	25.2121	1.91883	0.00055288	0.0128912	302534	305593	+	1015	-
Niben101Scf02625g01004	67.313	51.945	-0.58657	0.000553609	0.0128912	150944	156248	-	1155	RNA-binding protein 38
Niben101Scf04217g10008	3.27524	2.3052	0.508409	0.000555231	0.0129102	1150288	1158476	+	7333	L-threonine 3-dehydrogenase
Niben101Scf04598g00001	2.16954	1.06784	1.02202	0.000557039	0.0129425	23417	27341	+	3631	Pentatricopeptide repeat-containing protein
Niben101Scf00934g02001	12.9246	21.1984	-1.39186	0.000558636	0.0129506	171091	178275	+	1002	Uronate isomerase
Niben101Scf00783g05025	2.14568	5.62961	-0.710258	0.000558374	0.0129506	489753	494938	-	1153	Ras-related protein Rab-8B
Niben101Scf05158g01060	1.7638	0.846357	1.06381	0.000558641	0.0129506	266438	281180	+	5303	C3HC zinc finger-like
Niben101Scf05002g00007	0.519318	0	7.11383	0.000559657	0.0129645	67832	78155	-	1437	Kelch-like protein 18
Niben101Scf06734g02019	16.5866	12.4681	0.414602	0.000562115	0.0130117	225370	238211	+	2601	Threonine--tRNA ligase
Niben101Scf03671g02013	1.86321	3.99761	-1.10053	0.000562636	0.0130141	214254	220749	-	1502	alkyl hydroperoxide reductase [Rhizobium sp. YS-1r]
Niben101Scf01220g00011	0.632277	0.0287678	4.44406	0.000564072	0.0130375	70722	74465	+	2305	Unknown protein
Niben101Scf09116g01011	83.07	106.126	-0.351167	0.000564955	0.0130482	102597	106237	+	1187	50S ribosomal protein L14
Niben101Scf02249g05013	10.0635	6.26418	0.685185	0.000566695	0.0130787	542818	545121	-	1467	Inositol-tetrakisphosphate 1-kinase 1
Niben101Scf05422g00018	1.24861	0.301295	2.04515	0.000567607	0.01309	10963	63892	+	3113	Phospholipid-transporting ATPase 2
Niben101Scf04663g05020	1.90766	1.05943	0.851532	0.000568483	0.0131005	596640	643849	-	6993	embryo defective 2410
Niben101Scf09217g00012	10.0842	6.50236	0.633064	0.000570171	0.0131296	49834	54199	+	2657	At5g37260-like protein [Solanum arcanum]
Niben101Scf02044g12029	231.497	281.221	-0.278633	0.000571012	0.0131392	1248064	1249870	+	690	seed maturation protein [Glycine tomentella]
Niben101Scf02407g04001	248.29	296.732	-0.254882	0.000573157	0.0131788	447318	449188	+	871	Nucleoside diphosphate kinase A 1
Niben101Scf12089g00031	1.9165	3.11395	1.12496	0.000576492	0.0132359	65362	79360	-	4700	NADH dehydrogenase [ubiquinone] 1 alpha subcomplex subunit 8-B
Niben101Scf00451g00008	22.1175	10.1386	-0.698701	0.000576376	0.0132359	29411	33814	-	552	U11/U12 small nuclear ribonucleoprotein 25 kDa protein
Niben101Scf01623g14008	94.8111	114.608	-0.271376	0.000577297	0.0132445	1430200	1434756	-	1043	Transmembrane protein 205
Niben101Scf00428g05012	20.635	12.5197	0.722394	0.000578167	0.0132547	542235	543817	-	804	BnaA06g22440D [Brassica napus]
Niben101Scf01485g02013	0.829304	0	7.27154	0.000582462	0.0133384	209979	214293	-	1002	Vacuolar protein sorting-associated protein 13
Niben101Scf06277g05019	2.39659	1.39468	2.24728	0.000583109	0.0133384	538653	551532	-	4256	ATP-dependent DNA helicase Hel308
Niben101Scf05123g01005	0.47381	0.0997183	0.781247	0.000582988	0.0133384	57770	69686	-	5981	DNA glycosylase superfamily protein
Niben101Scf03886g04009	1425.44	1640.8	-0.201054	0.0005841	0.0133512	510481	513452	-	1404	Dehydrogenase/reductase SDR family protein 7-like
Niben101Scf03952g06012	2.69924	1.4137	0.937911	0.000586069	0.0133864	665540	678192	-	4970	Histone-lysine N-methyltransferase 2E
Niben101Scf06091g06020	5.31287	1.85746	1.51239	0.000587712	0.013414	587969	594739	-	1074	Signal recognition particle 54 kDa protein 2
Niben101Scf03184g01008	4.51458	1.89947	1.25225	0.000591011	0.0134794	98698	103953	+	1446	replication protein A 70 kDa protein [Medicago truncatula]
Niben101Scf03202g00004	23355.7	26894.3	0.860393	0.00059232	0.0134795	52029	52651	+	333	Late embryogenesis abundant protein D-19
Niben101Scf06397g02002	64.8679	82.4706	-0.201633	0.000591711	0.0134795	269379	271585	-	909	DNA-binding protein S1FA
Niben101Scf03048g01018	3.11628	1.71919	-0.343743	0.000592009	0.0134795	133022	137939	-	3186	Protein of unknown function (DUF810)
Niben101Scf00144g00007	34.0212	50.4872	-0.567248	0.000596068	0.0135549	69844	76961	-	655	Vacuolar protein sorting-associated protein 55 homolog
Niben101Scf06769g02003	4.45161	2.43052	0.877883	0.000597572	0.0135791	171831	193295	-	3089	Protein kinase superfamily protein
Niben101Scf07899g00001	1.20091	0.287078	2.06401	0.000598873	0.0135987	40869	84278	+	2116	Disease resistance protein (TIR-NBS-LRR class) family
Niben101Scf01328g00006	177.319	223.17	-0.330085	0.000607149	0.0137706	75318	78039	+	314	DNA-directed RNA polymerases I, II, and III subunit RPABC4
Niben101Scf02706g01001	11.7741	7.62458	0.628874	0.00060733	0.0137706	156451	167333	+	2233	Cysteine--tRNA ligase
Niben101Scf14630g01003	16.2478	12.6407	0.363449	0.000608259	0.0137816	142681	151169	+	3537	Topoisomerase II-associated protein PAT1
Niben101Scf02625g01009	2795.59	3297.14	-0.236	0.000610115	0.0138135	151182	152980	+	666	protein-l-isoaspartate methyltransferase 2
Niben101Scf04015g02020	3.13143	0.0823725	5.23031	0.000614342	0.0138991	321463	322482	+	345	Cytochrome P450 71D10
Niben101Scf04626g01002	19.7746	12.4831	-1.09489	0.000616793	0.0139192	203591	210681	+	1384	RNase H family protein
Niben101Scf00082g07005	5.7647	12.3566	7.04162	0.000617698	0.0139192	711574	713925	+	552	BnaC02g00950D [Brassica napus]
Niben101Scf08526g04002	48.924	37.2352	1.13104	0.00061784	0.0139192	474512	479017	+	1019	Helicase-like protein [Oryza sativa Japonica Group]
Niben101Scf00721g00010	0.231971	0	0.664441	0.000615838	0.0139192	116763	121651	+	3058	receptor-like kinase 1
Niben101Scf04197g00004	3.06827	1.39919	0.39637	0.000617269	0.0139192	78115	86058	+	2491	Bromodomain-containing protein 4B
Niben101Scf16592g00007	6.93731	5.14884	0.432284	0.000617923	0.0139192	40296	46353	-	4351	ATP-dependent RNA helicase ded1
Niben101Scf01049g05011	0.151179	0	7.07565	0.000619168	0.0139371	498991	516547	-	4807	Phosphatidylinositol 4-kinase alpha 1
Niben101Scf05959g01005	11.1756	16.88	-0.593448	0.000620891	0.0139658	167322	169578	-	1525	14-3-3-like protein GF14 nu
Niben101Scf11383g03004	0	0.912181	-7.21261	0.000622771	0.0139979	367672	370011	-	807	Plant protein of unknown function (DUF868)
Niben101Scf03952g00011	1.69667	0.817111	1.05597	0.000625145	0.0140344	68932	82145	+	4597	Poly(A) RNA polymerase cid14 [Medicago truncatula] gb|AES72458.1| nucleotidyltransferase [Medicago truncatula]
Niben101Scf21171g00004	99.5852	121.455	-0.28426	0.0006253	0.0140344	16516	19571	+	850	60S ribosomal protein L15
Niben101Scf09578g03003	37.4625	53.7768	-0.51882	0.000632513	0.014186	320702	321199	+	498	-
Niben101Scf01917g03006	30.1938	55.5116	-0.877585	0.000633723	0.0142029	347967	352121	-	204	Unknown protein
Niben101Scf08538g00008	1.85466	0.734752	1.34053	0.000634957	0.0142203	57243	72488	+	3075	Oxysterol-binding protein-related protein 1A
Niben101Scf04569g02006	0.524007	1.45984	-1.47469	0.000635544	0.0142232	247235	252189	-	3002	Glycerate dehydrogenase
Niben101Ctg11716g00002	8.59662	3.53057	1.28339	0.000637309	0.0142521	398	1345	+	948	Eukaryotic translation initiation factor 3 subunit D
Niben101Scf03952g07001	0.870125	0.402612	1.11279	0.000637757	0.0142521	803587	820346	+	7226	Tetratricopeptide repeat (TPR)-like superfamily protein
Niben101Scf08271g00006	18.6989	34.1267	-0.867563	0.000638811	0.0142654	5586	6179	+	328	Unknown protein
Niben101Scf03038g06012	5.63062	10.1612	-0.853023	0.000642569	0.0143352	617178	623112	+	1223	ER membrane protein complex subunit 8/9 homolog
Niben101Scf06753g01004	0.385473	0.0165513	4.5277	0.000642863	0.0143352	174268	178590	-	3434	ADP-L-glycero-D-manno-heptose-6-epimerase [Campylobacter upsaliensis] gb|EAL53882.1| ADP-L-glycero-D-mannoheptose-6-epimerase (rfaD) [Campylobacter upsaliensis RM3195]
Niben101Scf03277g02012	365.799	446.177	-0.284261	0.000645903	0.0143927	310543	314554	+	1351	Histone H2A.1
Niben101Scf03479g02008	0	0.363976	-7.1077	0.000653791	0.014558	242407	245333	-	1884	-
Niben101Scf03819g03024	18.3408	12.9234	0.506881	0.000654946	0.0145732	321127	330168	+	1894	UPF0469 protein KIAA0907 homolog
Niben101Scf02253g03005	186.43	216.655	-0.214738	0.000655733	0.0145803	319962	328257	-	1169	ubiquitin-conjugating enzyme 3
Niben101Scf03018g05013	16.4275	23.456	-0.512252	0.000657461	0.0146083	515681	522622	+	1353	HISTIDINE TRIAD NUCLEOTIDE-BINDING 2
Niben101Scf05491g00001	16.6825	24.2332	-0.535729	0.000661193	0.0146807	27175	29329	-	1026	Ferredoxin
Niben101Scf02582g00004	6.9582	4.68719	0.43327	0.000663476	0.0147103	74260	86944	-	2426	Peptidyl-prolyl cis-trans isomerase 4
Niben101Scf01027g01018	11.0972	8.22239	0.572189	0.000663423	0.0147103	147460	160427	-	3038	Zinc finger MIZ domain-containing protein 1
Niben101Scf17473g00009	74.6684	92.7476	1.23122	0.000667063	0.0147582	48903	52569	-	960	40S ribosomal protein S4
Niben101Scf07695g01027	4.59869	9.14735	-0.989917	0.000666957	0.0147582	175049	179633	-	1051	Transmembrane protein 208 homolog
Niben101Scf03403g00001	2.03911	0.869708	-0.311251	0.00066615	0.0147582	22869	51139	+	3036	Protein kinase superfamily protein
Niben101Scf06171g02036	26.0566	36.2053	-0.471645	0.000668214	0.0147731	242031	249242	-	1990	2,3,4,5-tetrahydropyridine-2,6-dicarboxylate N-acetyltransferase
Niben101Scf02755g06020	8.63817	6.38833	0.437207	0.000673833	0.0148867	700510	706262	-	4043	Guanine nucleotide-binding protein subunit beta-2
Niben101Scf05216g08001	10.5276	6.4617	0.705763	0.00067541	0.0149109	850771	881430	+	1636	Lysine--tRNA ligase
Niben101Scf10476g01010	43.9445	55.5019	-0.334542	0.000677394	0.0149441	146053	152142	+	1502	10 kDa chaperonin
Niben101Scf00426g01003	2.57887	4.17843	-0.696541	0.000679582	0.0149817	149394	182619	-	3369	Isoleucine--tRNA ligase
Niben101Ctg16374g00011	150.966	179.122	-0.244849	0.000680115	0.0149828	1	4476	+	1153	Histone H2A.J
Niben101Scf04083g01022	7.28436	4.3837	1.6332	0.000682534	0.0150148	82189	99523	+	2579	Glycogen synthase
Niben101Scf02895g04005	6.50357	2.09432	0.732857	0.000682129	0.0150148	433597	435688	-	570	Unknown protein
Niben101Scf03779g01012	69.8435	54.2324	7.03348	0.000683889	0.015015	14321	19189	-	992	Differentiation-associated protein 1, putative isoform 2 [Theobroma cacao] gb|EOY17731.1| Differentiation-associated protein 1, putative isoform 2 [Theobroma cacao]
Niben101Scf02576g00008	0.245479	0	0.367743	0.000683383	0.015015	119437	126551	-	2869	Mitogen-activated protein kinase kinase kinase YODA
Niben101Scf09087g01017	15.2677	21.6602	-0.502133	0.000683998	0.015015	121809	126149	+	1846	Orphan sodium- and chloride-dependent neurotransmitter transporter NTT5
Niben101Scf01269g14003	32.609	49.4118	-0.596675	0.000684698	0.0150198	1452114	1454480	+	957	Autophagy-related protein 8C
Niben101Scf21557g01029	97.8614	82.0355	0.256322	0.000690104	0.0151277	100191	104591	+	1897	Elongator complex protein 3
Niben101Scf10036g04008	1.67935	6.82789	-2.02827	0.000691013	0.0151369	442078	446200	+	510	conserved hypothetical protein 4 [Hevea brasiliensis]
Niben101Scf05329g05013	1.28942	3.0627	0.626017	0.000693281	0.0151652	505306	513589	+	1712	ARM repeat superfamily protein
Niben101Scf01824g00026	4.63172	3.00105	-1.24322	0.000693231	0.0151652	59073	76895	-	6451	Methyl-CpG-binding domain-containing protein 6
Niben101Scf01511g02020	461.233	389.251	0.247092	0.000693784	0.0151655	286063	287583	-	880	temperature-induced lipocalin
Niben101Scf00982g04001	0.683384	1.60785	-1.23085	0.000695172	0.0151851	395651	403773	+	2960	ABC transporter ATP-binding protein NatA
Niben101Scf07311g01004	19.5502	28.8239	-0.559825	0.00069861	0.0152495	150357	152602	-	839	60S ribosomal protein L35a-3
Niben101Scf02575g03007	8.81766	4.25805	1.05044	0.000699358	0.015255	444549	445700	-	1152	F-box protein
Niben101Scf01848g04010	8.3289	4.99169	0.738861	0.000700405	0.0152672	438244	450322	-	2492	Mitochondrial substrate carrier family protein
Niben101Scf04122g06005	17.8224	13.3471	-0.520214	0.000702892	0.0152891	732692	739192	-	2425	NAD(P)H dehydrogenase B3
Niben101Scf01510g00023	0.459561	4.18073	-3.19638	0.000702603	0.0152891	19111	19581	-	471	ATPase subunit 8 (mitochondrion) [Gossypium hirsutum]
Niben101Scf00527g01005	17.4563	25.0852	0.419434	0.000702462	0.0152891	168919	172452	+	930	40S ribosomal protein S13
Niben101Scf03930g05034	1215.66	1438.73	-0.241017	0.000704565	0.0153148	518415	519322	+	755	Late embryogenesis abundant protein 1
Niben101Scf03349g00013	5.53726	1.95021	1.50905	0.000705565	0.0153258	8963	12894	-	1569	Importin subunit alpha
Niben101Scf06077g00013	9.53087	6.62295	0.525455	0.000707851	0.0153647	10244	26106	-	4432	DNA mismatch repair protein MutL
Niben101Scf12589g00009	13.4052	20.7571	-0.628341	0.000710678	0.0154153	173382	182168	-	1662	Rhomboid protease GlpG
Niben101Scf04714g03014	9.79369	14.8661	-0.599677	0.000714834	0.0154946	353536	358386	-	1230	Protein YABBY 4
Niben101Scf01756g02019	1.85416	1.05888	0.809524	0.00071831	0.015559	318173	330540	+	5593	Golgin candidate 4
Niben101Scf05368g02018	4.34259	2.77096	2.26776	0.000721279	0.0155798	254082	273678	-	4775	ATP-dependent zinc metalloprotease FtsH
Niben101Scf04184g02002	0.41898	0	7.04958	0.000721002	0.0155798	178834	199133	+	1704	RNA ligase isoform 2 [Triticum aestivum]
Niben101Scf06613g05006	17.6607	33.5977	0.649127	0.000720275	0.0155798	619113	625489	-	264	Histone acetyltransferase GCN5
Niben101Scf01681g02009	0.66711	0.139208	-0.925106	0.000721036	0.0155798	190383	197526	-	3393	Protein IQ-DOMAIN 14
Niben101Scf05932g05010	1.99802	4.18495	-1.06387	0.000725416	0.0156583	594304	606287	-	1976	Flap endonuclease 1
Niben101Scf03154g03011	12.9109	22.4375	-0.798029	0.000726396	0.015664	299001	300690	-	523	product [Oryza sativa Japonica Group]
Niben101Scf10222g04003	305.518	357.036	-0.222726	0.000726691	0.015664	425608	430925	-	1273	Aquaporin-like superfamily protein
Niben101Scf02774g03007	50.7733	40.6009	0.325154	0.000733947	0.0158094	332256	337321	-	1616	Nuclear cap-binding protein subunit 2
Niben101Scf00887g01011	1.55559	0.591523	1.3943	0.000735526	0.0158324	99909	104878	+	3386	Unknown protein
Niben101Scf01111g00001	1.79456	0.513508	1.80293	0.000736149	0.0158349	43405	51424	-	1791	YTH domain-containing protein 2
Niben101Scf00466g01013	108.106	149.23	-0.729111	0.000739493	0.0158848	122649	127498	-	439	NADH dehydrogenase [ubiquinone] 1 beta subcomplex subunit 9
Niben101Ctg15582g00001	20.3044	33.729	-0.463351	0.000739108	0.0158848	999	1451	+	453	Copper transporter 5
Niben101Scf04518g00014	1.7329	0.797366	1.12329	0.000745829	0.0160098	87574	96294	-	3645	Receptor like protein kinase S.3
Niben101Scf09516g00020	13.2664	9.79351	0.439654	0.000747477	0.0160341	76350	87175	-	2526	Peptidyl-prolyl cis-trans isomerase
Niben101Scf09610g00015	8.76077	5.82167	0.392306	0.000751272	0.0160821	130303	181093	-	4106	Ubiquitin carboxyl-terminal hydrolase 12
Niben101Scf05822g06017	3.71415	1.53746	1.27307	0.000750766	0.0160821	768542	781242	+	1811	Phosphoglucomutase-1
Niben101Scf00150g03007	16.0699	12.2523	0.590661	0.00075039	0.0160821	278573	294427	+	2760	Acetyl-coenzyme A synthetase
Niben101Scf05855g01029	76.6509	102.235	-0.412643	0.000755412	0.0161596	107352	108193	+	738	Non-specific lipid-transfer protein A
Niben101Scf05804g01017	12.7016	8.96092	0.504561	0.00075655	0.0161728	146699	153716	+	2144	ENTH/ANTH/VHS superfamily protein
Niben101Scf00504g03003	4.99196	3.04382	0.716618	0.000758039	0.0161934	357715	362223	+	2611	H/ACA ribonucleoprotein complex non-core subunit NAF1
Niben101Scf02282g00001	220.379	277.028	-0.327567	0.000760741	0.01624	58567	59007	+	441	60S ribosomal protein L26-1
Niben101Scf08127g02001	20.6042	14.6543	0.493576	0.000763214	0.0162815	244746	247418	+	2010	Phosphatidylinositol 4-kinase gamma 7
Niben101Scf01876g01009	26.0281	20.974	0.312762	0.000765278	0.0163144	230221	238817	-	4774	CW-type Zinc Finger
Niben101Scf01382g01004	18.9065	13.2504	0.513922	0.000767004	0.0163381	162834	170282	-	2473	Eukaryotic translation initiation factor 4G
Niben101Scf02346g07008	3.87201	6.90452	-0.833133	0.000767446	0.0163381	690806	693997	+	1408	30S ribosomal protein S11
Niben101Scf24439g00005	2.0563	1.06318	0.951151	0.000770118	0.0163838	34081	43991	+	4171	Splicing factor 3B subunit 3
Niben101Scf10298g02005	3.34074	2.04988	0.707135	0.000770655	0.0163839	252735	263687	-	3433	Pre-mRNA-splicing factor SYF1
Niben101Scf01052g05008	3.21244	6.26847	-0.962071	0.000771772	0.0163965	566120	576708	-	1281	ER membrane protein complex subunit 8/9 homolog
Niben101Scf01980g12012	25.5546	16.6736	0.617742	0.000781524	0.0165923	1338038	1341419	+	814	Cytochrome c oxidase subunit 6b-1
Niben101Scf07284g02012	108.954	138.43	-0.343214	0.000784215	0.016638	376436	376888	-	453	Ferredoxin
Niben101Scf05530g01002	2.07792	4.77591	-1.09768	0.00078799	0.0166784	107740	109533	+	1236	Cyclin-D-binding Myb-like transcription factor 1
Niben101Scf14958g00036	22.5131	15.4211	-0.458207	0.000788268	0.0166784	153011	157754	-	1330	Dehydrogenase/reductase SDR family member 7
Niben101Scf04473g08007	5.16188	11.0367	-1.20029	0.000786699	0.0166784	811233	812197	-	561	Unknown protein
Niben101Scf05349g00002	24.8207	34.1071	0.548675	0.000787444	0.0166784	73747	76408	+	1439	BnaA06g11310D [Brassica napus]
Niben101Scf03644g03014	3.35135	0.459169	2.86775	0.000792275	0.016749	353844	354308	-	465	conserved hypothetical protein [Ricinus communis] gb|EEF51580.1| conserved hypothetical protein [Ricinus communis]
Niben101Scf03766g08003	0	0.386371	-7.47536	0.000792684	0.016749	868818	879290	-	2295	ATP binding protein, putative [Ricinus communis] gb|EEF40976.1| ATP binding protein, putative [Ricinus communis]
Niben101Scf00551g00006	49.7712	79.0241	-0.665002	0.000796377	0.0168155	1477	1716	-	240	BnaC03g73280D [Brassica napus]
Niben101Scf10314g03014	4.78662	3.42133	-0.561012	0.00079859	0.0168393	354223	360795	-	5609	BnaC02g04870D [Brassica napus]
Niben101Scf03720g01001	14.7978	21.8825	0.485274	0.000798188	0.0168393	108989	112294	-	1172	enoyl-CoA hydratase/isomerase A
Niben101Scf11895g03026	5.12578	2.95527	0.798884	0.000800765	0.0168737	311439	316644	-	2290	Protein GrpE
Niben101Scf10466g00002	18.6278	25.5008	-0.451237	0.000802464	0.0168981	41492	47866	-	1472	Ras-related protein Rab-13
Niben101Scf19446g01002	74.1404	93.5707	0.941781	0.000803931	0.016906	231653	233367	-	792	Alba DNA/RNA-binding protein
Niben101Scf00774g01026	2.96754	1.54758	-0.333759	0.000803652	0.016906	260495	269742	+	3299	Ubiquitin carboxyl-terminal hydrolase 17-like protein 3
Niben101Scf11751g01002	14.7922	20.3456	0.496929	0.00080648	0.0169252	125416	133030	-	2247	Serine/threonine protein phosphatase 2A 57 kDa regulatory subunit B' alpha isoform
Niben101Scf17360g00006	17.5858	22.7957	-0.456581	0.00080621	0.0169252	28893	32477	-	1674	BnaA03g17240D [Brassica napus]
Niben101Scf00133g09001	7.76631	5.50853	-0.372416	0.000806408	0.0169252	1058573	1070322	+	3630	UDP-sugar pyrophosphorylase
Niben101Scf03250g00003	110.978	90.4881	0.296245	0.000811114	0.0170109	26164	33142	+	1215	arginine/serine-rich splicing factor 35
Niben101Scf02507g04013	13.8941	9.32454	0.577085	0.000815938	0.0171005	428426	445312	-	1486	Poly(A) RNA polymerase protein 2
Niben101Scf00626g01002	263.482	302.671	-0.198055	0.000821918	0.0172142	127439	130029	+	1106	60S ribosomal protein L36-2
Niben101Scf04350g04004	12.842	8.45537	0.605635	0.000822574	0.0172163	432029	435026	-	1194	Ethylene-responsive transcription factor 4
Niben101Scf01985g03016	37.5809	28.8249	-0.389253	0.000824926	0.0172191	315331	323063	+	1739	DCD (Development and Cell Death) domain protein
Niben101Scf18898g00004	5.24798	2.35801	0.38405	0.000823963	0.0172191	60725	71824	+	1364	DNA-directed RNA polymerases I, II, and III subunit RPABC3
Niben101Scf06973g00003	3.07423	5.78477	-0.912445	0.000824916	0.0172191	15373	26830	+	1602	Transmembrane amino acid transporter family protein
Niben101Scf01521g01018	44.8785	58.8905	1.154	0.000824014	0.0172191	92178	95812	+	895	Protein SPIRAL1-like 1
Niben101Scf04813g02023	3.27103	1.82494	0.844257	0.000825505	0.0172196	330068	337235	-	2916	Brefeldin A-inhibited guanine nucleotide-exchange protein 2
Niben101Scf00372g03019	56.0132	72.5827	-0.373028	0.00082653	0.0172294	380956	383351	+	817	Diphthamide biosynthesis protein 3
Niben101Scf03439g01009	0.518639	0	7.38069	0.000830769	0.0173061	77107	91500	-	1727	Galactosyltransferase family protein
Niben101Scf02294g01001	20.9797	28.0864	-0.419821	0.000835736	0.0173906	104897	111099	-	1442	GATA transcription factor 28
Niben101Scf05290g00011	175.781	138.935	0.342167	0.000835945	0.0173906	2729	4011	-	930	EID1-like F-box protein 3
Niben101Scf00262g02011	61.8496	79.137	-0.352872	0.000840128	0.0174659	243707	247092	+	937	50S ribosomal protein L17
Niben101Scf02216g02002	3.58093	7.32862	-1.03468	0.000842792	0.0174973	313408	318902	+	1341	Ras-related protein Rab-25
Niben101Scf09489g00005	0.89898	2.5179	-1.47909	0.000842855	0.0174973	103577	110223	-	1644	bZIP family transcription factor
Niben101Scf11361g03004	14.9744	9.99106	0.585374	0.000843332	0.0174973	350878	354197	-	2061	Pectinesterase/pectinesterase inhibitor 18
Niben101Scf07829g00003	48.1728	58.1296	-0.268679	0.000848905	0.0176012	20166	23000	+	2413	embryo-specific protein [Medicago truncatula]
Niben101Scf12609g01007	38.3052	47.2794	-0.266175	0.000852187	0.0176262	77583	86688	-	3202	EIN3-binding F-box protein 1
Niben101Scf14830g00003	5.68483	3.01103	0.450017	0.000852451	0.0176262	46930	50223	+	1745	SNF2 domain-containing protein / helicase domain-containing protein
Niben101Scf02494g07010	157.188	189.333	-0.597609	0.000852955	0.0176262	733097	745081	-	1581	nucleotide-sensitive chloride conductance regulator (ICln) family protein
Niben101Scf02740g11003	20.9123	15.3226	-0.30179	0.000851969	0.0176262	1143667	1148922	+	2138	SPT2 chromatin protein
Niben101Scf06954g03023	14.0548	21.3122	0.919215	0.000852024	0.0176262	366772	371461	-	1007	U6 snRNA-associated Sm-like protein LSm3
Niben101Scf05764g00013	2393	2742.77	-0.19483	0.000853647	0.0176288	21305	23477	+	1967	Water stress-inducible protein Rab21
Niben101Scf15166g02005	3.39116	8.4368	-1.31084	0.000854814	0.0176411	282041	286029	+	758	LYR motif-containing protein 9
Niben101Ctg13383g00004	5.32309	2.84771	0.904003	0.000856039	0.0176501	5	1931	-	1327	myosin heavy chain, putative [Medicago truncatula]
Niben101Scf08137g01038	24.999	17.465	0.519519	0.000856388	0.0176501	129779	133137	-	1897	nucleoporin protein Ndc1-Nup [Medicago truncatula]
Niben101Scf01372g09018	10.3857	17.2012	-0.724459	0.000857904	0.0176696	906067	907380	-	894	Early light-induced protein 1, chloroplastic
Niben101Scf03221g00006	116.64	139.016	-0.251067	0.000864424	0.0177921	9077	11899	-	1077	integral membrane mpv17 pmp22 [Ophiostoma piceae UAMH 11346]
Niben101Scf39449g00002	26.7219	18.8079	0.509302	0.000865428	0.017801	16708	17598	+	891	rRNA-processing protein EBP2
Niben101Scf02080g03010	5.00659	2.67904	0.904684	0.000866018	0.0178013	343437	346884	+	2166	S-adenosylmethionine decarboxylase proenzyme
Niben101Scf05750g01010	1.78409	0.843568	1.08524	0.000868186	0.017834	158656	165989	-	3474	Bromodomain-containing factor 1
Niben101Scf12320g03004	5.30134	8.26646	-0.638739	0.000872535	0.0179115	292421	297494	+	1567	THUMP domain-containing protein
Niben101Scf01977g02010	1.77614	0.369817	2.27132	0.000874589	0.0179333	188787	192911	+	1176	Ubiquitin carboxyl-terminal hydrolase family protein
Niben101Scf03716g00019	86.4433	108.408	-0.324454	0.000874755	0.0179333	73818	82125	-	714	Unknown protein
Niben101Scf32851g00006	3.76529	0.260419	3.8539	0.000883273	0.018096	62088	64557	+	1365	60S ribosomal protein L32-1
Niben101Scf02522g01002	165.489	142.386	0.21908	0.000885548	0.0181306	189147	191585	+	1519	Regulator of Vps4 activity in the MVB pathway protein
Niben101Scf09582g01008	0.826803	0.257035	1.68495	0.000886692	0.0181421	182939	195503	+	4342	actin-related protein 8
Niben101Scf01497g04006	8.80278	4.70323	0.908088	0.000888132	0.0181596	389708	392758	+	1377	Regulator of Vps4 activity in the MVB pathway protein
Niben101Scf02665g09004	3.01269	0.953709	1.65751	0.000890114	0.0181869	959781	965640	-	1489	Phosphoglucomutase-1
Niben101Scf16221g00003	11.0267	3.79657	1.53793	0.00089064	0.0181869	44670	47553	+	498	Unknown protein
Niben101Scf11744g01001	2546.81	2994.56	-0.231528	0.000894489	0.0182535	142088	142555	+	468	Oleosin 5
Niben101Scf01150g04004	15.4959	21.5221	-0.472103	0.000897998	0.018313	386911	392610	+	1886	Fructose-1,6-bisphosphatase class 1
Niben101Scf09882g01018	44.2663	30.1249	-0.384277	0.00090094	0.0183489	187284	189805	-	888	Unknown protein
Niben101Scf05246g01008	13.4548	17.5831	0.558467	0.000900497	0.0183489	146412	153413	+	2135	Histidinol-phosphate aminotransferase
Niben101Scf02001g02004	11.3785	19.6803	-0.788892	0.000905864	0.0184371	251089	267227	-	515	Unknown protein
Niben101Scf06183g05002	2.49617	0.057683	5.42927	0.000908621	0.0184811	495445	496940	+	1478	Splicing factor 3A subunit 1
Niben101Scf07364g00017	65.5626	83.8769	-0.353606	0.000911527	0.018528	154990	160015	+	1379	26S proteasome non-ATPase regulatory subunit 14 homolog
Niben101Scf08479g01004	7.33825	11.5037	-0.645209	0.000917468	0.0186365	218014	220377	-	1351	Unknown protein
Niben101Scf00447g00019	0.337242	0	6.96597	0.000918969	0.0186548	47182	49678	+	1996	BAG family molecular chaperone regulator 6
Niben101Scf07034g00004	583.708	667.623	0.783038	0.000920291	0.0186572	53253	54579	+	1234	Histone H1
Niben101Scf04396g04016	4.54473	2.64844	-0.19179	0.000919786	0.0186572	474142	499102	-	3764	Protein kinase superfamily protein
Niben101Scf04779g01004	484.963	432.903	0.165635	0.000921677	0.0186731	134557	138896	-	1833	Vacuolar-processing enzyme
Niben101Scf00704g03002	6.40376	4.33229	0.564745	0.000924923	0.0187267	325590	340066	-	3072	Zinc finger CCCH domain-containing protein 55
Niben101Scf00571g00006	11.9966	21.0834	-0.813847	0.000926896	0.0187544	4841	6658	+	479	60S acidic ribosomal protein P1-2
Niben101Scf03449g02015	47.3286	57.1828	-0.270842	0.000930018	0.0188053	321366	324393	+	1547	LIM zinc-binding domain-containing Nebulette
Niben101Scf01020g00014	3.61254	0.878497	6.96337	0.000932538	0.0188226	1183	2231	+	978	Histone-lysine N-methyltransferase, H3 lysine-9 specific SUVH1
Niben101Ctg05667g00001	1.19756	0	2.04691	0.000931675	0.0188226	3	668	-	561	Auxin response factor 2
Niben101Scf11186g00001	4.31847	7.22466	-0.739741	0.000932694	0.0188226	69640	72053	+	1921	Protein NRT1/ PTR FAMILY 1.2
Niben101Scf09467g02011	1.43652	0.0806618	7.07215	0.000939001	0.0189252	275098	280753	-	1044	Class E vacuolar protein-sorting machinery protein hse1
Niben101Scf00073g06020	0.551847	0	4.13824	0.000938742	0.0189252	639158	640471	-	1314	CTD small phosphatase-like protein
Niben101Scf08002g03015	17.3821	12.1467	0.520384	0.000943361	0.0190008	365022	368952	+	1446	sphere organelles protein-related
Niben101Scf03492g02006	7.79052	5.24498	0.572979	0.000945577	0.0190094	197616	203701	-	2214	Guanine nucleotide-binding protein subunit beta-like protein
Niben101Scf10369g01020	5.42508	10.0689	0.742459	0.000945628	0.0190094	231252	233754	+	996	UPF0182 protein jk1603, putative [Theobroma cacao] gb|EOX96776.1| UPF0182 protein jk1603, putative [Theobroma cacao]
Niben101Scf04384g04005	2.10565	1.2612	-0.887261	0.000945603	0.0190094	395666	427434	+	7038	Protein MOR1
Niben101Scf02803g04007	31.0941	38.5434	-0.307521	0.000948219	0.0190491	445939	453152	-	1696	Serine carboxypeptidase-like 49
Niben101Scf02459g03003	65.4747	80.2854	-0.292048	0.000949132	0.0190551	302440	311934	-	2335	60S ribosomal protein L7a-2
Niben101Scf02952g01001	2.04875	6.45342	-1.65247	0.000950219	0.0190646	108829	111918	-	667	BnaC02g21840D [Brassica napus]
Niben101Scf07162g01030	1.57751	0.842141	0.907081	0.000956492	0.0191781	180110	184945	-	4722	Formin-like protein 8
Niben101Scf06249g01004	49.8446	61.6922	-0.305218	0.000958113	0.0191982	115266	121315	+	1098	RNA-binding protein 39
Niben101Scf10431g00005	88.7282	109.404	-0.791799	0.000960349	0.0192181	121027	123744	-	967	30S ribosomal protein S10
Niben101Scf00962g01011	17.2258	29.845	-0.299856	0.00095983	0.0192181	34964	64661	-	369	Unknown protein
Niben101Scf10384g02003	41.3141	33.9121	0.286514	0.000962468	0.0192481	351430	354809	+	2572	RNA-binding protein 24
Niben101Scf01189g04012	146.456	171.041	-0.221682	0.000969774	0.0193817	570281	580013	+	1636	glutamine amidotransferase [Desulfovibrio sp. A2] gb|EGY24267.1| intracellular protease, PfpI family protein [Desulfovibrio sp. A2]
Niben101Scf11232g00020	24.4543	32.7714	-0.319864	0.000974534	0.0194182	32154	38020	+	1285	Proteasome maturation protein homolog
Niben101Scf01142g03007	14.7666	19.6935	1.48899	0.00097473	0.0194182	374159	382816	-	2470	Proline--tRNA ligase
Niben101Scf04410g09008	0.97023	0.451081	-0.412414	0.000973041	0.0194182	1060396	1071539	+	6820	dentin sialophosphoprotein-related
Niben101Scf00332g05012	71.3322	89.186	1.10774	0.000974042	0.0194182	506710	509931	-	1391	ADP-ribosylation factor-like protein 3
Niben101Scf00812g00008	4.60429	1.64471	-0.420828	0.000972278	0.0194182	63103	66798	-	1316	Protein of unknown function (DUF2930)
Niben101Scf05246g01010	3.74707	2.55739	0.552813	0.000976121	0.0194326	77452	105262	+	6398	E3 ubiquitin-protein ligase UBR1
Niben101Scf05912g01016	24.5284	19.905	-0.193132	0.000977333	0.0194326	178164	185623	-	3458	ATP-dependent Clp protease ATP-binding subunit ClpA
Niben101Scf05692g02003	1273.29	1457.76	0.302316	0.000977269	0.0194326	193827	194069	+	243	Unknown protein
Niben101Scf01025g07017	16.0707	12.4138	0.373248	0.00097806	0.0194346	697371	711169	+	3491	Eukaryotic translation initiation factor 3 subunit A
Niben101Scf05108g01001	22.1217	16.1903	0.451702	0.000979126	0.0194434	105165	110038	+	1966	Membrane protein, putative [Medicago truncatula]
Niben101Scf11684g03005	2.19347	1.25172	0.808734	0.000982341	0.0194947	345405	379549	+	6156	Proteasome-associated protein ECM29 homolog
Niben101Scf08321g03006	5.59124	15.981	-1.51231	0.000983325	0.0195018	304964	316172	+	303	Unknown protein
Niben101Scf07326g00003	42.2904	61.3749	-0.535057	0.000984105	0.0195048	34387	37156	+	288	Unknown protein
Niben101Scf02914g02025	69.5168	55.1955	-0.386342	0.000985658	0.0195089	215073	216053	+	981	BnaAnng12320D [Brassica napus]
Niben101Scf02230g01003	81.6941	106.999	0.33457	0.000985028	0.0195089	128450	133310	+	1186	Leucine-rich repeat protein kinase family protein
Niben101Scf03852g02002	90.1883	108.321	-0.262509	0.000986201	0.0195089	274749	282576	+	1290	Casein kinase II subunit beta'
Niben101Scf01998g03010	62.6741	53.4256	0.231789	0.000987376	0.0195197	299096	305051	-	2739	Elongation factor 2
Niben101Scf00047g03004	5.09447	7.22237	-0.50283	0.00099008	0.0195607	341080	344836	+	2996	Aldo-keto reductase
Niben101Scf05049g00008	92.2503	116.519	0.718719	0.00099217	0.0195771	42635	44723	+	536	ENTH/VHS/GAT family protein
Niben101Scf02182g09003	49.8977	30.3516	-0.335496	0.000991711	0.0195771	963649	963942	+	294	Succinate dehydrogenase assembly factor 1, mitochondrial
Niben101Scf04644g00013	40.2728	53.3064	-0.402162	0.000996044	0.019641	72271	80615	-	1050	Signal recognition particle 14 kDa protein
Niben101Scf03861g01002	4.21419	2.45532	0.780649	0.000997069	0.0196487	139559	158541	-	2600	Pseudouridine-5'-phosphate glycosidase
Niben101Scf01445g00015	0.274149	0	6.95436	0.00099791	0.0196528	35602	44857	-	2433	FRIGIDA interacting protein 1
Niben101Scf00406g00015	9.96144	6.579	0.599159	0.0010007	0.0196953	28121	49655	-	3094	Anthranilate synthase component 1
Niben101Scf21813g00002	6.2344	3.74128	0.736745	0.00100595	0.0197861	58022	72630	-	3377	Alanine--tRNA ligase
Niben101Scf02652g01028	6.33605	2.7242	-1.4219	0.00100786	0.0197985	159742	171603	+	1184	SNARE associated Golgi protein family
Niben101Scf00327g01037	0.66148	1.77324	1.21642	0.00100767	0.0197985	124864	127845	-	2291	Receptor-like protein kinase
Niben101Scf01015g01002	0.272283	1.69343	-2.6219	0.0010116	0.0198594	181069	183397	+	1356	Wound-induced protein
Niben101Scf01894g03001	0	0.570493	-7.09396	0.00101406	0.0198951	359237	360786	+	1193	NAC domain-containing protein 68
Niben101Scf06350g00002	1.35096	0	6.98066	0.00101494	0.0198997	131748	132324	-	503	Splicing factor U2af small subunit A
Niben101Scf07580g07003	7.89594	16.8729	-1.09321	0.00101887	0.0199643	645785	703127	-	451	Unknown protein
Niben101Scf03941g02002	50.6224	64.3513	-0.343316	0.0010204	0.0199816	228732	232913	+	1265	Nitrilase 2
Niben101Scf04082g00007	16.9134	24.0057	-0.502939	0.00102132	0.019987	5465	16912	-	1185	50S ribosomal protein L32
Niben101Ctg13570g00002	5.94424	0.888749	2.73514	0.00102309	0.0200057	738	2031	+	434	RED family protein
Niben101Scf09554g01006	9.07542	13.2404	-0.54321	0.00102357	0.0200057	134352	138080	+	1547	Membrane-anchored ubiquitin-fold protein 1
Niben101Scf06826g05013	3.17687	4.74718	-0.579401	0.00102627	0.020046	552297	563086	+	3788	Topoisomerase II-associated protein PAT1
Niben101Scf01699g00004	8.00953	12.8956	3.81665	0.00102796	0.0200537	64151	72642	-	1588	Translation initiation factor SUI1 family protein
Niben101Scf00539g06029	2.99746	0.212078	-0.683372	0.0010275	0.0200537	595418	596629	-	670	Prolyl 4-hydroxylase alpha-2 subunit [Medicago truncatula]
Niben101Scf04436g04006	3.06819	1.21	1.34313	0.00102896	0.0200555	455995	459143	+	1547	Protein of unknown function (DUF760)
Niben101Scf14882g01008	0.339809	0	6.98275	0.00102935	0.0200555	157252	160541	-	2000	basic helix-loop-helix protein [Nicotiana tabacum]
Niben101Ctg15075g00005	2.75271	0.40134	2.77009	0.0010328	0.0201101	922	3436	-	913	BnaC09g20680D [Brassica napus]
Niben101Scf00812g01006	2.8084	0.80033	1.80702	0.00103529	0.0201459	171470	176866	+	1859	Transcriptional corepressor SEUSS
Niben101Scf00530g03005	12.2677	7.87523	0.640533	0.00103761	0.0201783	290430	298222	-	1372	Plastid division protein PDV1
Niben101Scf03278g04007	0.453243	3.28962	-2.87093	0.00104036	0.0202192	394707	395717	+	685	Cytochrome c oxidase subunit 2
Niben101Scf01283g00012	12.8594	17.3194	-0.426813	0.00104215	0.0202394	39644	46566	+	1776	ubiquitin-conjugating enzyme 34
Niben101Scf24330g00012	2.19216	0.503636	-0.220474	0.00104336	0.0202394	25092	27545	-	1060	LPS:glycosyltransferase [Rhizobium leguminosarum]
Niben101Scf01934g04020	466.964	544.873	2.12857	0.00104299	0.0202394	426575	433977	-	1278	Universal stress protein A-like protein
Niben101Scf01818g07004	38.613	50.4978	-0.385113	0.00104451	0.0202492	780693	782917	+	1475	40S ribosomal protein S27-2
Niben101Scf00294g01005	26.8456	37.5192	-0.480055	0.00104606	0.0202664	169542	171665	+	781	DNA-binding protein S1FA
Niben101Scf05056g03033	6701.86	7764.28	-0.210219	0.00104824	0.0202961	374603	375657	-	519	2S albumin
Niben101Scf01375g06006	46.1257	56.3624	-0.288037	0.00104899	0.0202979	654506	659121	-	1688	Protein SGT1 homolog
Niben101Scf02437g08005	0.059942	1.51717	-4.66624	0.00105456	0.0203931	822419	825028	+	918	Ethylene-responsive transcription factor 1
Niben101Scf00530g09002	14.9613	19.5714	-0.385022	0.00105803	0.0204149	885338	893331	-	1885	Protein phosphatase 2C family protein
Niben101Scf13595g01002	1.81023	1.05775	0.359343	0.0010596	0.0204149	153590	180569	+	6878	transducin family protein / WD-40 repeat family protein
Niben101Scf04504g03012	0.354298	0.0140672	-1.23067	0.00105936	0.0204149	306071	342715	+	3367	myosin 2
Niben101Scf02562g00024	2.21996	5.22723	1.70155	0.00105964	0.0204149	76350	83793	-	938	MULTISPECIES: hypothetical protein [Prochlorococcus]
Niben101Scf01848g03003	48.4767	37.8432	4.63968	0.0010589	0.0204149	288408	297474	-	1904	F-box protein PP2-B1
Niben101Scf02908g05003	0.378313	0.116055	0.7759	0.00105845	0.0204149	506499	534651	-	8945	Serine/threonine-protein kinase ATR
Niben101Scf00202g01002	18.9532	27.3198	-0.526772	0.00106295	0.020466	135637	139936	-	1334	F-box protein
Niben101Scf00691g03010	6.4482	13.8272	-1.09486	0.00107704	0.0207243	366068	367399	-	451	Cytochrome c oxidase, subunit Vib family protein
Niben101Scf03341g02012	11.3867	8.66171	0.39518	0.00107833	0.0207363	260225	278045	+	4695	exportin 1A
Niben101Scf07639g00001	5.91589	3.88458	0.610364	0.0010793	0.0207422	54241	75625	-	3533	Chain A, Chloroplast Inner Membrane Protein Tic110
Niben101Scf04995g14006	0.117053	0	6.97143	0.00108098	0.0207615	1403027	1410856	+	5762	Pumilio homolog 9
Niben101Scf05222g05008	12.2761	8.70903	0.497279	0.00108285	0.0207845	522306	530361	-	2653	Chaperone protein DnaJ
Niben101Scf02015g06008	1.47569	3.70545	-1.32757	0.00108514	0.0208156	660507	662667	-	1492	NDH-dependent cyclic electron flow 1
Niben101Scf04038g03011	94.0474	117.661	0.329161	0.00108983	0.0208669	403351	406043	+	1172	dehydration-induced protein (ERD15)
Niben101Scf06311g01001	17.5656	13.8618	-0.321544	0.00108919	0.0208669	183158	194121	+	4356	Cation/H(+) antiporter 14
Niben101Scf04035g00002	30.5177	24.3319	0.34354	0.00108949	0.0208669	112559	134216	-	2451	Acetolactate synthase small subunit
Niben101Scf00328g00002	1.98	0.108055	4.18816	0.00109136	0.0208712	51081	54167	-	789	Pentatricopeptide repeat-containing protein
Niben101Scf06059g02006	1.73978	4.18533	-1.26542	0.0010914	0.0208712	268774	269977	-	991	EPIDERMAL PATTERNING FACTOR-like protein 2
Niben101Scf05487g00008	32.8333	51.9292	-0.65918	0.00109461	0.0209197	55347	56515	+	306	50S ribosomal protein L33
Niben101Scf09834g00007	10.3449	15.3233	-0.564528	0.00109576	0.0209288	72893	75673	+	1524	Tetraspanin-2
Niben101Scf00109g02016	8.0625	12.761	-0.661338	0.00109858	0.0209697	184395	186546	-	1559	Translocon-associated protein subunit beta
Niben101Scf03414g01004	0	0.320855	-7.03943	0.00109994	0.0209827	141553	144981	-	2037	Omega-3 fatty acid desaturase, chloroplastic
Niben101Scf08580g00002	5.73266	10.4801	-0.867771	0.00110178	0.0210049	49746	54337	-	1172	Mitochondrial import inner membrane translocase subunit TIM14-1
Niben101Scf03038g02001	6.40608	2.05291	1.64285	0.0011045	0.0210438	216286	216922	+	558	thiol:disulfide interchange protein [Synechococcus sp. PCC 7336]
Niben101Scf10464g00019	108.623	85.9619	0.338598	0.00110519	0.021044	131931	136182	+	875	Solute carrier family 2, facilitated glucose transporter member 8
Niben101Scf02217g05008	6.24028	4.20669	0.568826	0.00110609	0.0210483	498578	508837	+	3262	poly(A) polymerase 2
Niben101Scf01063g01003	18.74	33.5491	-0.836391	0.00110683	0.0210495	82856	100885	+	304	OsJ_13440 [Oryza sativa Japonica Group] dbj|BAH92450.1| [Oryza sativa Japonica Group]
Niben101Scf06357g00007	5.92898	0.656546	3.16956	0.00110837	0.0210658	82709	84298	-	360	glycerol-3-phosphate acyltransferase 9
Niben101Scf00585g01003	1.40279	4.42752	-1.66256	0.00111383	0.0211567	93909	99624	-	1101	Phosphatidylinositol N-acetylglucosaminyltransferase subunit H
Niben101Scf14939g01027	26.5977	37.6875	-0.500336	0.00111506	0.021167	210095	212146	+	864	Mitochondrial import receptor subunit TOM20
Niben101Scf07438g04016	3.34115	6.39574	-0.355746	0.00111643	0.0211671	472906	480299	-	1521	V-type proton ATPase subunit d2
Niben101Scf02915g03005	34.0199	43.608	-0.934002	0.00111595	0.0211671	295948	299471	-	1136	Unknown protein
Niben101Scf07015g00008	32.5664	24.2635	0.631149	0.00112501	0.0213038	38807	44842	+	1033	plastid developmental protein DAG, putative
Niben101Scf00324g01001	3.81755	2.46544	0.427392	0.00112495	0.0213038	164021	172304	+	4594	-
Niben101Scf09387g03018	48.9426	41.3312	-3.82696	0.00113662	0.0214973	331919	337659	-	2438	Tetratricopeptide repeat protein 12
Niben101Scf05886g03008	0.0912753	1.28014	0.24556	0.0011364	0.0214973	324395	325429	-	1035	BnaA05g01230D [Brassica napus]
Niben101Scf08137g01018	138.577	178.595	-0.36309	0.00113903	0.0215298	91689	92033	+	345	-
Niben101Scf02725g06010	0.259119	0.00504277	5.66534	0.00114228	0.0215782	599638	610223	-	3757	Ubiquitin carboxyl-terminal hydrolase 17-like protein 21
Niben101Scf05467g00010	10.2146	14.3163	-0.483822	0.00114527	0.0216213	70960	84015	+	2428	Serine/threonine-protein phosphatase PP-X homolog 1
Niben101Scf00048g00004	14.602	10.0757	0.535458	0.00114902	0.0216752	12947	15600	+	1411	NAC domain-containing protein 89
Niben101Scf00270g05019	89.4207	109.233	-0.286225	0.00114993	0.0216752	571701	575960	-	1168	Ribosome biogenesis protein NSA2 homolog
Niben101Scf00853g01012	0.523499	1.28913	-1.29944	0.00115021	0.0216752	176467	182720	+	3342	transmembrane protein, putative [Medicago truncatula]
Niben101Scf15373g00007	175.531	216.763	-0.302296	0.00116027	0.0218514	82509	82967	-	459	BnaA02g33580D [Brassica napus]
Niben101Scf05111g00009	26.5719	20.3258	3.61515	0.00116694	0.0219503	66591	78577	+	1453	shikimate kinase 1
Niben101Scf00231g06004	0.472846	0.0382059	0.387783	0.00116639	0.0219503	645137	650891	-	2951	Receptor-like protein kinase 2
Niben101Scf02360g01017	18.847	25.4266	-0.430457	0.00116892	0.0219743	117762	121603	+	1549	Mediator of RNA polymerase II transcription subunit 22
Niben101Scf03863g06009	3.62994	2.32764	0.643262	0.00117204	0.0220195	652419	660459	+	3774	Emsy N Terminus (ENT)/ plant Tudor-like domains-containing protein
Niben101Scf02098g01011	212.15	250.88	-0.544394	0.00117477	0.0220442	102567	109666	-	1359	NC domain-containing protein-related
Niben101Scf01169g00004	35.4326	51.6786	-0.239765	0.00117457	0.0220442	17166	27923	-	931	Maternal effect embryo arrest 59, putative isoform 1 [Theobroma cacao] gb|EOX91570.1| Maternal effect embryo arrest 59, putative isoform 1 [Theobroma cacao]
Niben101Scf07709g00003	5.01983	10.0236	-0.993869	0.00117652	0.0220637	80902	83345	+	866	Cold acclimation protein WCOR413 family
Niben101Scf01670g04001	2.25922	0.736207	1.6217	0.00118132	0.0221403	412306	418968	+	1607	Glutamate--tRNA ligase
Niben101Scf32746g00006	174.75	212.764	-0.281598	0.00119124	0.0223127	80816	83110	-	1091	50S ribosomal protein L14
Niben101Scf04219g01011	25.0468	33.7903	-0.428809	0.00119197	0.0223129	214142	219269	-	1465	lipid-binding serum glycoprotein family protein
Niben101Scf03573g00017	1.32046	3.00637	-1.18312	0.00119316	0.0223218	128118	131963	-	1670	Ubiquinone/menaquinone biosynthesis C-methyltransferase UbiE
Niben101Scf02267g00005	60.6972	47.8012	-0.261205	0.0011962	0.0223517	145852	147456	+	740	60S ribosomal protein L19-2
Niben101Scf00975g03011	135.206	162.286	0.346026	0.00119618	0.0223517	383844	386830	+	1233	Nascent polypeptide-associated complex subunit beta
Niben101Scf10448g00003	56.6252	79.9759	-7.36794	0.00120319	0.0224553	29188	29496	+	309	allyl alcohol dehydrogenase-like protein [Medicago truncatula]
Niben101Scf02539g00001	0	1.10653	-0.495226	0.00120316	0.0224553	38641	62795	-	743	Unknown protein
Niben101Scf00116g01001	386.882	452.291	-0.223333	0.00120517	0.0224787	115011	116734	+	588	Hd3a, partial [Oryza rufipogon]
Niben101Scf07424g02025	6.13728	3.81678	0.689122	0.00120592	0.0224792	217862	221764	+	2220	TSL-kinase interacting protein 1
Niben101Scf01063g06008	35.4823	45.7331	-0.364573	0.00120952	0.0225326	650659	660095	-	1472	Ripening-related protein [Medicago truncatula]
Niben101Scf00163g07017	59.2312	79.8997	-0.429729	0.00121175	0.0225607	760552	762934	-	457	Unknown protein
Niben101Scf15418g00003	1.06342	0.0616454	4.09801	0.00122988	0.0228844	15416	16798	+	1383	Ubiquitin carboxyl-terminal hydrolase family protein
Niben101Scf05449g00018	73.2588	90.5763	-0.303596	0.00123297	0.0229283	57764	66500	-	1292	Mitochondrial ATP synthase subunit G protein
Niben101Scf02510g03004	6.40104	9.85846	-0.621176	0.0012348	0.0229484	366744	373717	-	1542	Cytochrome b-c1 complex subunit 9
Niben101Scf00793g01002	52.4264	44.0258	0.253476	0.00123932	0.0230108	101422	106865	-	3325	ATP-dependent RNA helicase, putative
Niben101Scf03446g14009	165.174	197.976	-0.259329	0.00123964	0.0230108	1477904	1478987	+	703	BnaC03g29220D [Brassica napus]
Niben101Scf01109g03002	19.8994	13.6955	0.542228	0.00124101	0.0230226	287062	293053	+	1837	Serine/arginine-rich splicing factor 1
Niben101Scf10095g00007	1.47447	0.665524	1.14816	0.00124278	0.0230415	53448	64963	+	3478	actin-related protein 8
Niben101Scf05713g00009	18.0327	12.7644	-0.620641	0.00124597	0.0230594	64974	80251	+	2302	Serine/threonine-protein kinase rio2
Niben101Scf02240g06020	5.85602	0.483352	3.59281	0.00124535	0.0230594	600641	601278	-	407	Peroxiredoxin-6
Niben101Scf02240g02008	14.3091	22.0589	0.499933	0.00124482	0.0230594	188247	198897	-	1197	Acyl-CoA-binding protein
Niben101Scf01721g01009	1.6634	0.167055	3.30238	0.00124862	0.0230947	181071	182777	-	1235	Type I inositol 1,4,5-trisphosphate 5-phosphatase 12
Niben101Scf05372g05013	0	0.879843	-6.99714	0.00125175	0.0231388	541562	543844	+	721	Adenylate kinase isoenzyme 6 homolog
Niben101Scf02460g03003	3.55363	0	6.93821	0.00125334	0.0231543	291074	291485	-	186	Proteasome subunit alpha type-6
Niben101Scf10749g02003	1410.92	1612.96	-0.190987	0.00125417	0.0231559	322510	322848	-	339	Protein translation factor SUI1 homolog
Niben101Scf04474g02003	0.304118	1.44749	-2.24129	0.00126041	0.0232572	235058	236743	-	1686	DELLA protein GAI
Niben101Scf07590g04008	3.85352	1.05493	1.87146	0.00126272	0.023286	444373	449603	+	837	5'-3' exoribonuclease 4
Niben101Scf04327g02018	132.872	104.897	0.34367	0.00126392	0.0232944	281667	282780	+	504	Cold shock protein 2
Niben101Scf00327g00004	22.3168	17.1934	0.378695	0.00127038	0.0233931	37723	39501	+	1758	General transcription factor 3C polypeptide 5
Niben101Scf05559g02012	10.4216	14.7268	-0.49827	0.00127079	0.0233931	256293	263181	+	1792	GTP-binding family protein
Niben101Scf05056g02010	3.07935	1.80585	0.769428	0.00127495	0.0234558	200761	226443	-	4305	Protein of unknown function (DUF810)
Niben101Scf06077g02003	3.68151	1.25958	-0.806397	0.0012778	0.0234656	204403	205654	-	1068	Transmembrane amino acid transporter family protein
Niben101Scf01849g03013	10.5281	18.4522	-1.1235	0.00128002	0.0234656	350999	356131	+	756	RPM1-interacting protein 4 (RIN4) family protein
Niben101Scf05047g00006	12.1453	8.44251	0.526063	0.0012789	0.0234656	51845	58367	-	2231	Protein NRT1/ PTR FAMILY 1.2
Niben101Scf13280g00006	40.5894	34.1621	1.55225	0.00127727	0.0234656	12254	30084	-	2497	Glycerol kinase
Niben101Scf06153g03010	25.8013	40.6223	-0.650667	0.0012798	0.0234656	335808	349951	-	509	Unknown protein
Niben101Scf02621g02011	1.9343	4.23087	0.250118	0.00127912	0.0234656	234155	239234	+	1252	Unknown protein
Niben101Scf02373g03005	41.0419	54.5092	-0.406224	0.00128224	0.0234923	355600	363930	-	1843	Serine/arginine-rich splicing factor 2
Niben101Scf04361g00007	2.26789	0.81763	-7.38635	0.00128891	0.0235866	78771	82087	+	1992	WRKY transcription factor 22
Niben101Scf03300g01001	0	2.29749	1.46904	0.00128834	0.0235866	170603	171048	-	363	Unknown protein
Niben101Scf01300g02008	4.88292	3.18126	0.617554	0.00128984	0.0235898	176925	191060	+	5206	Flap endonuclease 1
Niben101Scf00975g02007	6.33042	3.00829	1.07274	0.00129404	0.0236527	255499	272169	-	1142	ATP-dependent RNA helicase DeaD
Niben101Scf06024g00003	0.461627	0	-7.3523	0.00129644	0.0236546	41692	44980	+	1442	Glyoxylate/hydroxypyruvate reductase B
Niben101Scf02513g09001	20.8204	31.6507	-0.601548	0.00129636	0.0236546	905447	908210	+	1055	Non-specific lipid-transfer protein-like protein
Niben101Scf01528g01002	0	1.59219	6.95409	0.00129554	0.0236546	128659	129168	+	510	SAUR-like auxin-responsive protein family
Niben101Scf10132g00012	175.145	229.782	-0.389576	0.00129993	0.0236973	62561	63616	+	276	Cytochrome c oxidase subunit 5C
Niben101Scf29981g00002	6.14298	3.66831	0.745361	0.0013003	0.0236973	46107	50522	+	1874	Protein phosphatase 2C family protein
Niben101Scf02404g01015	17.5816	27.2787	-0.633522	0.00130191	0.0237127	111113	116989	-	525	Anamorsin homolog
Niben101Scf00031g00003	7.63887	5.44088	0.49191	0.0013042	0.0237403	46696	53945	-	3350	phosphoenolpyruvate carboxylase 3
Niben101Scf00777g06008	13.6302	9.16567	0.573692	0.00131251	0.0238777	604640	614302	-	1540	BnaC08g33300D [Brassica napus]
Niben101Scf02354g10002	25.0998	18.3909	0.452056	0.00131984	0.023997	1050729	1057025	+	1768	RNA-binding protein
Niben101Scf02772g07011	8.7451	5.15348	0.761787	0.00132243	0.0240299	673817	677206	+	1767	HEAT repeat-containing protein
Niben101Scf03004g01018	2.94493	1.66584	0.82113	0.00132331	0.0240319	117927	139348	+	5373	Brefeldin A-inhibited guanine nucleotide-exchange protein 1
Niben101Scf10189g02009	399.51	352.705	1.46089	0.00133006	0.0241262	275792	280990	+	2100	3-ketoacyl-CoA thiolase
Niben101Scf03005g03006	1.58513	0.576427	0.181412	0.00132957	0.0241262	400216	404637	+	2253	MATE efflux family protein 1
Niben101Scf11380g00004	3176.29	3702.27	-0.219053	0.00133357	0.0241757	64908	65489	-	582	TspO and MBR [Croceibacter atlanticus] ref|YP_003715686.1| integral membrane protein [Croceibacter atlanticus HTCC2559] gb|EAP88011.1| integral membrane protein [Croceibacter atlanticus HTCC2559]
Niben101Scf08390g07004	31.674	24.3826	0.378851	0.00133554	0.0241867	854528	860051	+	1614	jasmonate-zim-domain protein 3
Niben101Scf13640g02002	0.00480164	0.38891	-6.26101	0.00133574	0.0241867	233148	237700	+	1910	Aspartyl/glutamyl-tRNA(Asn/Gln) amidotransferase subunit B, putative isoform 2, partial [Theobroma cacao] gb|EOX93103.1| Aspartyl/glutamyl-tRNA(Asn/Gln) amidotransferase subunit B, putative isoform 2, partial [Theobroma cacao]
Niben101Scf05166g02005	298.823	349.349	-0.223357	0.00134342	0.0243117	183187	195328	-	1199	ubiquitin-conjugating enzyme 3
Niben101Scf02525g03015	0.831866	0.0594052	3.79983	0.00134501	0.0243262	296951	302048	+	2073	Casein kinase I
Niben101Scf00471g00013	4.70607	2.77834	0.760578	0.00134901	0.024379	398	5838	-	2551	RNA polymerase sigma factor RpoD
Niben101Scf03113g01013	81.0909	99.7949	-0.297254	0.0013495	0.024379	181106	183969	+	952	60S acidic ribosomal protein P2
Niben101Scf13289g00010	2.478	6.1152	-1.30359	0.00135675	0.0244957	85072	86461	-	765	Acetyl esterase
Niben101Scf11019g01008	6.43729	4.43687	0.537476	0.00136249	0.024585	125758	137440	-	3785	nuclear pore complex protein Nup136a [Nicotiana benthamiana]
Niben101Scf01917g07015	1.62046	4.93327	-1.60655	0.0013709	0.0247224	763481	767272	-	938	E2F-associated phosphoprotein
Niben101Scf06972g00001	1.22313	2.51359	-1.03706	0.00137371	0.0247587	59629	80423	+	2705	Ribosome-recycling factor
Niben101Scf09648g03008	0.235096	0	6.89325	0.00137468	0.0247618	363854	371631	+	2723	Protein of unknown function (DUF789)
Niben101Scf05566g02005	11.5043	7.79964	0.58831	0.00138162	0.0248579	187467	192737	+	1973	LanC-like protein 2
Niben101Scf04192g00014	6.7697	4.51041	0.56154	0.00138152	0.0248579	44013	57303	+	2655	Sphingomyelin phosphodiesterase 4
Niben101Scf03425g03017	31.4082	40.6716	1.20387	0.00138411	0.0248738	306994	313980	-	1376	RNA-binding protein 4F
Niben101Scf02439g00016	22.5179	9.79229	-0.370211	0.00138338	0.0248738	96539	105514	-	348	Unknown protein
Niben101Scf00854g04020	73.4273	57.3672	0.358632	0.00138512	0.0248777	481442	482544	+	1071	60S ribosomal protein L4-1
Niben101Scf06603g02011	18.8244	12.1888	0.630821	0.00138612	0.0248811	253785	258456	+	1507	non-green plastid inner envelope membrane protein [Zea mays] gb|ACG33245.1| non-green plastid inner envelope membrane protein [Zea mays]
Niben101Scf01992g00007	7.31081	4.78972	0.611879	0.00139489	0.0250212	7998	13452	-	2535	cys met metabolism pyridoxal-phosphate-dependent enzyme [Nannochloropsis gaditana]
Niben101Scf06916g01017	26.4149	14.7867	0.872796	0.00139715	0.0250212	177334	191957	+	318	Unknown protein
Niben101Scf04505g06003	88.1495	114.729	-0.377747	0.00139647	0.0250212	601854	602204	-	351	NADH:ubiquinone oxidoreductase 11.6kD subunit [Colletotrichum gloeosporioides Cg-14]
Niben101Scf04444g09021	3.17542	1.73856	0.838298	0.00139554	0.0250212	936715	946389	-	3258	WW domain-containing protein, putative isoform 4 [Theobroma cacao] gb|EOY11939.1| WW domain-containing protein, putative isoform 4 [Theobroma cacao]
Niben101Scf15993g00010	82.6053	67.4334	-0.351173	0.00141924	0.0253875	14028	22408	+	1207	ubiquitin-conjugating enzyme 3
Niben101Scf07168g02011	17.2705	22.0557	0.295355	0.00141866	0.0253875	352416	362802	-	2067	pre-mRNA-splicing factor prp46 [Fusarium verticillioides 7600]
Niben101Scf00571g05011	16.7649	24.0163	-0.516377	0.00142111	0.0254063	498071	504795	-	1028	NADH dehydrogenase [ubiquinone] 1 alpha subcomplex subunit 6
Niben101Scf08776g02028	8.45185	15.8284	-0.901755	0.00142264	0.025419	191830	199434	-	790	Ubiquitin-conjugating enzyme E2 16
Niben101Scf05845g03012	27.9338	39.6716	0.234049	0.00142563	0.0254285	336222	337743	+	693	40S ribosomal protein S30
Niben101Scf16888g00005	6.83146	2.56109	-0.503768	0.00142447	0.0254285	169286	171614	+	1078	ER lumen protein retaining receptor family protein
Niben101Scf01273g01018	235.194	200.15	1.41975	0.0014256	0.0254285	133035	138463	+	2254	Kelch-like protein 26
Niben101Scf03385g03004	6.01024	3.91403	1.18778	0.00142807	0.0254428	344426	370152	-	2930	DNA polymerase IV
Niben101Scf01511g01006	4.36832	1.91611	0.619201	0.00142755	0.0254428	167887	175128	-	1815	Lysosomal Pro-X carboxypeptidase
Niben101Scf20325g00006	25.0991	20.5493	0.290242	0.00143123	0.0254844	4526	12082	+	3017	Cullin-1
Niben101Scf04690g02025	2.76082	1.93059	0.517047	0.00143389	0.0255171	286223	300130	+	7894	Unknown protein
Niben101Scf00635g09016	46.2916	55.6227	-0.263069	0.00143747	0.0255663	901595	905133	+	1538	Glucan endo-1,3-beta-glucosidase 7
Niben101Scf05712g02003	5.5904	3.85594	0.537931	0.00144234	0.0256259	250807	257758	-	3139	Phosphate transporter PHO1 homolog 10
Niben101Scf06560g02033	22.5577	14.1636	0.672155	0.00144248	0.0256259	313796	316404	-	651	U3 small nucleolar ribonucleoprotein protein IMP3
Niben101Scf02414g02002	0	0.424742	-7.01047	0.00144756	0.0257014	261476	269608	+	1511	Ras-related protein Rab-25
Niben101Scf05688g00001	4.35533	8.49723	-0.964021	0.00145473	0.0258139	35427	39100	-	797	Unknown protein
Niben101Scf01765g03013	17.8844	24.504	-0.291762	0.00145821	0.0258461	422115	427214	+	2272	UPF0678 fatty acid-binding protein-like protein
Niben101Scf00079g00013	46.1582	56.6011	-0.451911	0.00145804	0.0258461	16066	19658	+	1506	nitrate reductase 2
Niben101Scf03279g02003	5.51764	8.07887	-0.546403	0.00145918	0.0258486	255943	267451	-	3338	Polypyrimidine tract-binding protein homolog 3
Niben101Scf04740g00006	36.9686	47.2638	-0.351957	0.00146293	0.0259002	7540	13593	-	999	Mitochondrial import inner membrane translocase subunit Tim17/Tim22/Tim23 family protein
Niben101Scf01482g01007	14.4482	8.86531	0.708483	0.00146474	0.0259175	177045	177980	+	936	response regulator 1
Niben101Scf14717g00010	85.739	105.626	-0.298264	0.00146979	0.0259919	72425	74925	-	1541	40S ribosomal protein S4
Niben101Scf02232g00014	29.8999	39.4553	-0.39755	0.00148574	0.026259	40217	43906	-	1125	30S ribosomal protein S11
Niben101Scf01208g01004	1.2524	0.462656	1.43921	0.00150011	0.026498	114726	140053	-	2822	4-alpha-glucanotransferase
Niben101Scf02459g00018	0.145317	0.733529	-2.334	0.00150401	0.0265518	1875	14209	-	3930	Receptor-like protein kinase
Niben101Scf01993g04005	5.46764	2.44754	1.16033	0.00150829	0.0266121	422711	433042	-	1394	Regulator of nonsense transcripts UPF3
Niben101Scf01999g07005	9.9417	3.63737	1.44968	0.00151999	0.026799	777557	778006	+	450	ubiquinol-cytochrome C reductase [Sulfitobacter sp. H3]
Niben101Scf08792g00007	23.1445	31.7623	-0.45337	0.00152061	0.026799	48861	51410	+	1243	60S ribosomal protein L18a
Niben101Scf05674g04003	0.972846	0.252328	1.9475	0.00152339	0.0268327	449514	452541	+	3009	Molybdenum cofactor sulfurase
Niben101Scf04558g02002	5.44632	8.27948	-0.600256	0.00152539	0.0268527	249455	264418	+	2291	molybdopterin biosynthesis CNX1 protein / molybdenum cofactor biosynthesis enzyme CNX1 (CNX1)
Niben101Scf04446g00024	1.4048	0.204784	2.77347	0.00152816	0.0268863	106662	108603	-	1488	General transcription factor 3C polypeptide 5
Niben101Scf02736g07003	54.2356	69.4549	7.03934	0.00153477	0.0269414	739259	741415	-	1044	30S ribosomal protein S8
Niben101Scf04327g02015	13.9074	25.7023	-0.354949	0.00153221	0.0269414	212799	213317	+	519	Peptidyl-prolyl cis-trans isomerase A
Niben101Scf17834g00008	23.2772	32.8516	-0.884715	0.00153448	0.0269414	76884	78214	+	721	Bis(5'-adenosyl)-triphosphatase
Niben101Scf01818g03021	0.678642	0	-0.496879	0.00153469	0.0269414	304005	305145	-	1046	Domain of Uncharacterized protein function 724 6, putative isoform 3 [Theobroma cacao] gb|EOX95353.1| Domain of Uncharacterized protein function 724 6, putative isoform 3 [Theobroma cacao]
Niben101Scf02118g00004	1.2377	0.422058	1.55951	0.00153627	0.0269525	112196	120990	-	4601	Protein kinase superfamily protein
Niben101Scf06154g01005	191.668	219.629	-0.194433	0.0015388	0.0269816	99943	104078	+	1244	Single-stranded DNA-binding protein WHY1, chloroplastic
Niben101Scf02537g07001	3.13131	0.47474	2.71199	0.00154782	0.0271115	731138	732366	+	774	Chaperone protein DnaJ
Niben101Scf02543g04011	0.146613	1.20938	-3.02652	0.00154795	0.0271115	486357	492260	+	1726	MATE efflux family protein
Niben101Scf07044g00008	0.286789	0	6.85556	0.00154903	0.027115	29504	33564	+	2172	Auxin efflux carrier family protein
Niben101Scf01892g02001	0.443399	1.69038	-1.92993	0.00155136	0.0271406	187729	190513	+	1485	hAT family dimerisation domain containing protein [Oryza sativa Japonica Group]
Niben101Scf05372g02003	7.62469	4.16957	0.870158	0.00155993	0.0272751	283162	286283	-	1140	Zinc finger protein [Medicago truncatula]
Niben101Scf02864g07004	18.231	14.1684	0.364338	0.00156287	0.0273071	689945	695454	-	3844	RNA-binding protein 45
Niben101Scf05767g08017	0.317398	0.0129552	4.60044	0.00156352	0.0273071	797816	811262	+	3656	Gamma-tubulin complex component 6
Niben101Scf00837g12023	0.34123	0.948546	-1.47018	0.00156446	0.027308	1341523	1352374	+	3700	GDSL esterase/lipase
Niben101Scf04551g04012	1.83736	0.633475	1.53676	0.00156748	0.0273454	419382	424861	+	1697	conserved hypothetical protein [Ricinus communis] gb|EEF40791.1| conserved hypothetical protein [Ricinus communis]
Niben101Scf00239g04001	3.49169	6.12049	-0.805796	0.00157261	0.0274195	399483	404538	-	2028	[Arabidopsis thaliana]
Niben101Scf00595g02025	12.5458	16.8131	-0.419852	0.00158245	0.0275755	280019	288866	+	2156	SKP1-like protein 21
Niben101Scf01054g09009	254.934	302.951	-0.246499	0.00158674	0.0276348	889867	900265	-	573	16.6 kDa heat shock protein
Niben101Scf02210g05007	4.37288	7.74763	-0.822033	0.0015983	0.0278205	572971	578860	+	1000	Ubiquitin thioesterase otubain-like
Niben101Scf02107g01005	24.7007	19.3254	-0.295242	0.00160258	0.0278481	108065	115401	-	1706	arginine/serine-rich splicing factor [Medicago truncatula]
Niben101Scf02085g26002	44.453	56.4823	-0.342683	0.00160183	0.0278481	2634680	2642390	+	1212	sap [Zea mays]
Niben101Ctg15209g00004	83.5807	102.72	0.355189	0.00160166	0.0278481	844	3290	-	1345	Epsin-2
Niben101Scf06769g02004	2.63527	1.6255	-0.320909	0.00160667	0.0278879	274670	288096	-	6056	repressor of silencing 1 [Nicotiana tabacum]
Niben101Scf01970g06011	58.3189	72.9226	0.696559	0.00160656	0.0278879	595824	598650	-	1023	40S ribosomal protein S12
Niben101Scf08921g00002	3.26137	1.55407	1.07378	0.00161242	0.027972	56728	62521	+	1845	Protein odr-4 homolog
Niben101Scf17635g01022	0.297737	0	-0.380987	0.0016149	0.0279838	248256	251895	-	2098	Receptor-like protein kinase
Niben101Scf01959g01001	36.9735	48.2093	6.86042	0.00161469	0.0279838	141801	143755	+	1005	product [Oryza sativa Japonica Group]
Niben101Scf00339g05026	29.3846	39.2208	-0.413407	0.00161685	0.0280019	565268	573224	-	1387	mitochondrial outer membrane protein porin 3-like [Brassica rapa] gb|AAS21632.1| voltage-dependent anion-selective channel protein [Brassica rapa]
Niben101Scf00573g01002	0.442946	0	6.9005	0.00162454	0.0281086	146099	153404	+	1449	asparagine synthetase 3
Niben101Scf02237g04009	4.344	2.48463	0.806512	0.00162482	0.0281086	447819	449783	+	1965	Prefoldin chaperone subunit family protein
Niben101Scf02510g04005	39.1883	52.1799	-0.411443	0.0016259	0.0281115	434753	437472	+	852	60S ribosomal protein L10a-1
Niben101Scf04554g07026	285.576	251.493	0.185412	0.0016279	0.0281305	811167	822561	-	2128	DNA repair ATPase-related
Niben101Scf03138g01010	223.515	196.249	0.189644	0.00163013	0.0281533	252125	256014	+	1947	Chaperone protein DnaJ
Niben101Scf05437g01007	54.9667	45.5487	0.272507	0.00163395	0.0282036	116114	120545	+	3241	phosphatidylinositol kinase putative [Albugo laibachii Nc14]
Niben101Scf04346g00001	9.81197	6.06706	0.694589	0.00163953	0.0282752	17627	21904	-	1567	U-box domain-containing protein 4
Niben101Scf06345g05001	6.02903	2.02547	1.57494	0.00163992	0.0282752	669103	669750	+	648	F-box/kelch-repeat protein
Niben101Scf03597g00015	9.32445	6.5463	0.510802	0.00164142	0.0282828	2118	7509	-	3441	Splicing factor, suppressor of white-apricot homolog
Niben101Scf06077g01020	6.20445	4.52533	0.455581	0.00164218	0.0282828	155745	174559	+	4654	Calcium-binding EF hand family protein
Niben101Ctg15403g00003	0.460387	0	6.87885	0.00164551	0.0283204	662	3977	+	1375	Transducin family protein / WD-40 repeat family protein, putative isoform 1 [Theobroma cacao] gb|EOY07171.1| Transducin family protein / WD-40 repeat family protein, putative isoform 1 [Theobroma cacao]
Niben101Scf01370g00008	2.46033	4.91356	-0.999217	0.00164619	0.0283204	85407	88238	-	1766	Glutamyl-tRNA(Gln) amidotransferase subunit A
Niben101Scf00109g03008	2.95416	5.28308	-0.838493	0.00164767	0.0283301	325868	329072	-	2211	Glycerophosphodiester phosphodiesterase 1
Niben101Scf09512g04025	108.028	91.2183	0.246163	0.00165495	0.0284395	533782	542587	+	1452	DNA binding protein, putative [Ricinus communis] gb|EEF49049.1| DNA binding protein, putative [Ricinus communis]
Niben101Scf24865g00007	1.74427	3.24415	-0.892995	0.00165628	0.0284466	3664	12330	-	4142	receptor kinase 3
Niben101Scf15047g00004	52.3331	65.5095	-0.321228	0.00165753	0.0284523	8194	13148	-	1367	NADH-quinone oxidoreductase subunit B
Niben101Scf02772g07002	0.27037	0	6.94165	0.00165872	0.028457	650926	662837	+	2451	HEAT repeat-containing protein
Niben101Scf02497g01012	0.261491	1.10021	-2.06194	0.0016606	0.0284734	162202	175351	-	2122	NAD-dependent malic enzyme 2
Niben101Scf03534g01011	145.797	180.884	-0.309265	0.00166666	0.0285511	121960	122507	-	450	30S ribosomal protein S9
Niben101Scf17237g00001	78.6827	61.2187	0.364345	0.00166697	0.0285511	103891	104703	+	813	zinc-finger protein 2
Niben101Scf06447g00005	28.9647	38.43	1.15729	0.00167851	0.0287171	27217	30273	-	932	40S ribosomal protein S24-2
Niben101Scf00107g02002	3.14368	1.40966	-0.405117	0.00167775	0.0287171	255104	258636	+	1656	Cyclin-D3-2
Niben101Scf05948g07008	17.3329	21.8993	-0.335763	0.00167949	0.028718	716030	722437	+	3036	Protein transport protein Sec61 subunit alpha
Niben101Scf19480g00002	2.2089	4.20248	1.11236	0.00168152	0.028721	260	2219	+	1654	U3 small nucleolar RNA-associated protein 15 homolog [Macaca mulatta]
Niben101Scf04765g01004	6.92218	3.20917	-0.926008	0.00168116	0.028721	140084	142556	-	808	Sphingolipid delta(4)-desaturase DES1-like
Niben101Scf09517g01008	4.93793	8.10779	-0.712466	0.00168294	0.0287295	177383	180241	-	1545	Protein of unknown function (DUF1218)
Niben101Scf13118g00001	39.4599	51.5291	-0.382059	0.00168733	0.0287885	2447	4743	+	1081	Universal stress protein A-like protein
Niben101Scf11896g00001	4.45038	20.9709	-2.23952	0.00169071	0.0288305	400	570	-	171	Cytochrome c oxidase subunit 1
Niben101Scf04871g12003	115.315	138.414	-0.26126	0.00169807	0.02894	1254585	1260133	-	1151	cAMP-regulated phosphoprotein 19-related protein
Niben101Scf00453g07011	0.800813	2.2402	-1.48067	0.00170406	0.0290261	765637	770044	+	1609	Mitochondrial substrate carrier family protein
Niben101Scf08163g00001	19.3928	25.5897	-0.398565	0.00171257	0.029155	1245	2516	-	1272	26S proteasome non-ATPase regulatory subunit 11 homolog
Niben101Scf05711g00004	9.72461	7.26231	0.422598	0.00171795	0.0292306	73243	79740	-	2799	ATP-dependent RNA helicase DED1
Niben101Scf05080g01017	14.7235	5.26512	1.48837	0.00172219	0.0292867	281412	283292	-	218	Serine/threonine-protein phosphatase 4 catalytic subunit
Niben101Scf01188g05001	9.53387	7.17134	0.413199	0.00172684	0.0293389	574914	587434	+	3710	Protein transport protein SEC23
Niben101Scf10608g01005	96.0335	78.9324	0.284926	0.00172715	0.0293389	129578	134308	-	2148	Selenium-binding protein 1
Niben101Scf13741g04013	76.8286	106.58	0.253037	0.00173079	0.0293685	450975	451385	-	270	p8MTCP1 [Zea mays]
Niben101Scf00349g06007	38.3284	32.2047	-0.471431	0.00173043	0.0293685	700940	710212	-	3207	Peptidyl-prolyl cis-trans isomerase 1
Niben101Scf02407g06001	3.2751	6.28281	-0.937849	0.0017333	0.029395	622386	630878	+	1704	cysteine-rich extensin-like protein-2 [Nicotiana tabacum]
Niben101Scf03523g01011	2.18238	1.16504	0.91096	0.00173986	0.0294864	156522	167857	+	4072	RNA helicase family protein
Niben101Scf08357g02002	7.5525	4.80617	0.652904	0.00174059	0.0294864	277032	284147	+	1963	RNA-binding KH domain-containing protein
Niben101Scf19932g00010	25.7962	21.4691	0.266766	0.00174603	0.0295624	112126	122202	-	2958	SEUSS-like 2
Niben101Scf04784g03004	4.47201	2.62129	0.770203	0.00176534	0.029873	303251	311212	+	3221	F-box protein
Niben101Scf03088g03009	20.5185	28.877	-0.492637	0.00177184	0.0299667	426454	430120	-	963	Actin-depolymerizing factor 2
Niben101Scf05060g02010	3.68291	6.92829	-0.909115	0.00177305	0.0299708	197139	201406	+	1392	Coiled-coil domain-containing protein 115
Niben101Scf11738g00009	8.24983	13.1895	-0.674756	0.00177422	0.0299743	46827	52111	+	956	Ubiquitin-conjugating enzyme E2 5
Niben101Scf02949g09007	15.5405	23.0071	-0.56595	0.00177749	0.0300132	911832	918517	-	741	-
Niben101Scf01623g01028	20.054	15.472	0.375388	0.00178977	0.0302042	124261	136322	+	3441	Sucrose synthase 2
Niben101Scf05713g05004	33.4756	40.488	-0.272109	0.00179218	0.0302284	536725	539417	+	2415	BnaC07g41210D [Brassica napus]
Niben101Scf06736g02002	5.87375	2.53258	-1.05101	0.00179962	0.0303043	221658	222881	+	1224	Surfeit locus protein 6
Niben101Scf05014g00005	36.0817	54.9596	-0.607386	0.00179946	0.0303043	78365	81140	+	282	Unknown protein
Niben101Scf00220g05017	11.878	24.6022	1.21635	0.00179936	0.0303043	614158	614415	-	258	BnaA08g01490D [Brassica napus]
Niben101Scf02408g00020	20.7145	16.2955	0.348136	0.00180247	0.0303358	51235	55178	-	2518	Vacuolar import/degradation, Vid27-related protein
Niben101Scf00527g05007	8.29108	12.4593	-0.586015	0.00180797	0.0304119	580260	588118	-	1515	Vesicle-associated membrane protein-associated protein A
Niben101Scf02105g02002	10.0051	13.4078	-0.420934	0.00180936	0.030416	372517	377593	+	2351	Glutathione S-transferase T2
Niben101Scf07953g01009	307.247	268.753	0.195195	0.00181017	0.030416	94981	102540	+	1544	ADP/ATP carrier 3
Niben101Scf01827g02003	22.3215	14.5368	0.619608	0.00181916	0.0305504	312689	317428	+	1586	3-ketoacyl-CoA synthase 10
Niben101Scf17294g00004	37.2395	29.6069	0.332648	0.00182433	0.0306207	17794	23293	+	1661	Ras-related protein Rab-4A
Niben101Scf04607g02021	1.12123	0.228742	-0.456973	0.00182773	0.030628	242844	250118	+	3175	Pentatricopeptide repeat-containing protein
Niben101Scf08679g00009	8.77153	6.26865	2.29047	0.00182726	0.030628	71592	76761	-	3003	RNA-binding KH domain-containing protein
Niben101Scf02134g00011	24.2705	33.3708	0.486091	0.00182729	0.030628	179861	183817	-	836	-
Niben101Scf00369g12009	93.4035	114.64	-0.293194	0.00183092	0.0306649	1220294	1222541	+	812	60S ribosomal protein L22-2
Niben101Scf08804g00003	1.05579	0.0604521	4.11624	0.00183556	0.0307261	38888	43124	-	1567	-
Niben101Scf02621g04026	100.282	122.324	-0.284426	0.00183731	0.0307388	469663	473853	-	875	Heavy metal transport/detoxification superfamily protein
Niben101Scf08729g02019	3.52437	1.479	1.25151	0.00184317	0.0308201	346016	352820	+	1286	conserved hypothetical protein [Ricinus communis] gb|EEF45932.1| conserved hypothetical protein [Ricinus communis]
Niben101Scf09512g04024	5.0357	3.14757	0.680527	0.00184486	0.0308319	527115	532899	+	2479	NAD(P)-binding Rossmann-fold superfamily protein
Niben101Scf00328g04017	1551.79	1800.75	-0.212577	0.00185381	0.0309648	479784	481692	+	1203	Seed maturation protein
Niben101Scf03891g01004	14.9134	11.0436	0.433987	0.00185653	0.0309935	145051	150832	+	1872	Class I glutamine amidotransferase-like superfamily protein
Niben101Scf01409g12019	61.898	72.4572	-0.225179	0.00185982	0.0310317	1319941	1325526	-	2106	Pre-mRNA-splicing factor SLT11
Niben101Scf02266g01010	57.3485	72.9483	-0.345773	0.00186576	0.0311141	105879	114169	+	725	BnaA03g27060D [Brassica napus]
Niben101Scf12983g01028	14.6757	11.1149	0.401893	0.00186829	0.0311395	266056	281058	-	4192	Alanine--tRNA ligase
Niben101Scf00369g18019	123.945	145.614	-0.230283	0.00187944	0.0312798	1805011	1811386	+	1300	60S ribosomal protein L18-2
Niben101Scf01818g01005	2.17725	1.19901	-0.353875	0.00187973	0.0312798	150643	176107	+	3221	TBC1 domain family member 8
Niben101Scf01606g02002	68.1847	87.1914	0.861733	0.00187965	0.0312798	199646	202005	+	1662	Unknown protein
Niben101Scf02319g03015	0.0899131	3.00365	-5.07148	0.00188574	0.031363	382450	383122	+	306	Rhomboid family protein (ISS) [Medicago truncatula]
Niben101Scf12320g00005	11.2149	16.0777	-0.519131	0.00188708	0.0313683	58775	64485	+	1127	Pentatricopeptide repeat-containing protein
Niben101Scf15962g00030	1.5611	0.641971	1.28172	0.00189288	0.0314479	125034	130268	-	2752	Flap endonuclease 1
Niben101Scf00389g00004	2.33024	4.17345	-0.842449	0.00190023	0.0315531	59822	63972	-	2616	Telomere repeat-binding protein 3
Niben101Scf02957g00003	90.675	77.3429	0.231484	0.00190591	0.0316305	22083	29475	-	2230	Pentatricopeptide repeat-containing protein
Niben101Scf01664g03006	2216.32	2538.43	-0.193765	0.00191296	0.0317193	318999	320193	-	864	Heavy metal transport/detoxification superfamily protein
Niben101Scf03194g01013	0.322067	0.0134366	4.57217	0.0019133	0.0317193	211637	221779	+	3525	ABC-type transporter ATP-binding protein EcsA
Niben101Scf04191g00006	1.34741	2.86537	-1.08802	0.00192373	0.0318752	75512	80546	+	2355	Beta-fructofuranosidase, insoluble isoenzyme 2
Niben101Scf02176g00005	29.2387	37.9641	-0.375606	0.00192584	0.0318864	42553	46967	-	1210	Ubiquinone biosynthesis protein COQ9, mitochondrial
Niben101Scf02540g00013	22.6832	18.0649	0.330004	0.00192647	0.0318864	46621	51658	+	2410	AP2-like ethylene-responsive transcription factor
Niben101Scf00892g00006	8.28295	13.2009	-0.671867	0.00193706	0.0320447	110883	114563	+	1008	RNA-binding protein 39
Niben101Scf06461g09017	57.1034	38.5394	0.567579	0.00194202	0.0321096	1025082	1029331	+	474	Alkyl hydroperoxide reductase subunit C
Niben101Scf00207g05027	10.3339	15.1776	-0.553712	0.0019436	0.0321186	491713	494793	-	1116	50S ribosomal protein L34
Niben101Scf03671g00001	0	0.976496	-6.96966	0.00194575	0.032137	1208	2022	+	639	TRAM, LAG1 and CLN8 (TLC) lipid-sensing domain containing protein
Niben101Scf05340g00009	117.137	156.418	-0.414598	0.00194755	0.0321496	93230	93877	-	648	product [Oryza sativa Japonica Group]
Niben101Scf07459g00035	113.767	136.952	0.508618	0.00196519	0.0324064	52152	55166	-	781	Histone deacetylase complex subunit SAP18
Niben101Scf04654g01005	6.3336	4.45577	-0.26536	0.00196505	0.0324064	88095	95072	-	3415	ARM repeat superfamily protein, putative isoform 1 [Theobroma cacao] gb|EOY20562.1| ARM repeat superfamily protein, putative isoform 1 [Theobroma cacao]
Niben101Scf09248g03001	0.390855	0	6.82491	0.00197383	0.0325314	295541	297103	+	1563	Pentatricopeptide repeat-containing protein
Niben101Scf02638g03015	4.15527	6.82839	-1.11191	0.00198297	0.0326301	360137	384876	-	2070	alpha/beta-hydrolase superfamily protein [Medicago truncatula]
Niben101Scf07965g02018	56.2697	69.4248	-0.714926	0.00198169	0.0326301	285821	287942	+	1096	Translationally-controlled tumor protein homolog
Niben101Scf00327g00014	5.88684	12.7541	-0.300564	0.00198247	0.0326301	19451	20154	+	500	Dihydroflavonol-4-reductase
Niben101Scf04535g02007	1.65785	0	7.18797	0.00198695	0.0326736	180536	182042	-	474	Unknown protein
Niben101Scf13966g00010	8.42065	3.78291	1.15725	0.00198772	0.0326736	88272	90937	+	702	Unknown protein
Niben101Scf01005g08001	0.209248	0	6.80625	0.00199164	0.0327109	786783	801010	+	2878	ABC transporter ATP-binding protein YxdL
Niben101Scf01234g00007	1.12902	2.33505	-1.04298	0.0019921	0.0327109	46944	51440	-	2419	RNA-binding protein 1
Niben101Scf05387g12004	0	3.53142	-7.25828	0.00199643	0.0327544	1256054	1256269	-	216	Sentrin-specific protease 8
Niben101Scf08588g00016	32.0172	44.6159	-0.476072	0.00199686	0.0327544	133118	135509	+	1037	Eukaryotic translation initiation factor 5A-2
Niben101Scf00739g01006	131.996	113.347	0.221736	0.00199849	0.0327639	115741	119708	+	1767	Protein of unknown function (DUF1644)
Niben101Scf04319g04016	36.7067	58.9725	-0.680007	0.00200101	0.0327743	444886	445669	+	216	Unknown protein
Niben101Scf10026g02003	24.2407	20.1476	0.268595	0.00200124	0.0327743	251462	260380	-	2721	NADPH--cytochrome P450 reductase
Niben101Scf01849g05008	2.8512	1.64091	0.798838	0.00200333	0.0327912	508489	516200	+	3711	WEB family protein
Niben101Scf09592g00006	112.463	140.388	-0.317308	0.0020074	0.0328404	99365	100847	-	528	60S ribosomal protein L44
Niben101Scf05989g00011	16.5645	11.1432	0.574291	0.00201042	0.0328725	53401	61609	+	1221	DNA-directed RNA polymerase subunit D
Niben101Scf04119g02014	22.9708	18.6479	0.652389	0.00201558	0.0329222	193633	200940	+	2738	Auxin response factor 1
Niben101Scf01858g00003	14.5219	9.25065	0.301911	0.00201461	0.0329222	8328	9383	-	1056	Nucleotide-sugar transporter family protein
Niben101Scf10737g00015	8.3139	4.50593	1.33719	0.00201816	0.0329297	20182	28135	-	1228	Unknown protein
Niben101Ctg15594g00001	4.80331	1.90205	0.882572	0.00201804	0.0329297	1	1281	-	1197	Partner of Y14 and mago
Niben101Scf03038g17004	1.21236	0	6.80034	0.00202086	0.0329435	1766045	1767566	+	495	Eukaryotic translation initiation factor 4E-1
Niben101Scf03432g01016	1.20305	2.48487	-1.0465	0.00202113	0.0329435	197926	202387	+	2936	Unknown protein
Niben101Scf07147g03011	14.7402	22.3324	-0.596292	0.00202305	0.0329575	397308	398713	-	831	Outward rectifying potassium channel protein
Niben101Scf18551g00017	26.4089	35.5134	-0.424046	0.00203097	0.0330691	105008	107247	-	1521	14-3-3-like protein GF14 nu
Niben101Scf04329g05013	4.78762	2.94914	2.12227	0.00203384	0.0330811	534416	541091	+	2013	F-box protein
Niben101Scf00288g18013	2.97927	0.68408	0.701197	0.00203355	0.0330811	1927781	1928832	+	705	Acetylornithine aminotransferase
Niben101Scf03209g00014	27.1236	36.4825	-0.424442	0.00203846	0.0331388	162717	163544	+	828	BnaA08g24990D [Brassica napus]
Niben101Scf04377g04001	0	0.528895	-7.24334	0.00204237	0.0331851	465963	468370	-	1421	Cyclin-D-binding Myb-like transcription factor 1
Niben101Scf04504g01012	57.4586	77.9302	-0.436152	0.00204911	0.0332771	89759	94821	-	657	expressed protein [Oryza sativa Japonica Group]
Niben101Scf33567g00005	3.41587	1.82309	0.904928	0.00205485	0.0333528	3410	9968	-	2583	WPP domain-interacting protein 2
Niben101Scf02145g09006	673.231	762.532	-0.177676	0.00205825	0.0333905	972489	978623	+	2015	Aspartic proteinase
Niben101Scf02031g00027	3.0311	1.77612	0.771442	0.00205957	0.0333946	2510	29670	-	4302	plant/F27B13-30 protein [Medicago truncatula]
Niben101Scf00551g06004	13.0057	18.8003	-0.528307	0.00206078	0.0333968	655522	660157	-	1026	Mitochondrial ATP synthase subunit G protein
Niben101Scf06910g04004	18.5605	11.7592	0.658232	0.00207108	0.0335461	467075	470582	+	1203	Mitochondrial glycoprotein family protein
Niben101Scf02511g06016	53.0719	64.986	-0.290061	0.00207306	0.0335606	616140	619883	+	1337	-
Niben101Scf03092g00003	27.2028	35.439	-0.38072	0.00207903	0.0336397	42096	53837	+	945	Protein phosphatase 2C family protein
Niben101Scf00781g03011	0.407401	0.0723241	2.50482	0.00208399	0.0337023	374738	386026	-	5518	Histone-lysine N-methyltransferase ASHR1
Niben101Scf23176g00002	2.56454	1.59183	0.687852	0.00208554	0.0337098	70909	82277	+	5218	RING/FYVE/PHD zinc finger superfamily protein
Niben101Scf07648g01018	11.0003	7.04876	-0.382684	0.00209102	0.0337605	82510	93008	-	1653	Magnesium transporter MRS2-3
Niben101Scf06131g00004	29.0158	37.8961	0.643141	0.00209099	0.0337605	46083	49850	-	1341	60S ribosomal protein L10
Niben101Scf11837g00003	6.25277	3.78961	0.722583	0.00209194	0.0337605	8600	16496	-	2881	RING finger protein 165
Niben101Scf02979g01007	21.7877	17.5525	0.313234	0.00209402	0.0337633	173605	181293	+	2853	ATP-dependent RNA helicase DED1
Niben101Scf27159g00005	0.569242	0	-0.439981	0.00209537	0.0337633	803	5764	-	1105	Actin-1
Niben101Scf05712g02004	18.5434	25.2071	6.86976	0.00209535	0.0337633	270886	275693	-	1224	50S ribosomal protein L32
Niben101Scf00953g08017	25.0054	19.194	0.38215	0.00209766	0.0337826	862016	867914	+	1518	Serine/threonine-protein kinase TOR
Niben101Scf01777g03022	36.0429	29.8988	0.271668	0.00209877	0.0337829	378148	382916	+	3369	Elongation factor 2
Niben101Scf01538g00026	0.904156	0	7.16501	0.00211591	0.0340411	57122	58022	+	852	3-hydroxyisobutyrate dehydrogenase
Niben101Scf05152g00001	5.13372	2.56051	1.00134	0.00212425	0.0341576	11210	13085	+	1746	Serine/threonine-protein kinase 38-like
Niben101Scf06382g02016	71.4302	85.526	0.75411	0.0021328	0.0342442	266520	270707	-	1015	60S ribosomal protein L44
Niben101Scf00293g09002	5.16124	3.0666	-0.257725	0.00213132	0.0342442	881605	907964	+	2316	tRNA uridine 5-carboxymethylaminomethyl modification enzyme MnmG
Niben101Scf36076g00002	29.1458	14.4668	1.01574	0.00213295	0.0342442	1	630	+	475	Elongation factor 1-alpha 1
Niben101Scf03576g01032	14.3639	22.3266	1.07733	0.00213643	0.0342647	147721	151032	+	1108	BolA-like family protein
Niben101Scf00603g08012	4.214	2.00562	-0.636713	0.00213554	0.0342647	898115	903991	+	1623	1-deoxy-D-xylulose-5-phosphate synthase, chloroplastic
Niben101Scf00069g04005	5.54631	11.0863	-1.00066	0.00213858	0.0342814	405308	406429	-	682	Glycogen synthase
Niben101Scf08193g00009	10.9934	14.8377	-0.430434	0.00214182	0.0343156	41278	44335	+	1794	F-box family protein
Niben101Scf04931g01002	116.143	144.379	-0.311889	0.00214481	0.0343458	165491	165868	+	378	Unknown protein
Niben101Scf02232g00021	41.1948	49.1631	-0.25339	0.00214848	0.0343867	67732	74040	-	2024	RNA-binding protein, putative isoform 2 [Theobroma cacao] gb|EOY06990.1| RNA-binding protein, putative isoform 2 [Theobroma cacao]
Niben101Scf02390g02017	220.778	265.792	-0.265443	0.00215099	0.0344092	271911	274133	-	1670	meiosis 5 [Zea mays]
Niben101Scf07008g00034	1.12013	0.497931	1.60717	0.0021642	0.0345671	62646	72930	-	4214	-
Niben101Scf30418g00007	1.03183	0	1.17029	0.00216339	0.0345671	22351	22923	+	573	Disease resistance-responsive (dirigent-like protein) family protein
Niben101Scf02072g02030	8.6986	2.8574	6.77985	0.00216408	0.0345671	282421	283571	-	381	Serine/arginine-rich splicing factor 10
Niben101Scf12159g09005	0	1.01668	0.194266	0.0021665	0.0345682	1013065	1014071	+	746	E3 ubiquitin protein ligase DRIP2
Niben101Scf00151g03003	274.866	240.561	-7.24961	0.00216581	0.0345682	351203	355153	-	1540	Methyl-CpG-binding domain-containing protein 10
Niben101Scf12847g00018	5.7944	3.83801	0.577461	0.00217504	0.0346055	163655	171222	+	3168	CWF19-like protein 2
Niben101Scf07054g04012	35.1731	50.5252	-0.756178	0.00217463	0.0346055	430923	449822	+	753	Double-stranded RNA-binding protein 4
Niben101Scf03221g00007	106.069	77.7072	0.451953	0.00217294	0.0346055	12694	14215	-	309	Unknown protein
Niben101Scf01615g01009	2.4862	4.20392	-0.520892	0.00217145	0.0346055	193693	217841	+	2034	Pentatricopeptide repeat superfamily protein isoform 1 [Theobroma cacao] gb|EOY04956.1| Pentatricopeptide repeat superfamily protein isoform 1 [Theobroma cacao]
Niben101Scf01415g00010	15.1898	10.1756	-0.795621	0.00217554	0.0346055	65204	68574	-	1395	Receptor-like protein kinase
Niben101Scf08472g00012	20.4602	35.5317	0.595348	0.00217122	0.0346055	9727	10533	+	243	BnaA09g07220D [Brassica napus]
Niben101Scf03437g00005	0.497646	0	6.79215	0.0021792	0.034646	77060	78506	-	1197	transcriptional regulator of RNA polII, SAGA, subunit [Medicago truncatula]
Niben101Scf33515g00005	20.8969	16.2354	0.36474	0.00218062	0.0346508	2680	7235	+	2307	Nucleolar protein 58
Niben101Scf02344g06023	9.2043	6.62334	0.476245	0.00218316	0.0346735	701210	757442	-	5158	Chromodomain-helicase-DNA-binding protein 3
Niben101Scf02663g00019	18.0484	14.3501	0.332379	0.00219229	0.0348007	57487	65250	-	2581	OTU domain-containing protein 5
Niben101Scf31903g00003	14.5093	24.1903	-0.737865	0.00219899	0.0348892	9324	10138	-	559	30S ribosomal protein S6
Niben101Scf14837g02007	11.87	19.8829	-0.448778	0.0022059	0.034963	264868	289076	-	538	Pentatricopeptide repeat-containing protein
Niben101Scf01922g06018	16.5972	22.6898	-0.744418	0.00220578	0.034963	599847	604951	+	1051	NADH dehydrogenase [ubiquinone] 1 alpha subcomplex subunit 13-B
Niben101Scf07635g00006	0.83209	3.20775	-1.951	0.0022173	0.0351257	3918	5099	+	1140	Cytochrome b
Niben101Scf11325g00032	149.704	185.021	-0.303373	0.00222274	0.035194	31827	32267	-	441	60S ribosomal protein L26-1
Niben101Scf01791g03001	4.40957	2.00268	-0.646414	0.0022274	0.0352138	302398	312712	-	2232	T-complex protein 1 subunit gamma
Niben101Scf04096g00010	4.03592	2.23987	1.1391	0.00222617	0.0352138	16519	19061	+	2170	Transketolase
Niben101Scf00410g01016	6.39894	10.0411	0.848118	0.00222636	0.0352138	167690	172020	-	1307	Nucleoside diphosphate kinase family protein
Niben101Scf04934g04013	56.4592	42.4342	0.414746	0.002229	0.0352212	476738	483576	+	839	Co-chaperone protein HscB
Niben101Scf00815g00011	17.4288	13.9181	0.326116	0.00223459	0.0352916	136055	141282	+	3071	U-box domain-containing protein 6
Niben101Scf04436g14001	56.6675	67.1967	-0.24361	0.00223852	0.0353356	1435010	1439973	-	1645	glycine-rich protein [Zea mays]
Niben101Scf00457g05012	27.2558	35.9829	-0.397911	0.00224814	0.0354694	495728	503042	-	1506	Ankyrin repeat domain-containing protein 17
Niben101Scf00525g03009	36.0614	28.3116	0.351933	0.0022547	0.0355421	364761	367922	-	2198	Chaperone protein DnaJ
Niben101Scf07080g03005	40.4533	54.7656	-0.436615	0.00225504	0.0355421	389179	393499	-	587	BnaC03g57550D [Brassica napus]
Niben101Scf00467g00013	0.255943	0	6.79872	0.00226225	0.0356342	181832	186645	+	2340	Filament-like plant protein
Niben101Scf03035g00010	36.8516	53.8725	-0.547096	0.00226318	0.0356342	4859	5382	+	429	Nuclear fusion defective 6 isoform 1 [Theobroma cacao] gb|EOX99502.1| Nuclear fusion defective 6 isoform 1 [Theobroma cacao]
Niben101Scf00643g01010	3.12852	6.61804	-1.07667	0.00226884	0.0357051	96129	98184	+	1787	WRKY transcription factor 22
Niben101Scf04775g00004	19.6216	27.1123	-0.463266	0.00227356	0.0357613	69506	74442	-	1523	Prohibitin-2
Niben101Scf02361g07001	4.65408	2.57718	0.85539	0.00227649	0.0357892	693816	697435	-	2791	Trihelix transcription factor GT-2
Niben101Scf01048g00008	6.19936	8.34294	-0.426052	0.0022788	0.0358009	60824	67747	+	3229	Protein of unknown function (duplicated DUF1399)
Niben101Scf10224g01005	1.8316	0.944415	0.95695	0.00227954	0.0358009	275097	288556	-	3952	AP-2 complex subunit alpha-1
Niben101Scf01181g00021	125.781	144.681	-0.200296	0.00228421	0.0358561	1617	6636	-	1583	Pre-mRNA-splicing factor SPF27 homolog
Niben101Scf01701g01002	3.36174	0.248782	3.75098	0.00228649	0.0358604	84639	105513	+	495	Sec-independent protein translocase protein TatB
Niben101Scf02892g01021	4.8402	0.225464	4.40363	0.00228679	0.0358604	177495	180495	+	249	Unknown protein
Niben101Scf00212g02005	1.37956	0.219961	2.64057	0.00230424	0.0361156	268237	270030	-	1794	-
Niben101Scf02112g00007	2.29666	5.51367	-1.25643	0.00230573	0.0361207	80123	83961	+	902	Thylakoid lumenal 13.3 kDa protein
Niben101Scf02552g03025	10.1402	14.6744	-0.532346	0.00231288	0.0362145	361972	368046	-	1081	Thioredoxin superfamily protein
Niben101Scf14323g01023	19.5583	13.8647	0.499665	0.00231451	0.0362217	129974	145406	-	1439	Membrane protein insertase YidC
Niben101Scf09577g01010	3.91092	6.7483	-0.786478	0.00231981	0.0362864	225508	233537	-	1490	RNase H family protein, putative isoform 3 [Theobroma cacao] gb|EOY00361.1| RNase H family protein, putative isoform 3 [Theobroma cacao]
Niben101Scf08300g00013	1.24017	0.0803464	3.94166	0.00232216	0.0363047	34368	37295	-	1179	Vacuolar sorting protein 9 (VPS9) domain
Niben101Scf07528g01008	8.35356	12.5797	-0.590771	0.00232816	0.0363802	148060	156255	+	1792	DTW domain-containing protein YfiP
Niben101Scf03552g00004	1.90657	0.605948	1.65617	0.00233179	0.0364187	1	6284	-	1530	Phosphatidylinositol N-acetylglucosaminyltransferase subunit A
Niben101Scf02363g00010	3.82689	2.21268	-0.292685	0.00235122	0.0366667	164100	174956	+	2465	Root hair defective 3 GTP-binding protein (RHD3)
Niben101Scf03469g04009	4.29901	2.54935	0.789401	0.00234892	0.0366667	521826	533021	-	2706	ATP-dependent RNA helicase, mitochondrial, putative
Niben101Ctg15178g00002	237.41	291.311	0.755984	0.00235091	0.0366667	2773	3093	-	321	Zinc finger protein 706
Niben101Scf09403g00021	17.4914	25.9429	-0.565332	0.00235996	0.0367846	6643	9689	+	892	Mitochondrial zinc maintenance protein 1, mitochondrial
Niben101Scf17988g00018	5.2112	10.3201	-0.981349	0.00236739	0.0368818	31373	33238	-	881	Protein of unknown function, DUF538
Niben101Scf05551g00009	35.8704	45.3528	-0.335894	0.00237075	0.0369157	14050	19015	-	1118	60S ribosomal protein L44
Niben101Scf07533g03002	0.441696	1.37096	6.7651	0.00237489	0.036943	395465	405293	-	2180	Protein disulfide-isomerase
Niben101Scf01036g08009	0.334621	0	-1.63452	0.00237417	0.036943	868413	871242	-	1748	Early nodulin-like protein 2
Niben101Scf04862g00010	8.7337	6.09532	0.52097	0.00237716	0.0369597	123685	132425	+	2256	eukaryotic translation initiation factor 4B1
Niben101Scf01372g09016	34.8964	46.6777	-0.417598	0.00238018	0.0369883	957858	959608	-	911	Histone H2A.1
Niben101Scf00247g04007	0.110711	0	6.76639	0.00238609	0.0370614	458961	470503	-	5292	Shikimate dehydrogenase
Niben101Scf04992g02005	19.2145	25.6995	-0.416442	0.00239162	0.0371288	192764	195623	-	1675	Nucleic acid-binding, OB-fold-like protein
[truncated: 260 more rows]

## Sheet: DCL3CtrvsWTCtr_DEG_all 
Supplementary Table 1. Differentially expressed N. benthamiana genes performed for paired-comparisons made between treatments
gene_id	DCL3Ctr_fpkm	WTCtr_fpkm	log2FoldChange	pvalue	padj	gene_start	gene_end	gene_strand	gene_length	gene_description
Niben101Scf04714g01005	7.30632	75.4013	-3.37474	4.99593e-144	1.68333e-139	164183	170831	-	1171	glutamate synthase 1
Niben101Scf02537g02033	2322.4	4665.82	-1.00451	9.50507e-109	1.60132e-104	225270	226417	-	378	Histone H3.3
Niben101Scf01009g01017	7.75615	42.4121	-2.45112	1.98431e-84	2.22864e-80	77380	83916	-	2320	BnaC04g45100D [Brassica napus]
Niben101Scf07275g00004	243.266	589.8	-1.27558	7.50538e-78	6.32216e-74	38677	38988	-	312	Histone H4
Niben101Scf02625g01009	1676.4	3297.14	-0.973807	8.99048e-73	6.0585e-69	151182	152980	+	666	protein-l-isoaspartate methyltransferase 2
Niben101Scf07275g00001	461.398	929.085	-1.00769	1.92617e-71	1.08167e-67	13641	14087	+	447	Histone H2B.1
Niben101Scf03842g01013	307.668	554.562	-0.84807	3.41801e-71	1.64524e-67	85062	90039	+	1235	Ubiquitin-conjugating enzyme E2 D1
Niben101Scf07554g00003	7.45893	34.6	-2.2064	2.26745e-67	9.54995e-64	1277	4777	+	1285	Inorganic pyrophosphatase
Niben101Scf04117g06010	2022.96	3538.39	-0.804734	1.06758e-66	3.99679e-63	663581	664310	-	612	Proteinase inhibitor type-2
Niben101Scf05506g00009	675.104	1215.53	-0.846339	1.28989e-64	4.34616e-61	37613	38059	+	447	Histone H2B.1
Niben101Scf00712g15023	142.393	58.9897	1.27329	5.91305e-60	1.81122e-56	1548320	1554747	-	1851	Catalase
Niben101Scf00111g00009	85.3883	33.0359	1.37245	1.26066e-57	3.53973e-54	72496	78316	+	1191	GDSL esterase/lipase
Niben101Scf17204g00007	2865.06	1338.7	1.09989	6.50442e-57	1.68584e-53	22370	24185	+	1642	11S globulin seed storage protein 2
Niben101Ctg14642g00001	727.343	1237.38	-0.764792	9.75108e-56	2.34681e-52	1	840	+	748	Metallothionein-like protein 2
Niben101Scf09108g00003	331.218	568.429	-0.776997	8.17256e-55	1.83577e-51	44924	46513	-	988	late embryogenesis abundant protein Lea5 [Solanum nigrum]
Niben101Scf01375g06003	15644.6	27472.8	-0.810316	1.91111e-51	4.02457e-48	599799	600017	+	219	2S albumin
Niben101Scf00338g09019	695.708	1075.41	-0.626532	6.23723e-51	1.22239e-47	898504	901542	-	2006	Aquaporin-like superfamily protein
Niben101Scf07650g02006	438.319	891.219	-1.02183	6.53027e-51	1.22239e-47	237899	238210	+	312	Histone H4
Niben101Scf06473g00011	121.851	49.7455	1.29489	1.14498e-49	2.03048e-46	12336	17402	+	1050	Late embryogenesis abundant protein 1
Niben101Scf02949g09006	34.6392	6.81327	2.34969	2.83236e-49	4.77167e-46	908288	910383	-	1266	Cathepsin B-like cysteine proteinase
Niben101Scf04110g01001	244.167	131.013	0.900457	3.94592e-49	6.33114e-46	148956	151706	+	1577	late embryogenesis-abundant protein [Brassica napus]
Niben101Ctg16374g00011	92.9072	179.122	-0.945888	4.23658e-49	6.48852e-46	1	4476	+	1153	Histone H2A.J
Niben101Scf02744g00004	319.394	144.331	1.14856	3.02282e-48	4.42829e-45	87593	88066	+	474	Ethylene-responsive transcription factor 1
Niben101Scf01579g00002	388.049	738.998	-0.92642	1.24586e-47	1.74908e-44	79495	79806	+	312	Histone H4
Niben101Scf04323g04023	141.528	272.398	-0.943314	1.39491e-47	1.88e-44	436669	438868	-	843	40S ribosomal protein S25
Niben101Scf07706g00022	86.6133	27.4922	1.65891	1.54019e-47	1.99597e-44	134083	137936	+	1441	GDSL esterase/lipase
Niben101Scf02316g03040	181.461	300.355	-0.724868	6.68182e-47	8.33841e-44	360169	363004	+	1311	60S ribosomal protein L10
Niben101Scf04395g00004	519.113	814.417	-0.647728	9.20452e-46	1.10763e-42	103796	108657	-	1076	Transcription elongation factor 1 homolog
Niben101Scf02271g04003	27.4745	7.81582	1.81724	4.02989e-44	4.68218e-41	444495	446021	-	1527	Tyrosine decarboxylase 3
Niben101Scf00682g00004	584.715	309.61	0.919578	5.06262e-44	5.68599e-41	14361	16694	-	1595	Late embryogenesis abundant protein 1
Niben101Scf01701g07009	359.551	559.045	-0.634694	3.1942e-43	3.47179e-40	774343	777720	+	1967	Thioredoxin superfamily protein
Niben101Scf06590g03003	350.376	648.642	-0.887129	3.81683e-43	4.01888e-40	322655	322966	+	312	Histone H4
Niben101Scf10749g02003	1019.13	1612.96	-0.660435	6.47576e-43	6.61195e-40	322510	322848	-	339	Protein translation factor SUI1 homolog
Niben101Scf00837g07002	838.263	1399.48	-0.737455	3.11793e-42	3.08987e-39	760176	760589	-	414	[Oryza sativa Japonica Group] dbj|BAF13874.1| [Oryza sativa Japonica Group]
Niben101Scf04339g02012	350.396	534.997	-0.608675	8.80351e-42	8.47501e-39	148251	151603	+	1191	Protein translation factor SUI1 homolog
Niben101Scf00671g00011	169.742	267.24	-0.6528	1.53487e-40	1.42738e-37	52801	55920	-	1847	High mobility group B protein 3
Niben101Scf09321g00010	684.001	1048.05	-0.613752	1.56743e-40	1.42738e-37	70750	72250	-	657	NADH-quinone oxidoreductase subunit B
Niben101Scf06628g01009	576.056	892.235	-0.62945	4.96579e-40	4.40308e-37	94915	95496	+	582	TspO and MBR [Croceibacter atlanticus] ref|YP_003715686.1| integral membrane protein [Croceibacter atlanticus HTCC2559] gb|EAP88011.1| integral membrane protein [Croceibacter atlanticus HTCC2559]
Niben101Scf05579g00001	639.774	1068.46	-0.737367	7.47562e-39	6.45855e-36	29849	30160	-	312	Histone H4
Niben101Scf03365g04007	327.118	492.224	-0.5875	1.34202e-36	1.13045e-33	397484	399695	+	1133	50S ribosomal protein L14
Niben101Scf02361g06004	123.71	51.3452	1.26974	1.69465e-36	1.39267e-33	579027	580954	+	545	Actin
Niben101Scf16416g02012	53.5407	104.546	-0.963034	1.99424e-35	1.59986e-32	233378	243471	-	1038	Histone H4
Niben101Scf13966g00008	0.851437	9.9897	-3.53309	3.60239e-35	2.82277e-32	3756	5292	-	1263	Cytochrome c oxidase subunit 1
Niben101Scf00503g01011	14.2504	38.7947	-1.44509	1.59181e-34	1.21896e-31	171606	177827	-	1303	Unknown protein
Niben101Scf09455g01014	10.5586	23.8824	-1.17389	2.20477e-33	1.65083e-30	127576	133640	+	2268	SAP domain-containing ribonucleoprotein
Niben101Scf01349g04004	120.888	210.764	-0.799668	6.65044e-33	4.8713e-30	420989	424112	-	1198	30S ribosomal protein S13
Niben101Scf04416g00008	206.811	416.725	-1.00989	7.36396e-33	5.27917e-30	65121	67884	+	348	LysM domain-containing receptor-like kinase [Medicago truncatula]
Niben101Scf03239g02003	218.646	336.344	-0.619604	1.03502e-32	7.26544e-30	259779	261821	+	867	Late embryogenesis abundant protein
Niben101Scf05767g01008	503.566	257.206	0.971425	1.27203e-32	8.74691e-30	87549	91299	+	533	Low-temperature-induced 65 kDa protein
Niben101Scf07614g03004	302.708	490.472	-0.694231	1.52124e-32	1.02514e-29	393905	399265	+	681	SKP1-like protein 1A
Niben101Scf01054g09009	170.083	302.951	-0.831445	1.0551e-31	6.9707e-29	889867	900265	-	573	16.6 kDa heat shock protein
Niben101Scf05506g02016	125.093	219.928	-0.812479	1.85267e-31	1.20046e-28	235574	236162	-	552	Histone H4
Niben101Scf03147g07002	45.554	87.8995	-0.94648	2.42451e-30	1.54134e-27	734100	742195	+	1817	Proteasome inhibitor PI31 subunit
Niben101Scf03133g00003	2.90875	11.3738	-1.95928	3.02848e-30	1.88966e-27	7889	12096	+	2386	Glyceraldehyde-3-phosphate dehydrogenase 2
Niben101Scf03693g07011	88.3867	53.103	0.73711	9.48966e-30	5.81354e-27	768311	771711	-	2821	Vicilin-like antimicrobial peptides 2-2
Niben101Scf01090g02014	116.418	173.354	-0.572316	1.22578e-29	7.37527e-27	250704	261758	-	2964	Actin-depolymerizing factor
Niben101Scf01538g04008	579.806	956.852	-0.720451	1.54324e-29	9.12242e-27	423034	425697	-	333	Non-specific lipid-transfer protein 6
Niben101Scf03628g04006	828.324	495.914	0.742195	1.69889e-29	9.86937e-27	414040	416636	-	1926	Seed biotin-containing protein SBP65
Niben101Scf01664g03006	1711.76	2538.43	-0.566429	2.22381e-29	1.26998e-26	318999	320193	-	864	Heavy metal transport/detoxification superfamily protein
Niben101Scf04104g06001	2789.35	1805.56	0.629548	2.39271e-29	1.34367e-26	657551	659075	+	570	Non-specific lipid-transfer protein 1
Niben101Scf01934g01001	345.729	516.116	-0.576093	2.99914e-29	1.65661e-26	99582	102937	+	1043	Mitochondrial import inner membrane translocase subunit Tim17/Tim22/Tim23 family protein
Niben101Scf05750g04010	385.397	577.424	-0.581468	2.90765e-28	1.58017e-25	416702	421719	+	1216	50S ribosomal protein L22
Niben101Scf02463g00001	144.938	254.929	-0.813219	4.04504e-28	2.16339e-25	24970	25909	+	432	Thioredoxin-1
Niben101Scf06661g03001	329.968	181.54	0.863856	4.74613e-28	2.49869e-25	288615	290600	+	820	seed maturation protein LEA 4 [Glycine tomentella]
Niben101Scf07087g00014	156.985	57.5501	1.44972	5.32499e-28	2.76031e-25	126502	126900	-	399	plastid developmental protein DAG, putative
Niben101Scf01036g03002	484.952	696.309	-0.520194	7.10916e-28	3.62933e-25	292990	295488	-	1215	Aluminium induced protein with YGL and LRDR motifs
Niben101Scf05767g01014	101.239	162.353	-0.680046	1.0743e-27	5.40263e-25	95824	98922	-	2590	Actin-depolymerizing factor 7
Niben101Scf03576g00007	26.9271	59.2883	-1.13823	2.47951e-27	1.2286e-24	5893	8450	+	943	expressed protein localized to the inner membrane of the chloroplast.
Niben101Scf09928g01021	216.679	133.05	0.705962	3.1509e-27	1.53864e-24	109519	110967	-	1449	Heat shock-related 70 kDa protein 2
Niben101Scf01579g01046	122.627	221.875	-0.853735	3.29124e-27	1.58421e-24	224752	225177	-	426	Histone H2B.1
Niben101Scf01176g01033	52713	81638	-0.62907	3.79969e-27	1.80319e-24	190306	190657	+	261	Teneurin-3
Niben101Scf00929g03009	181.211	261.254	-0.525936	3.94841e-27	1.84775e-24	403250	408787	+	1202	Ubiquitin-conjugating enzyme family protein
Niben101Scf03930g02021	271.005	400.885	-0.562971	4.98988e-27	2.30314e-24	251996	254122	+	1814	embryo-specific protein [Medicago truncatula]
Niben101Scf01374g02020	230.954	360.07	-0.639352	7.01474e-27	3.19398e-24	278665	279189	-	471	-
Niben101Scf01702g03008	314.578	474.974	-0.592961	1.09536e-26	4.92096e-24	332364	333427	+	700	Gibberellin-regulated protein 1
Niben101Scf01090g03017	501.942	317.438	0.66301	1.45357e-26	6.4443e-24	385114	387095	-	1663	11S globulin seed storage protein 2
Niben101Scf01185g00004	68.0686	36.7282	0.892797	2.22647e-26	9.7427e-24	21403	23606	+	1447	Protein phosphatase 2C 3
Niben101Scf01961g00002	12.336	4.21058	1.55212	2.89375e-26	1.25003e-23	74098	85155	-	2731	Aspartic proteinase
Niben101Scf01926g05010	166.473	113.819	0.550632	5.89955e-26	2.5162e-23	512176	526852	-	2033	Isocitrate lyase
Niben101Scf03494g00002	0.871831	11.0233	-3.68431	6.87796e-26	2.89683e-23	6307	10138	+	1035	Unknown protein
Niben101Scf11497g02001	112.345	217.262	-0.949718	8.48707e-26	3.53041e-23	196978	197397	-	393	Calcium-binding EF-hand family protein
Niben101Scf02971g05002	279.574	443.859	-0.664633	8.64272e-26	3.55132e-23	479222	492515	+	814	expressed protein [Oryza sativa Japonica Group] gb|ABF97302.1| expressed protein [Oryza sativa Japonica Group] gb|ABF97303.1| expressed protein [Oryza sativa Japonica Group]
Niben101Scf06113g00016	272.003	388.898	-0.513628	8.84568e-26	3.59092e-23	69442	73558	+	1082	Thioredoxin-1
Niben101Scf02378g02004	203.007	304.695	-0.583566	9.37688e-26	3.76125e-23	302747	306048	+	1286	SKP1-like protein 1A
Niben101Scf23814g00038	24.6736	56.4603	-1.19063	1.9797e-25	7.84755e-23	63992	69862	-	1145	Histone H4
Niben101Scf03203g09008	126.664	76.8344	0.722942	2.68268e-25	1.03897e-22	892256	893724	-	1380	UDP-Glycosyltransferase superfamily protein
Niben101Scf03223g02002	43.3609	23.3334	0.895821	2.67527e-25	1.03897e-22	162202	200867	+	2358	Polyadenylate-binding protein 1
Niben101Scf03923g14012	417.643	614.537	-0.555027	3.48304e-25	1.33361e-22	1517401	1520575	-	1051	Histone H2A.V
Niben101Scf00369g13007	275.881	432.938	-0.647896	3.659e-25	1.38524e-22	1363863	1366516	+	987	Dormancy/auxin associated family protein
Niben101Ctg16161g00004	24.7922	49.4511	-0.99222	3.89369e-25	1.45771e-22	4310	7582	-	1468	Translin family protein
Niben101Scf00647g02011	308.097	457.898	-0.569509	4.20146e-25	1.55565e-22	365356	368765	-	1363	Eukaryotic translation initiation factor 3 subunit G-2
Niben101Scf05351g00004	31.2571	13.1519	1.25183	5.3588e-25	1.9626e-22	36335	38623	+	2289	Serine/threonine-protein phosphatase PP-Z
Niben101Scf02227g05009	456.194	663.974	-0.539551	6.83705e-25	2.47707e-22	519854	525166	-	1249	Glutathione S-transferase L3
Niben101Scf03326g04014	69.8968	122.6	-0.809803	7.60038e-25	2.72433e-22	479420	485123	-	956	-
Niben101Scf04495g00027	0.222432	3.81204	-4.09156	7.9488e-25	2.81923e-22	27000	41666	+	1949	F-box protein
Niben101Scf02027g02004	4329.81	6031.36	-0.476242	8.3781e-25	2.94054e-22	260709	261780	-	601	conserved hypothetical protein [Ricinus communis] gb|EEF51671.1| conserved hypothetical protein [Ricinus communis]
Niben101Scf03953g01007	540.58	339.209	0.674745	1.20223e-24	4.17607e-22	129544	150950	-	501	Glycine-rich RNA-binding protein 2 (Fragments)
Niben101Scf08263g01014	35.5871	65.4935	-0.878896	1.45349e-24	4.99732e-22	145939	155088	-	2642	Serine/threonine protein phosphatase family protein
Niben101Scf01269g08007	366.545	601.367	-0.712942	1.50528e-24	5.12313e-22	844862	845450	-	435	Protein translation factor SUI1 homolog
Niben101Scf02107g04011	116.592	192.096	-0.717255	1.63552e-24	5.51073e-22	453937	462605	-	789	Pterin-4-alpha-carbinolamine dehydratase
Niben101Scf00714g00007	33.7062	14.8002	1.18841	1.84748e-24	6.16327e-22	46450	64933	-	1224	phosphoglucosamine mutase family protein
Niben101Scf06545g00010	211.07	322.978	-0.611638	2.76414e-24	9.13087e-22	79779	82824	-	1054	30S ribosomal protein S4
Niben101Scf10434g00038	22.8818	6.42954	1.8306	2.95267e-24	9.65895e-22	1569	3105	-	1467	Octicosapeptide/Phox/Bem1p family protein
Niben101Scf07102g01007	72.6638	117.608	-0.692566	4.71362e-24	1.52712e-21	83181	92771	+	1532	Proteasome inhibitor PI31 subunit
Niben101Scf02575g02010	125.664	78.3337	0.683036	5.05926e-24	1.62349e-21	250313	253316	+	1448	Cathepsin B-like cysteine proteinase
Niben101Scf05290g01011	126.379	194.828	-0.622528	5.3898e-24	1.71324e-21	94785	99650	+	967	Small nuclear ribonucleoprotein Sm D1
Niben101Scf01131g00005	194.621	299.34	-0.619183	1.03592e-23	3.26209e-21	36924	41794	-	996	conserved hypothetical protein [Ricinus communis] gb|EEF29221.1| conserved hypothetical protein [Ricinus communis]
Niben101Scf05928g03010	394.856	545.957	-0.465813	1.33946e-23	4.17887e-21	304713	307798	-	1450	Eukaryotic translation initiation factor 5A-1
Niben101Scf04279g03005	22.5231	4.62299	2.28269	1.47608e-23	4.56284e-21	375046	377168	+	1218	Cathepsin B-like cysteine proteinase
Niben101Scf01847g00018	135.349	239.897	-0.823593	1.56827e-23	4.80375e-21	3050	7937	-	660	BnaC02g29320D [Brassica napus]
Niben101Scf03735g06006	932.902	1314.31	-0.492462	1.6069e-23	4.87775e-21	638262	639444	+	1090	Histone H1
Niben101Scf08271g00008	239.702	131.746	0.866062	2.6451e-23	7.9575e-21	65438	67871	+	371	Unknown protein
Niben101Scf03949g00023	31.7455	17.8335	0.834207	3.84524e-23	1.14656e-20	49954	53153	-	1972	Chitinase 12
Niben101Scf02548g06013	135.481	202.832	-0.580184	4.02807e-23	1.19054e-20	758674	761767	-	1715	Unknown protein
Niben101Scf00735g06024	686.07	1012.77	-0.560571	1.2547e-22	3.67617e-20	629020	631686	+	246	ozone-responsive stress related protein [Oryza officinalis]
Niben101Scf01771g01010	28.3808	48.8735	-0.782631	1.35546e-22	3.93716e-20	145615	151188	+	1583	PPPDE putative thiol peptidase family protein
Niben101Scf02389g00012	800.118	557.288	0.523837	1.91208e-22	5.50647e-20	5908	8117	+	1563	Late embryogenesis abundant protein 1
Niben101Scf00934g03005	61.7041	98.1129	-0.666479	2.20016e-22	6.28239e-20	466431	470190	-	1361	-
Niben101Scf04122g03017	552.911	828.446	-0.581618	7.20515e-22	2.04009e-19	314450	316586	-	766	Hd3a, partial [Oryza rufipogon]
Niben101Scf03751g01002	29.1909	13.9225	1.06965	1.32373e-21	3.71682e-19	116529	121163	+	2093	Polyadenylate-binding protein 1
Niben101Scf04436g07003	84.1568	144.773	-0.781042	1.71152e-21	4.76595e-19	780064	784775	+	1465	Ubiquitin-conjugating enzyme E2 D1
Niben101Scf06726g00033	82.5176	139.534	-0.756155	1.74982e-21	4.83265e-19	102499	109083	+	1138	Ras-related protein Rab-1D
Niben101Scf01497g05019	14.8627	26.7895	-0.849253	2.19548e-21	6.01418e-19	648092	652214	-	3568	Ganglioside-induced differentiation-associated protein 2
Niben101Scf01849g04001	1496.93	2230.29	-0.573363	2.30908e-21	6.27438e-19	455498	455791	-	294	Unknown protein
Niben101Scf04528g13017	179.522	264.229	-0.556258	2.92674e-21	7.88908e-19	1308386	1309612	+	780	Histone H2A
Niben101Scf13118g00001	27.9978	51.5291	-0.878056	3.1296e-21	8.36895e-19	2447	4743	+	1081	Universal stress protein A-like protein
Niben101Ctg12493g00001	13.4557	1.40599	3.26038	4.72845e-21	1.25449e-18	1	1556	+	512	Actin-1
Niben101Scf27265g00026	209.901	295.771	-0.492807	4.87606e-21	1.28355e-18	15709	17879	-	1111	Translationally-controlled tumor protein homolog
Niben101Scf01001g04003	93.9371	141.501	-0.589041	4.93414e-21	1.28877e-18	440290	445526	-	1243	RING finger protein 24
Niben101Scf00369g11018	753.866	1043.82	-0.467366	5.57536e-21	1.44505e-18	1066034	1069066	+	983	Translationally-controlled tumor protein homolog
Niben101Scf03197g06001	69.4824	109.968	-0.66148	6.1264e-21	1.57336e-18	642619	646455	+	1122	F-box/WD repeat-containing protein 2
Niben101Scf05307g01014	160.571	252.085	-0.648638	6.16381e-21	1.57336e-18	166627	168044	-	832	conserved hypothetical protein [Ricinus communis] gb|EEF30268.1| conserved hypothetical protein [Ricinus communis]
Niben101Scf11490g00001	1870.46	2449.11	-0.386903	6.34034e-21	1.60625e-18	15794	19751	+	1645	Unknown protein
Niben101Scf01526g05004	5165.07	6949.5	-0.426163	6.52066e-21	1.6346e-18	529951	530635	+	602	seed maturation protein [Glycine tomentella]
Niben101Scf03088g01003	121.997	260.172	-1.08966	6.54925e-21	1.6346e-18	144953	145264	+	312	Histone H4
Niben101Scf02044g12029	178.342	281.221	-0.655148	7.18075e-21	1.77903e-18	1248064	1249870	+	690	seed maturation protein [Glycine tomentella]
Niben101Scf06560g02002	0.725374	0.0862559	3.06756	8.59338e-21	2.11347e-18	287313	312286	+	14940	Auxin transport protein BIG
Niben101Scf01977g02008	38.4576	69.6804	-0.853797	9.14526e-21	2.2329e-18	214333	216957	-	1209	Abscisic acid receptor PYL9
Niben101Scf00212g01015	66.4618	99.8166	-0.585289	9.62367e-21	2.33281e-18	172837	183655	-	2998	Multiprotein-bridging factor 1b
Niben101Scf08997g00005	113.661	71.7411	0.665477	1.03499e-20	2.49093e-18	16265	21048	+	1923	stearoyl-acyl carrier protein desaturase
Niben101Scf02658g00008	258.53	358.727	-0.470489	1.06941e-20	2.55551e-18	62998	66055	-	1545	SKP1-like protein 1A
Niben101Scf10545g00007	339.418	507.334	-0.578044	1.1255e-20	2.6706e-18	102931	104000	+	789	Late embryogenesis abundant protein Lea5-D
Niben101Scf38834g00002	46.8427	18.7145	1.32706	1.14728e-20	2.70326e-18	6189	7081	+	687	BnaC01g23010D [Brassica napus]
Niben101Scf11380g00004	2764.12	3702.27	-0.419714	1.57891e-20	3.69443e-18	64908	65489	-	582	TspO and MBR [Croceibacter atlanticus] ref|YP_003715686.1| integral membrane protein [Croceibacter atlanticus HTCC2559] gb|EAP88011.1| integral membrane protein [Croceibacter atlanticus HTCC2559]
Niben101Scf09782g00001	40.3702	65.7328	-0.702243	2.09756e-20	4.87416e-18	36519	43419	+	1864	RNA-binding protein 28
Niben101Scf04867g01002	2062.59	3006.98	-0.541815	2.35117e-20	5.42604e-18	114961	115197	+	237	product [Oryza sativa Japonica Group]
Niben101Scf00369g11014	210.443	295.572	-0.488524	2.64431e-20	6.06104e-18	1139082	1148367	-	1409	Serine/arginine-rich splicing factor 1
Niben101Scf07223g01007	79.2467	122.824	-0.629953	2.73083e-20	6.21706e-18	89941	100133	-	2211	60S ribosomal protein L4-1
Niben101Scf02513g02002	171.442	97.2214	0.821218	3.47162e-20	7.85052e-18	268471	271172	+	451	Serine/arginine-rich splicing factor 12
Niben101Scf03848g09003	123.112	177.609	-0.527071	3.90154e-20	8.76391e-18	933204	936392	+	999	30S ribosomal protein S13
Niben101Scf03856g03010	462.419	635.924	-0.457969	4.11955e-20	9.19232e-18	321981	323962	-	566	Photosystem II 10 kDa polypeptide, chloroplastic
Niben101Scf05056g03032	4962.57	6832.31	-0.459293	4.63907e-20	1.02835e-17	327399	329212	-	914	2S albumin
Niben101Scf02285g01005	119.216	185.129	-0.632708	7.15882e-20	1.57653e-17	162196	162828	-	633	BnaA01g14900D [Brassica napus]
Niben101Scf00725g05007	7.50558	3.67172	1.03336	7.24527e-20	1.58521e-17	563610	579650	-	5261	Transcription initiation factor TFIID subunit 2
Niben101Scf06078g03007	751.271	1050.73	-0.481878	7.72315e-20	1.67886e-17	482033	483050	-	632	Oleosin Zm-I
Niben101Scf06848g10001	70.4915	109.186	-0.629407	7.77487e-20	1.67927e-17	1044221	1047069	+	1398	30S ribosomal protein S7
Niben101Scf02513g02003	201.722	282.015	-0.481194	8.11296e-20	1.74113e-17	274129	276554	+	1541	Unknown protein
Niben101Scf00317g09001	449.88	624.608	-0.471299	8.53011e-20	1.81907e-17	930407	932627	+	1803	heat shock protein 21
Niben101Scf00063g03007	282.661	381.533	-0.430949	8.62083e-20	1.82686e-17	347567	350949	+	1598	Eukaryotic translation initiation factor 5A-1
Niben101Scf10490g00011	198.337	283.633	-0.513739	1.36908e-19	2.88312e-17	79309	81421	+	791	Thioredoxin superfamily protein
Niben101Scf03072g05007	135.992	93.6175	0.540677	1.59248e-19	3.33273e-17	537267	540622	+	2751	Vicilin-like antimicrobial peptides 2-2
Niben101Scf00288g16005	78.7798	118.451	-0.58662	1.65411e-19	3.44035e-17	1616024	1618101	-	1195	40S ribosomal protein S4
Niben101Scf06473g01003	248.843	365.117	-0.551474	2.47743e-19	5.12114e-17	119046	133330	-	669	Dehydrogenase/reductase SDR family protein 7-like
Niben101Scf03991g01002	52.3122	18.0515	1.53949	2.51728e-19	5.17178e-17	184676	186951	+	566	Splicing factor U2af small subunit A
Niben101Scf07493g03006	10.7887	1.05044	3.36261	5.13245e-19	1.04808e-16	371350	372141	+	689	Polyadenylate-binding protein 1-A
Niben101Scf10785g01015	86.4724	125.738	-0.537627	6.16725e-19	1.2518e-16	228708	231097	-	1509	40S ribosomal protein S27-2
Niben101Scf03757g06012	832.489	1155.63	-0.471116	6.36064e-19	1.28333e-16	685993	690669	+	854	Phosphatidylglycerol/phosphatidylinositol transfer protein
Niben101Scf11108g00002	136.163	237.203	-0.797976	7.18162e-19	1.44034e-16	10677	11036	-	360	Photosystem II reaction center X protein
Niben101Scf05099g01002	569.411	759.526	-0.413618	1.22127e-18	2.43488e-16	99031	102521	+	1187	Mitochondrial import inner membrane translocase subunit Tim17/Tim22/Tim23 family protein
Niben101Scf15346g00009	1676.38	2290.34	-0.448325	1.60499e-18	3.1811e-16	37272	38416	+	576	Defensin-like protein
Niben101Scf00715g01001	86.0513	127.061	-0.560132	1.68041e-18	3.31109e-16	119177	123804	+	1263	60S ribosomal protein L7-2
Niben101Scf25893g00007	303.095	194.551	0.641591	2.25317e-18	4.41386e-16	13749	15940	+	1348	Short-chain dehydrogenase reductase 2a
Niben101Scf00139g00004	100.47	156.955	-0.642607	2.34348e-18	4.56424e-16	53052	56357	-	1372	RNA-binding protein 39
Niben101Scf15532g01011	146.549	210.067	-0.517779	2.69323e-18	5.21527e-16	253835	258343	-	854	BnaC01g13820D [Brassica napus]
Niben101Scf15963g01021	566.704	756.503	-0.414679	2.81303e-18	5.41613e-16	156373	160581	-	1418	Dehydrogenase/reductase SDR family protein 7-like
Niben101Scf03855g05005	627.225	886.561	-0.49722	2.96725e-18	5.68061e-16	532287	533644	-	796	glycine-rich protein [Gossypium hirsutum]
Niben101Scf08018g00010	436.849	643.173	-0.556104	3.52334e-18	6.70709e-16	10	3964	+	642	Iron-sulfur cluster assembly scaffold protein IscU
Niben101Scf07475g00009	39.0529	64.3179	-0.716465	3.77849e-18	7.15239e-16	29220	35129	-	2017	F-box/LRR-repeat protein 2
Niben101Scf00621g05002	41.6368	27.5979	0.595899	4.26176e-18	7.97754e-16	488074	497664	-	3309	Pyruvate, phosphate dikinase 2
Niben101Scf19133g02012	26.7177	45.6554	-0.771817	4.25236e-18	7.97754e-16	341770	348694	+	1905	RNA-binding protein with multiple splicing
Niben101Scf00672g00001	268.861	384.588	-0.514217	4.45826e-18	8.29926e-16	50711	52565	-	1250	Actin-2
Niben101Scf06183g04003	95.0009	60.7697	0.647366	4.61789e-18	8.54919e-16	454960	457503	+	1908	Late embryogenesis abundant protein 1
Niben101Scf03716g00015	221.808	301.559	-0.441052	5.18139e-18	9.53998e-16	21026	26689	+	1538	Ran-binding protein 1 homolog c
Niben101Scf01718g01002	113.53	166.845	-0.553514	5.28369e-18	9.67547e-16	124189	126234	+	915	SKP1-like protein 1A
Niben101Scf05469g01014	5.69235	0	10.5287	5.36037e-18	9.76282e-16	169954	172197	+	1396	Cysteine protease 1
Niben101Scf03110g05008	276.899	386.629	-0.479254	5.52445e-18	1.00076e-15	541646	548742	+	1072	Ubiquitin-conjugating enzyme family protein
Niben101Scf04499g03002	7.42217	1.62616	2.19016	5.77539e-18	1.04062e-15	430935	440151	+	1342	Root hair defective 3 GTP-binding protein (RHD3)
Niben101Scf00887g05007	92.5578	141.174	-0.607897	7.11922e-18	1.27593e-15	499428	507245	-	886	Small nuclear ribonucleoprotein E
Niben101Scf07277g00011	30.6005	51.6892	-0.752897	7.44999e-18	1.32815e-15	57756	65474	-	2085	Single-stranded nucleic acid binding R3H protein
Niben101Scf09544g01027	200.232	299.359	-0.577915	9.4126e-18	1.6692e-15	197077	201484	+	1301	F-box/LRR-repeat protein 2
Niben101Scf03673g02009	116.864	166.33	-0.507307	1.29421e-17	2.2831e-15	268285	272362	-	2591	High mobility group B protein 3
Niben101Scf11886g02001	62.9637	102.926	-0.70709	1.31538e-17	2.30835e-15	190092	192545	-	1164	Plasma membrane-associated cation-binding protein 1
Niben101Scf02739g01002	4.36837	1.45329	1.58912	1.40912e-17	2.46005e-15	181213	188732	+	5417	Protein TIME FOR COFFEE
Niben101Scf04847g02012	198.938	268.514	-0.430517	1.60883e-17	2.79422e-15	223381	232785	-	1178	Protein CWC15 homolog
Niben101Scf01817g02021	201.441	273.266	-0.438182	1.63462e-17	2.82445e-15	384909	389036	-	2243	Polyketide cyclase/dehydrase and lipid transport superfamily protein
Niben101Scf08526g04006	556.389	772.831	-0.472517	1.78884e-17	3.07516e-15	396030	397070	-	450	17.6 kDa class I heat shock protein 3
Niben101Scf00369g09013	23.4147	40.7727	-0.798503	2.36515e-17	4.04525e-15	891052	894180	+	1658	Tafazzin
Niben101Scf05298g06005	279.866	419.178	-0.580909	2.45057e-17	4.17017e-15	607619	609365	+	862	Dormancy/auxin associated family protein
Niben101Scf14338g03007	637.167	857.081	-0.426139	2.80403e-17	4.74769e-15	399850	400746	+	748	late embryogenesis abundant protein [Picea glauca]
Niben101Scf06493g00022	2.05662	0.907518	1.18223	3.44807e-17	5.80897e-15	4241	27731	-	17050	Auxin transport protein BIG
Niben101Scf00370g04025	1999.6	2701.01	-0.43182	4.09292e-17	6.86104e-15	408840	410402	+	865	Glycoprotein membrane precursor GPI-anchored
Niben101Scf00501g01007	2490.55	3236.92	-0.376182	4.55847e-17	7.60362e-15	122282	124518	-	1473	11S globulin seed storage protein 2
Niben101Scf04528g13006	136.397	224.289	-0.714997	7.69581e-17	1.27735e-14	1306501	1307726	+	779	Histone H2A
Niben101Ctg13474g00003	200.35	105.282	0.931034	7.73801e-17	1.27806e-14	217	1390	-	444	Caleosin-related family protein
Niben101Scf05346g05001	221.834	301.091	-0.438454	1.26623e-16	2.08119e-14	487111	490617	-	2298	Rubber elongation factor protein
Niben101Scf01797g01008	110.582	167.619	-0.597463	1.7301e-16	2.82981e-14	115071	117730	-	903	60S ribosomal protein L32-1
Niben101Scf01094g01012	119.878	197.535	-0.719891	1.78079e-16	2.89865e-14	177921	183274	-	478	Transcription elongation factor 1 homolog
Niben101Scf00885g13008	177.511	285.198	-0.683443	2.62191e-16	4.22691e-14	1308196	1308737	-	466	Unknown protein
Niben101Scf03459g01004	1720.06	2288.74	-0.410065	2.62179e-16	4.22691e-14	244442	248362	-	984	SKP1-like protein 1A
Niben101Scf06637g00012	12.2651	3.10499	1.9824	2.982e-16	4.78455e-14	100555	104767	+	1328	Phosphoenolpyruvate carboxykinase [ATP]
Niben101Scf01912g01008	30.8296	51.9534	-0.751687	3.09634e-16	4.94446e-14	154422	162758	-	1094	Universal stress protein A-like protein
Niben101Scf04905g03009	34.4702	51.9633	-0.591237	3.99238e-16	6.34524e-14	259783	267332	+	4039	Cyclin-dependent kinase 1
Niben101Scf04294g06042	177.526	247.337	-0.476583	4.03594e-16	6.38437e-14	666109	688558	-	2293	Alpha-1,3-mannosyl-glycoprotein 2-beta-N-acetylglucosaminyltransferase
Niben101Scf00116g01001	314.52	452.291	-0.521922	4.20947e-16	6.62775e-14	115011	116734	+	588	Hd3a, partial [Oryza rufipogon]
Niben101Scf10763g00008	298.278	379.154	-0.344315	4.99086e-16	7.82149e-14	31688	34443	-	2033	Aluminium induced protein with YGL and LRDR motifs
Niben101Scf06566g00008	39.8309	65.5998	-0.716823	5.07436e-16	7.91553e-14	10948	12768	-	1609	Ganglioside-induced differentiation-associated protein 2
Niben101Scf03486g01001	32.7603	71.7603	-1.13111	7.47835e-16	1.16118e-13	116951	118181	-	567	Unknown protein
Niben101Scf05317g00004	43.6012	73.061	-0.743964	7.70862e-16	1.19144e-13	74093	77440	-	808	40S ribosomal protein S13
Niben101Scf16915g01014	227.137	310.367	-0.448297	7.91895e-16	1.21836e-13	127015	130210	-	1051	Histone H2A.V
Niben101Scf25768g00011	18.1967	33.2006	-0.866949	8.18674e-16	1.25384e-13	32798	35828	-	1582	Protein SPIRAL1-like 1
Niben101Scf04921g01027	82.6311	122.653	-0.567457	9.37467e-16	1.42928e-13	148302	178227	+	1469	Phosphatidylglycerol/phosphatidylinositol transfer protein
Niben101Scf05310g02005	14.5256	32.1328	-1.14258	9.77246e-16	1.48321e-13	255715	257382	-	858	BnaC07g29780D [Brassica napus]
Niben101Scf08870g00006	3.00965	13.8803	-2.20934	9.91137e-16	1.49755e-13	86806	87551	-	579	Unknown protein
Niben101Scf02085g26002	35.4359	56.4823	-0.671397	1.19247e-15	1.7937e-13	2634680	2642390	+	1212	sap [Zea mays]
Niben101Scf01396g04004	110.979	155.453	-0.483782	1.293e-15	1.93629e-13	420643	425779	+	912	Cytochrome b-c1 complex subunit 7
Niben101Scf04016g01001	587.044	861.361	-0.551535	1.40877e-15	2.10032e-13	195037	195909	-	444	Defensin-like protein
Niben101Scf01623g09004	36.3178	19.2786	0.915372	1.50797e-15	2.23831e-13	892332	893867	-	1130	-
Niben101Scf03930g04011	386.287	525.679	-0.442297	1.53924e-15	2.27469e-13	416941	417557	-	435	-
Niben101Scf07638g04002	73.6341	118.119	-0.680241	1.60031e-15	2.35462e-13	404149	404688	+	540	Vacuolar protein sorting-associated protein 25
Niben101Scf05118g05010	95.4968	140.571	-0.556027	1.79662e-15	2.63197e-13	492731	497242	+	705	-
Niben101Scf00551g06001	129.72	195.083	-0.587112	2.16919e-15	3.16401e-13	620303	623073	+	845	60S ribosomal protein L31
Niben101Scf07429g00006	557.652	421.218	0.406729	2.34511e-15	3.40586e-13	26288	29117	+	2185	Isocitrate lyase
Niben101Scf00066g01002	849.889	1152.81	-0.437733	2.3891e-15	3.45486e-13	136273	136509	-	237	product [Oryza sativa Japonica Group]
Niben101Scf08514g00001	19.4592	38.3813	-0.976362	2.57134e-15	3.7025e-13	59052	63831	+	964	Folic acid and derivative biosynthetic process, putative [Theobroma cacao] gb|EOX91983.1| Folic acid and derivative biosynthetic process, putative [Theobroma cacao]
Niben101Scf03404g01011	17.7725	34.2672	-0.947692	2.59483e-15	3.72043e-13	158597	165070	-	1132	Holliday junction resolvase [Clostridium sulfidigenes]
Niben101Scf00962g00007	65.3931	111.284	-0.76606	2.61559e-15	3.7343e-13	14543	15816	-	558	T32E20.29 [Arabidopsis thaliana]
Niben101Scf00272g11021	95.2158	137.407	-0.527385	2.88407e-15	4.10025e-13	1188805	1193159	+	902	30S ribosomal protein S4
Niben101Scf00022g06009	47.3356	74.0562	-0.643604	2.92493e-15	4.14086e-13	656266	679370	-	1047	expressed protein [Oryza sativa Japonica Group]
Niben101Scf01436g04001	920.404	716.321	0.363615	2.95466e-15	4.16546e-13	421843	423359	+	1146	Late embryogenesis abundant protein 1
Niben101Scf04556g01008	163.043	249.939	-0.61512	3.66256e-15	5.14193e-13	175203	175932	-	581	Calcium-binding EF-hand family protein
Niben101Scf32522g00006	178.36	236.045	-0.402096	3.81856e-15	5.33869e-13	14812	18112	-	1207	RNA-binding protein 38
Niben101Scf02764g01008	44312	64041.5	-0.529303	4.06026e-15	5.65315e-13	112503	113126	+	550	Late embryogenesis abundant protein D-19
Niben101Scf04328g00047	1073.83	1456.24	-0.43737	4.86803e-15	6.74994e-13	192255	193728	+	772	Oleosin 5
Niben101Scf04754g02007	375.942	562.844	-0.5799	5.28467e-15	7.29761e-13	266120	268186	-	1506	meiosis 5 [Zea mays]
Niben101Scf02294g03014	14.6822	22.1933	-0.594491	5.56434e-15	7.65245e-13	378622	383648	+	3755	Terpenoid synthase 6
Niben101Scf01602g06016	152.67	214.22	-0.487309	5.8681e-15	8.03739e-13	617141	620113	-	834	Stress-associated endoplasmic reticulum protein 2
Niben101Scf19059g00010	16.383	7.94284	1.04539	5.93389e-15	8.09459e-13	1	7124	+	2448	U3 small nucleolar RNA-associated protein 14 homolog A
Niben101Scf08618g01012	210.563	306.516	-0.539403	6.29811e-15	8.55679e-13	142844	145985	-	2142	Elongation factor 1-alpha
Niben101Scf08742g00001	42.0691	24.7837	0.766249	7.29752e-15	9.8748e-13	145196	147659	+	1519	fiber expressed protein [Gossypium hirsutum]
Niben101Scf04871g12003	97.7361	138.414	-0.50022	7.5685e-15	1.02005e-12	1254585	1260133	-	1151	cAMP-regulated phosphoprotein 19-related protein
Niben101Scf02237g01007	4.5986	0.753056	2.60745	7.96389e-15	1.06907e-12	161726	166062	-	1785	Betaine aldehyde dehydrogenase
Niben101Scf00860g00006	46.6633	69.8871	-0.582035	8.50124e-15	1.13667e-12	44623	60790	+	1433	Hydroxyacylglutathione hydrolase
Niben101Scf11724g00004	1292.98	1698.54	-0.391485	8.61049e-15	1.14673e-12	42760	47278	+	1074	Protein translation factor SUI1 homolog
Niben101Scf15166g03015	306.802	417.072	-0.440751	1.03684e-14	1.37541e-12	305993	309292	-	1608	Chaperone protein HtpG
Niben101Scf07087g00006	342.097	466.119	-0.443955	1.16353e-14	1.53741e-12	122925	124374	-	885	Translation initiation factor IF-2
Niben101Scf08193g00003	134.864	192.644	-0.511642	1.2049e-14	1.58586e-12	60493	63096	+	1139	Unknown protein
Niben101Scf07650g03017	78.1592	110.199	-0.494459	1.22643e-14	1.60792e-12	304186	310521	-	1183	ubiquitin-conjugating enzyme 13
Niben101Scf04932g01001	1929.79	1336.21	0.532446	1.29423e-14	1.69023e-12	167419	169500	+	1756	11S globulin seed storage protein 2
Niben101Scf07321g00016	19.0261	11.6851	0.704519	1.40191e-14	1.82378e-12	69851	97379	+	8138	Methionine S-methyltransferase
Niben101Scf00582g01035	332.43	437.841	-0.395208	1.54379e-14	2.00063e-12	201811	203621	-	998	Histone H2A-IV
Niben101Scf05100g01012	50.0081	86.1682	-0.78364	1.67877e-14	2.16723e-12	153579	161961	+	862	Thioredoxin domain-containing protein 17
Niben101Scf01511g02020	535.223	389.251	0.461792	1.6883e-14	2.17121e-12	286063	287583	-	880	temperature-induced lipocalin
Niben101Scf08160g02014	1457.91	1938.38	-0.409345	1.73954e-14	2.2286e-12	247438	249812	+	360	Unknown protein
Niben101Scf00328g04017	1387.78	1800.75	-0.373826	1.75825e-14	2.24403e-12	479784	481692	+	1203	Seed maturation protein
Niben101Scf03911g00006	176.594	254.652	-0.525736	1.91416e-14	2.4338e-12	25126	27825	-	627	Stress-associated endoplasmic reticulum protein 2
Niben101Scf21574g00012	13.3354	20.5857	-0.624933	1.94758e-14	2.46698e-12	16521	31069	+	3949	Retinoblastoma-binding protein 5
Niben101Scf19230g01011	370.499	494.902	-0.415793	1.97236e-14	2.48902e-12	212413	216110	-	796	50S ribosomal protein L22
Niben101Scf05412g01004	86.6291	119.77	-0.464827	2.03756e-14	2.5617e-12	125115	128888	-	1402	Clathrin light chain 2
Niben101Scf01852g01023	24.7649	37.9132	-0.613427	2.10429e-14	2.62804e-12	123541	135881	-	2373	triosephosphate isomerase
Niben101Scf10708g02011	329.065	474.574	-0.526144	2.10593e-14	2.62804e-12	294457	295122	-	666	F-box family protein
Niben101Scf11723g00017	41.4063	71.4957	-0.786259	2.19084e-14	2.72391e-12	28998	32494	-	764	U6 snRNA-associated Sm-like protein LSm2
Niben101Scf08008g00006	7.74276	22.1122	-1.51731	2.26355e-14	2.80397e-12	48141	49830	-	1075	Metallothionein-like protein 1
Niben101Scf03035g02003	142.043	86.7765	0.713668	2.49388e-14	3.07797e-12	252358	253644	+	1287	Zinc finger CCCH domain-containing protein 2
Niben101Scf00869g03009	9.63765	3.63167	1.40932	2.90296e-14	3.56979e-12	324179	329141	-	1733	Polyamine oxidase 1
Niben101Scf16657g00011	98.9738	144.926	-0.548225	2.92628e-14	3.58538e-12	112441	120291	-	1827	Polyadenylate-binding protein 1
Niben101Scf13974g00003	197.191	288.546	-0.547006	3.03836e-14	3.70922e-12	76373	77362	+	990	Protein EXORDIUM-like 2
Niben101Scf02502g14004	52.5551	92.9108	-0.818248	3.08987e-14	3.75849e-12	1456490	1457440	+	525	Threonine dehydratase biosynthetic
Niben101Scf01409g12019	50.7325	72.4572	-0.511495	3.25292e-14	3.94258e-12	1319941	1325526	-	2106	Pre-mRNA-splicing factor SLT11
Niben101Scf06504g01012	15.5637	6.98059	1.15789	3.38431e-14	4.08713e-12	126295	131145	-	1955	DCD (Development and Cell Death) domain protein
Niben101Scf11744g01001	2246.08	2994.56	-0.412835	3.45956e-14	4.16308e-12	142088	142555	+	468	Oleosin 5
Niben101Scf07579g03004	63.3652	43.9812	0.529093	3.87612e-14	4.64775e-12	352913	357277	+	2399	stress up-regulated Nod 19 protein [Medicago truncatula]
Niben101Scf04292g13002	74.3369	112.108	-0.59119	4.37445e-14	5.22669e-12	1375709	1389076	+	729	Small nuclear ribonucleoprotein family protein
Niben101Scf04099g06016	9.56564	1.7017	2.49119	6.51235e-14	7.72941e-12	606945	611139	-	1081	Protein EXECUTER [Medicago truncatula]
Niben101Scf05692g02003	1081.4	1457.76	-0.429283	6.52589e-14	7.72941e-12	193827	194069	+	243	Unknown protein
Niben101Scf07755g00002	46.7723	64.7694	-0.46847	6.5379e-14	7.72941e-12	6456	12916	-	2875	Vacuolar-sorting receptor 6
Niben101Scf01881g02004	28.9732	47.8072	-0.721715	6.6038e-14	7.78002e-12	257757	259072	-	1160	Unknown protein
Niben101Scf00163g21003	6245.71	8475.97	-0.438561	7.42803e-14	8.72056e-12	2092682	2094016	+	306	Defensin-like protein 1
Niben101Scf07741g05007	81.2505	110.958	-0.447717	8.28088e-14	9.68806e-12	510404	516961	-	1602	fiber protein Fb15 [Solanum tuberosum]
Niben101Scf04551g04014	27.6743	66.0754	-1.25815	8.46114e-14	9.8647e-12	479713	488427	-	556	Ubiquitin-conjugating enzyme family protein
Niben101Scf06996g01006	134.042	184.357	-0.457561	1.10225e-13	1.28067e-11	146870	154166	-	1453	Unknown protein
Niben101Scf02373g03005	33.9878	54.5092	-0.679072	1.12877e-13	1.30697e-11	355600	363930	-	1843	Serine/arginine-rich splicing factor 2
Niben101Scf06394g02003	1066.64	1562.86	-0.549362	1.13818e-13	1.31335e-11	190978	191262	-	285	Non-specific lipid-transfer protein 2
Niben101Scf15402g00005	2.15703	0.400493	2.43127	1.25531e-13	1.44356e-11	251	12842	-	2997	zinc ion-binding protein [Medicago truncatula]
Niben101Scf01008g01008	1419.66	1867.16	-0.393235	1.46732e-13	1.68163e-11	156331	158330	+	1207	Dormancy/auxin associated family protein
Niben101Scf18214g00004	11.1971	7.35135	0.609088	1.51216e-13	1.72714e-11	17249	29348	-	7679	glutamate synthase 1
Niben101Scf00083g02014	34.3287	19.6002	0.81066	1.54189e-13	1.75515e-11	233035	244699	-	1593	Polyadenylate-binding protein 8
Niben101Scf01189g00010	140.456	185.392	-0.398795	1.63621e-13	1.85625e-11	26719	31880	-	1699	PQ-loop repeat family protein / transmembrane family protein
Niben101Scf00370g03034	785.507	578.172	0.444209	1.74756e-13	1.97592e-11	385881	388379	-	2129	Short-chain dehydrogenase reductase 2a
Niben101Scf05534g01008	175.019	257.588	-0.55684	1.77348e-13	1.99852e-11	166867	172537	-	698	Subtilase family protein
Niben101Scf04439g00002	13.7871	37.6102	-1.44871	1.80615e-13	2.02854e-11	71545	73851	+	450	conserved hypothetical protein [Ricinus communis] gb|EEF40628.1| conserved hypothetical protein [Ricinus communis]
Niben101Scf03817g12026	7.26547	3.6321	1.00389	1.88514e-13	2.11023e-11	1190118	1230259	+	4667	DNA-directed RNA polymerase subunit A'
Niben101Scf06579g00007	372.218	512.227	-0.458387	1.98887e-13	2.21898e-11	29113	34060	-	923	Cytochrome b-c1 complex subunit 7
Niben101Scf00024g04005	10.5476	3.86605	1.45109	2.04252e-13	2.2713e-11	494721	500346	+	2430	calcium-dependent protein kinase 30
Niben101Scf04091g00013	780.989	1017.91	-0.380245	2.06109e-13	2.28442e-11	34179	36274	-	1243	heat shock protein 21
Niben101Scf03221g02008	66.9194	101.321	-0.598145	2.10758e-13	2.32828e-11	323631	329735	+	893	Small nuclear ribonucleoprotein E
Niben101Scf04796g00025	2.70952	0	9.43633	2.29858e-13	2.53099e-11	152666	154462	-	1374	Heavy metal transport/detoxification superfamily protein
Niben101Scf06332g00010	190.525	261.55	-0.455084	2.57915e-13	2.83068e-11	21681	25163	-	2027	Histone H2A
Niben101Scf03264g04012	104.342	74.1839	0.493444	2.61694e-13	2.86283e-11	400822	405225	-	1563	Protein phosphatase 2C family protein
Niben101Scf02014g00020	164.742	217.626	-0.399525	2.74356e-13	2.99163e-11	10109	13918	+	1454	NADPH:quinone oxidoreductase [Streptomyces achromogenes]
Niben101Scf00372g03019	42.6707	72.5827	-0.763209	2.8845e-13	3.13518e-11	380956	383351	+	817	Diphthamide biosynthesis protein 3
Niben101Ctg13751g00001	2.77446	13.8458	-2.32662	3.15024e-13	3.413e-11	3	1953	-	709	cyclic nucleotide gated channel 19
Niben101Scf18182g00007	8.73402	4.09049	1.09674	3.41097e-13	3.68363e-11	187474	195745	-	3696	Plant regulator RWP-RK family protein
Niben101Scf05848g00002	1.62274	0.298555	2.44238	3.5712e-13	3.84434e-11	11288	19603	-	3796	Kelch-like protein 4
Niben101Ctg14086g00004	205.086	119.349	0.784464	3.65594e-13	3.92303e-11	1421	2373	+	546	glycine-rich RNA-binding protein 2
Niben101Scf05750g02008	46.6526	26.5726	0.815382	3.83709e-13	4.10434e-11	200797	201768	-	972	BnaAnng12320D [Brassica napus]
Niben101Scf01334g00002	4317.05	5587.82	-0.370208	3.91387e-13	4.16006e-11	78682	80439	-	810	AWPM-19-like family protein
Niben101Scf04021g02010	90.0186	124.677	-0.467975	3.91374e-13	4.16006e-11	190401	193024	+	1387	pfkB-like carbohydrate kinase family protein
Niben101Scf03091g00017	78.77	115.276	-0.546977	4.17e-13	4.40992e-11	76321	80485	+	1220	Peroxisomal biogenesis factor 19
Niben101Scf08975g01001	1127.72	1397.2	-0.30711	4.17512e-13	4.40992e-11	172911	177891	+	1061	High mobility group B protein 1
Niben101Scf03221g00006	99.1534	139.016	-0.485286	4.33704e-13	4.56663e-11	9077	11899	-	1077	integral membrane mpv17 pmp22 [Ophiostoma piceae UAMH 11346]
Niben101Scf00952g01004	71.8384	107.734	-0.582697	4.56068e-13	4.78715e-11	131165	134284	-	1159	Bax inhibitor-1 family protein
Niben101Scf03170g01019	262.195	355.809	-0.438321	6.17351e-13	6.45994e-11	148905	152861	+	1117	Small ubiquitin-related modifier 2
Niben101Scf02290g02021	23.8233	15.8168	0.592568	7.19732e-13	7.50794e-11	231598	244138	-	7355	glutamate synthase 1
Niben101Scf06990g00021	168.991	254.839	-0.589353	7.37992e-13	7.67466e-11	38952	39431	-	480	Histone H2B.1
Niben101Scf00380g02001	44.0955	68.1086	-0.625114	8.91193e-13	9.23934e-11	262950	270773	+	837	cAMP-regulated phosphoprotein 19-related protein
Niben101Scf00478g00004	333.825	427.183	-0.353754	9.20848e-13	9.5175e-11	11680	14804	-	1351	Cation transport regulator-like protein 2
Niben101Scf03164g07011	39.1447	64.2621	-0.712282	9.70755e-13	1.00026e-10	765847	766592	-	732	F-box protein interaction domain protein [Medicago truncatula]
Niben101Scf05147g01015	171.263	235.277	-0.45586	1.02397e-12	1.05188e-10	132019	136491	+	1555	Protein FAM32A
Niben101Scf06825g03008	14.6166	5.96555	1.29285	1.04338e-12	1.06691e-10	324838	335830	+	1371	Alpha-galactosidase
Niben101Scf07638g04005	112.799	147.283	-0.382979	1.04494e-12	1.06691e-10	481716	488245	+	2467	ATP-dependent RNA helicase sub2
Niben101Scf05588g13006	9.75603	5.00338	0.965003	1.05316e-12	1.07206e-10	1381982	1387668	-	3243	Protein FAR1-RELATED SEQUENCE 3
Niben101Scf10650g02002	4.27607	1.3881	1.62468	1.07881e-12	1.09487e-10	299863	302852	+	2876	membrane protein [Mycoplasma columbinum] gb|EGV00192.1| hypothetical protein MCSF7_02001 [Mycoplasma columbinum SF7]
Niben101Scf33515g00005	25.2157	16.2354	0.637232	1.08275e-12	1.09556e-10	2680	7235	+	2307	Nucleolar protein 58
Niben101Scf03445g00002	1481.68	1917.8	-0.370162	1.09414e-12	1.10377e-10	25557	29471	-	743	Glutaredoxin-C1
Niben101Scf02413g03027	103.661	68.0061	0.610131	1.1119e-12	1.11834e-10	187847	198740	+	1205	Xyloglucan endotransglucosylase/hydrolase protein 24
Niben101Scf02957g00007	29.6914	5.92782	2.32743	1.13198e-12	1.13515e-10	30606	30971	-	366	Pentatricopeptide repeat-containing protein At2g30100, chloroplastic
Niben101Scf10222g04003	257.73	357.036	-0.467715	1.23343e-12	1.23321e-10	425608	430925	-	1273	Aquaporin-like superfamily protein
Niben101Scf01037g01016	65.6239	95.951	-0.545921	1.62914e-12	1.62403e-10	116223	120634	+	1590	UBX domain-containing protein 2B
Niben101Scf05220g00005	55.8263	84.5922	-0.597895	1.6667e-12	1.65657e-10	9068	15428	-	3084	Pyrophosphate-energized vacuolar membrane proton pump
Niben101Scf02494g07010	135.744	189.333	-0.4779	1.67546e-12	1.66038e-10	733097	745081	-	1581	nucleotide-sensitive chloride conductance regulator (ICln) family protein
Niben101Scf00340g05003	1857.21	2354.98	-0.340535	1.68196e-12	1.66194e-10	524708	526745	-	914	seed maturation protein LEA 4 [Glycine tomentella]
Niben101Scf01517g07007	246.945	345.842	-0.483923	1.87752e-12	1.84974e-10	751820	755000	+	412	DNA-directed RNA polymerases I, II, and III subunit RPABC4
Niben101Scf03388g00001	65.9589	96.2242	-0.542486	1.88563e-12	1.85232e-10	75758	86433	+	1251	sap [Zea mays]
Niben101Scf07162g04014	13.1163	6.56058	1.00022	1.89901e-12	1.86004e-10	436421	446562	-	2165	Betaine aldehyde dehydrogenase
Niben101Scf13198g00003	2.58	0.538071	2.25976	1.94848e-12	1.90296e-10	51123	58413	-	3080	DNA-directed RNA polymerase subunit A'
Niben101Scf21813g00014	179.598	232.264	-0.369353	1.96482e-12	1.91337e-10	91457	99239	-	2024	Cysteine proteinase inhibitor 6
Niben101Scf05307g03012	51.7236	35.2511	0.555143	2.04545e-12	1.98615e-10	363230	369141	-	1922	Acyl-CoA dehydrogenase
Niben101Scf00338g10001	50.8721	74.7623	-0.553001	2.1291e-12	2.05553e-10	1013244	1016426	+	1078	MULTISPECIES: hypothetical protein [Planktothrix]
Niben101Scf11737g00029	129.115	191.402	-0.566548	2.12686e-12	2.05553e-10	157565	157945	+	381	Calvin cycle protein CP12-3, chloroplastic
Niben101Ctg14932g00002	17253.1	22254.5	-0.365233	2.14848e-12	2.06242e-10	1170	1409	-	240	seed maturation protein PM41 [Glycine max] seed maturation protein PM41 [Glycine max]
Niben101Scf10287g01002	34.0593	11.5972	1.55825	2.14335e-12	2.06242e-10	125746	127358	+	432	Nuclear transcription factor Y subunit B-3
Niben101Scf00332g12009	195.581	265.062	-0.436331	2.29664e-12	2.19838e-10	1288091	1293919	+	963	Trafficking protein particle complex subunit 4
Niben101Scf01773g03023	338.041	474.386	-0.486721	2.37061e-12	2.26276e-10	306302	306892	-	213	Ubiquitin-40S ribosomal protein S27a
Niben101Scf05346g03004	27.3867	14.9379	0.874334	2.51794e-12	2.3966e-10	372114	373906	+	1417	MYND-type zinc finger protein samB
Niben101Ctg10282g00001	16.0966	6.15989	1.38631	2.53685e-12	2.40779e-10	28	1065	+	1038	F-box protein
Niben101Scf01795g04035	46.2326	64.5358	-0.478622	2.76862e-12	2.62039e-10	457574	464325	+	1589	BnaA05g32900D [Brassica napus]
Niben101Scf01237g09002	4.16828	1.07497	1.95729	3.01857e-12	2.84895e-10	904070	915537	-	2374	Cation/H(+) antiporter 3
Niben101Scf08873g01015	257.744	367.6	-0.510278	3.158e-12	2.97222e-10	243755	245991	+	698	60S ribosomal protein L27a-3
Niben101Scf02077g12014	2583.97	3457.14	-0.417866	3.17931e-12	2.98394e-10	1287990	1288442	-	453	Oleosin 5
Niben101Scf00449g05021	62.8009	91.7677	-0.544037	3.22481e-12	3.01824e-10	513745	517826	+	905	Actin-depolymerizing factor 2
Niben101Scf01578g04001	70.8671	103.62	-0.545369	3.31904e-12	3.08928e-10	392287	395977	-	1441	Calcium-binding EF-hand family protein
Niben101Scf06623g00011	28.3796	17.7568	0.678757	3.31262e-12	3.08928e-10	80591	86345	-	2423	Plant protein of unknown function (DUF639)
Niben101Scf08680g02016	3.30384	0.527201	2.64435	3.40166e-12	3.15745e-10	339304	346608	+	3143	Ubiquitin conjugation factor E4 B
Niben101Scf08576g01002	8.45777	16.1273	-0.930388	3.58995e-12	3.32307e-10	159040	168470	+	2670	SPX domain-containing membrane protein
Niben101Scf08574g00001	82.8202	114.91	-0.470375	3.64566e-12	3.3654e-10	36262	40437	-	1261	Mitochondrial import inner membrane translocase subunit TIM22-3
Niben101Scf33183g00001	4.39664	0.197378	4.4557	3.70621e-12	3.41194e-10	54	911	+	858	Octicosapeptide/Phox/Bem1p family protein
Niben101Scf03326g05014	43.1699	65.8611	-0.60861	3.84061e-12	3.52604e-10	614477	631709	-	954	-
Niben101Scf10283g01011	6.82049	0	9.12193	4.00779e-12	3.66952e-10	145382	150658	-	439	Endoplasmic reticulum-Golgi intermediate compartment protein 3
Niben101Scf03147g07006	138.967	192.659	-0.469117	4.25911e-12	3.88907e-10	712914	718190	+	1829	50S ribosomal protein L7Ae
Niben101Scf07034g00004	542.6	667.623	-0.297276	4.38709e-12	3.9951e-10	53253	54579	+	1234	Histone H1
Niben101Scf08683g00001	175.509	236.517	-0.42829	4.5004e-12	4.08724e-10	6420	8012	+	878	17.7 kDa class II heat shock protein
Niben101Scf07798g03006	117.561	154.391	-0.391116	4.54194e-12	4.11387e-10	326245	331472	-	1894	Polyadenylate-binding protein 8
Niben101Scf10671g00001	20.074	33.31	-0.727113	4.86565e-12	4.39526e-10	32459	34095	+	1422	1-aminocyclopropane-1-carboxylate oxidase homolog 1
Niben101Scf03203g07006	38.1658	58.5396	-0.615866	5.11692e-12	4.60988e-10	722865	725540	-	1519	30S ribosomal protein S13
Niben101Scf00530g00003	7.01928	16.0022	-1.18859	5.3536e-12	4.81025e-10	8376	13604	+	1110	Ubiquitin-conjugating enzyme E2 E2
Niben101Scf12825g00004	414.469	529.244	-0.350864	5.52927e-12	4.95487e-10	12503	16477	+	1261	Zinc finger A20 and AN1 domain-containing stress-associated protein 8
Niben101Scf04412g00017	0.554676	6.49751	-3.58701	5.57565e-12	4.98318e-10	15058	17169	+	921	Cytochrome c oxidase subunit 2
Niben101Scf05250g02011	63.6152	44.4034	0.520304	6.80033e-12	6.06165e-10	360878	367901	+	2268	NAD/NADP-dependent betaine aldehyde dehydrogenase
Niben101Scf02507g03001	22.9096	36.3388	-0.665174	7.1469e-12	6.35376e-10	290660	299608	-	1907	Thioredoxin superfamily protein
Niben101Scf03545g00014	8.68457	2.65998	1.70544	7.31595e-12	6.48694e-10	72494	74520	+	1219	DCD (Development and Cell Death) domain protein
Niben101Scf10374g00008	87.7266	121.874	-0.472307	7.47246e-12	6.60832e-10	8373	14804	-	2158	Nucleolar GTP-binding protein 2
Niben101Scf01463g00016	26.546	50.5549	-0.925964	7.99657e-12	7.05331e-10	27280	28265	+	516	lipid-binding serum glycoprotein family protein
Niben101Scf00270g15010	1.43598	0.0426116	5.04616	9.97632e-12	8.76542e-10	1547221	1558833	+	2204	MAC/Perforin domain-containing protein
Niben101Scf05385g03007	67.0376	88.5788	-0.399526	9.98968e-12	8.76542e-10	379169	383826	+	2167	Alcohol dehydrogenase-like 4
Niben101Scf00663g00009	84.7968	133.029	-0.648246	1.02251e-11	8.94869e-10	75449	79094	-	991	60S acidic ribosomal protein P3-2
Niben101Scf01634g03016	41.1769	56.5866	-0.45622	1.05454e-11	9.20509e-10	319605	324860	+	1892	-
Niben101Scf03009g01006	129.541	179.628	-0.470238	1.11093e-11	9.67224e-10	139605	142300	+	1593	Pimeloyl-[acyl-carrier protein] methyl ester esterase
Niben101Scf04436g06002	170.415	224.281	-0.39402	1.32293e-11	1.14884e-09	670910	673579	-	1035	60S ribosomal protein L10
Niben101Scf07650g02001	68.012	101.035	-0.568709	1.35913e-11	1.17724e-09	204999	209015	+	922	Actin-depolymerizing factor 2
Niben101Scf20914g00005	3.74735	18.7678	-2.33753	1.44596e-11	1.24923e-09	95651	96772	-	450	Unknown protein
Niben101Scf02517g15003	10.5978	4.67046	1.18281	1.57393e-11	1.35632e-09	1514638	1522480	+	1493	Chloroplast envelope membrane protein
Niben101Ctg15829g00004	100.227	141.959	-0.499593	1.62388e-11	1.39224e-09	1651	4566	-	793	conserved hypothetical protein [Ricinus communis] gb|EEF52298.1| conserved hypothetical protein [Ricinus communis]
Niben101Scf04096g06005	136.816	184.799	-0.431841	1.62308e-11	1.39224e-09	617381	619617	+	2057	heat shock transcription factor B4
Niben101Scf15604g00022	6.08403	2.89591	1.07436	1.65673e-11	1.4168e-09	46497	54793	-	4041	Glutathione S-transferase Z1
Niben101Scf24889g00004	45742.2	63366.9	-0.468194	1.7056e-11	1.4549e-09	35782	36548	-	687	Late embryogenesis abundant protein D-19
Niben101Scf07184g05020	184.728	272.378	-0.559541	1.72322e-11	1.46622e-09	573839	574705	-	258	Unknown protein
Niben101Scf00165g01004	258.851	350.761	-0.436551	1.77503e-11	1.5065e-09	78071	78709	-	639	NHL1, partial [Arabidopsis thaliana]
Niben101Scf01773g03004	73.0373	106.222	-0.538536	1.89668e-11	1.6057e-09	312858	317687	-	1166	Autophagy-related protein 8i
Niben101Scf08527g01009	52.0112	83.7173	-0.683884	2.16637e-11	1.82941e-09	236565	240492	-	1022	Divalent-cation tolerance protein CutA
Niben101Scf09442g05005	589.327	752.77	-0.351029	2.43428e-11	2.05052e-09	626535	629785	+	1105	high mobility group B3
Niben101Scf24155g00014	21.4846	9.09939	1.24139	2.46008e-11	2.06708e-09	40184	43805	-	1045	binding protein [Arabidopsis lyrata subsp. lyrata] gb|EFH51582.1| binding protein [Arabidopsis lyrata subsp. lyrata]
Niben101Scf00592g08011	65.345	90.7829	-0.472741	2.65157e-11	2.22244e-09	881858	883588	+	1400	transformer-SR ribonucleoprotein [Nicotiana tabacum]
Niben101Scf00150g02011	135.565	181.153	-0.415615	2.74679e-11	2.29654e-09	270894	277433	+	1515	Serine/arginine-rich splicing factor 3
Niben101Scf01322g03023	2.82863	0.884782	1.67917	2.84694e-11	2.37437e-09	289811	296484	-	4025	CRS2-associated factor 1, chloroplastic
Niben101Scf01382g02001	235.859	174.136	0.43963	2.90612e-11	2.41774e-09	244978	246558	-	1581	Heat shock 70 kDa protein 1-like
Niben101Scf11515g00016	19.2797	10.1325	0.929213	2.93678e-11	2.43724e-09	36900	43028	+	1536	AP2-like ethylene-responsive transcription factor
Niben101Scf01509g02017	0.631151	0	8.92705	2.95637e-11	2.44304e-09	194018	205276	-	4146	Mediator of RNA polymerase II transcription subunit 33A
Niben101Scf07137g00005	196.992	283.41	-0.522897	2.95827e-11	2.44304e-09	1	396	+	291	40S ribosomal protein S28
Niben101Scf04528g11009	196.267	265.953	-0.435782	3.17341e-11	2.6143e-09	1111898	1117161	+	1129	RNA-binding protein 8A
Niben101Scf06154g01005	170.925	219.629	-0.359728	3.50279e-11	2.87861e-09	99943	104078	+	1244	Single-stranded DNA-binding protein WHY1, chloroplastic
Niben101Scf00611g08002	14.7895	7.38233	1.00311	3.55208e-11	2.91201e-09	819958	824059	+	1971	Protein phosphatase 2C 77
Niben101Scf08817g01015	98.4986	129.777	-0.39608	3.56525e-11	2.91572e-09	189680	194578	+	1760	BnaA04g26570D [Brassica napus]
Niben101Scf10608g01005	105.345	78.9324	0.417921	3.72304e-11	3.03738e-09	129578	134308	-	2148	Selenium-binding protein 1
Niben101Scf25396g00003	119.757	171.859	-0.519015	3.73479e-11	3.03961e-09	9415	13489	+	920	plant/T10O8-60 protein [Medicago truncatula]
Niben101Scf05764g00013	2191.83	2742.77	-0.3215	3.74432e-11	3.04002e-09	21305	23477	+	1967	Water stress-inducible protein Rab21
Niben101Scf00594g05009	80.5443	115.147	-0.513248	3.77711e-11	3.05928e-09	527661	578351	-	1750	ATP-dependent (S)-NAD(P)H-hydrate dehydratase
Niben101Scf12148g03001	3.80558	9.56784	-1.33117	4.20409e-11	3.39694e-09	422006	425113	+	1975	Arsenical pump membrane protein
Niben101Scf08137g01018	112.631	178.595	-0.662746	4.36481e-11	3.51837e-09	91689	92033	+	345	-
Niben101Scf16150g00003	198.171	263.077	-0.4066	4.38757e-11	3.52828e-09	97470	102647	+	811	Unknown protein
Niben101Scf13227g00027	84.8502	58.8834	0.529174	4.57698e-11	3.67183e-09	45955	53118	+	2025	Fatty acid oxidation complex subunit alpha
Niben101Scf01451g06002	333.641	433.009	-0.374049	4.76774e-11	3.81578e-09	705406	708945	+	1408	Inosine-5'-monophosphate dehydrogenase
Niben101Scf01033g01011	531.418	730.484	-0.456877	4.79866e-11	3.83143e-09	154519	154903	-	297	-
Niben101Scf01339g06010	440.766	558.886	-0.340789	5.05168e-11	4.02391e-09	651986	653579	+	498	30S ribosomal protein S14 type Z
Niben101Scf03208g02006	11.5189	3.83066	1.59281	5.08388e-11	4.04001e-09	182352	208284	+	1530	glutathione reductase
Niben101Scf12320g00005	7.74109	16.0777	-1.05419	5.1144e-11	4.0547e-09	58775	64485	+	1127	Pentatricopeptide repeat-containing protein
Niben101Scf15054g01008	84.2059	111.33	-0.40031	5.54983e-11	4.38958e-09	180510	182963	-	1737	S-adenosylmethionine synthase 3
Niben101Scf02316g00021	149.038	206.44	-0.467739	6.12069e-11	4.82976e-09	38805	41376	-	1034	40S ribosomal protein S26-3
Niben101Scf05387g08001	49.1382	23.7924	1.04888	6.48625e-11	5.10626e-09	788970	789907	+	417	Alpha N-terminal protein methyltransferase 1
Niben101Scf10314g04002	30.7534	48.9252	-0.667242	6.59857e-11	5.18257e-09	413907	417395	-	1290	Transcription initiation factor TFIID subunit 9
Niben101Scf06318g02008	880.796	1119.45	-0.343983	6.6983e-11	5.24867e-09	283576	285003	-	890	UPF0098 protein YbhB
Niben101Scf06473g00012	453.049	623.186	-0.458072	6.985e-11	5.46062e-09	18544	19256	+	460	Late embryogenesis abundant protein 1
Niben101Scf08926g07009	34.1351	58.202	-0.766053	7.16126e-11	5.58545e-09	700039	705820	-	813	NADH dehydrogenase [ubiquinone] 1 alpha subcomplex subunit 1
Niben101Scf00777g02003	30.9353	43.8498	-0.501853	7.20622e-11	5.60754e-09	187283	201527	+	2136	RING finger protein 44
Niben101Scf10150g06006	115.404	159.819	-0.468119	7.25945e-11	5.63594e-09	660434	663256	+	680	SWIB/MDM2 domain superfamily protein
Niben101Scf13802g00004	20.4305	38.2377	-0.900885	7.35938e-11	5.70039e-09	41663	45166	-	1265	copper ion binding
Niben101Scf02968g02031	67.0103	96.4993	-0.523714	7.69177e-11	5.94419e-09	248460	249974	+	987	RmlC-like cupins superfamily protein
Niben101Scf02338g00002	100.492	141.467	-0.491525	7.92388e-11	6.10955e-09	72151	78397	+	1342	Mitochondrial ATP synthase subunit G protein
Niben101Scf03949g05014	16.884	8.19697	1.04663	8.06808e-11	6.20653e-09	496641	499124	+	1351	GDSL esterase/lipase
Niben101Scf00383g04013	130.702	93.7732	0.48139	8.35927e-11	6.41588e-09	471483	480940	+	1305	Unknown protein
Niben101Scf01669g04021	99.5774	150.202	-0.590166	8.52963e-11	6.53176e-09	472038	475097	+	681	40S ribosomal protein S28
Niben101Scf01548g00006	37.4492	17.3955	1.10885	8.80607e-11	6.72815e-09	97029	98465	+	450	Nuclear transcription factor Y subunit B-3
Niben101Scf01165g00005	12.3079	21.2297	-0.785085	8.99694e-11	6.85844e-09	19752	31095	-	1578	Unknown protein
Niben101Scf01959g07016	2.41307	17.1597	-2.84127	9.20212e-11	6.99901e-09	837028	837347	-	306	Unknown protein
Niben101Scf00449g06005	135.486	185.555	-0.451465	9.30992e-11	7.04918e-09	603965	609448	-	1249	ubiquitin-conjugating enzyme 13
Niben101Scf00898g01009	51.4574	71.7466	-0.478651	9.30839e-11	7.04918e-09	160114	167827	+	1840	Tetratricopeptide repeat (TPR)-like superfamily protein
Niben101Scf14338g01005	1.12733	0	8.84154	9.5421e-11	7.20878e-09	130135	136305	+	2186	Cytochrome P450 superfamily protein
Niben101Scf11689g02005	49.0343	73.843	-0.588912	9.90147e-11	7.46353e-09	228059	232084	+	1637	Aquaporin-like superfamily protein
Niben101Scf07123g00019	238.879	313.027	-0.387766	1.0346e-10	7.78123e-09	62058	66124	+	1651	SNF1 protein kinase subunit beta-3
Niben101Scf06677g01003	194.719	280.783	-0.526411	1.21812e-10	9.14107e-09	154970	159409	-	863	Ubiquitin-fold modifier 1
Niben101Scf02621g04026	81.5308	122.324	-0.583395	1.23408e-10	9.24024e-09	469663	473853	-	875	Heavy metal transport/detoxification superfamily protein
Niben101Scf01623g14008	84.2211	114.608	-0.44303	1.28303e-10	9.58547e-09	1430200	1434756	-	1043	Transmembrane protein 205
Niben101Scf03595g11009	583.023	744.437	-0.3505	1.42857e-10	1.06491e-08	1070782	1077550	-	2046	BTB/POZ domain-containing protein
Niben101Scf02367g05037	303.829	449.541	-0.56178	1.43201e-10	1.06512e-08	590711	607215	-	285	Unknown protein
Niben101Scf00167g03013	14.1107	23.5111	-0.734903	1.51448e-10	1.12398e-08	283465	289206	-	1827	50S ribosomal protein L27
Niben101Ctg15964g00001	9.47252	1.51198	2.65435	1.57382e-10	1.16546e-08	7	1423	-	550	Methyl-CpG-binding domain-containing protein 7
Niben101Scf03842g08003	35.1647	23.0987	0.606731	1.58521e-10	1.17132e-08	784057	790371	-	1683	Vacuolar cation/proton exchanger 3
Niben101Scf02623g00007	2.14932	0.495478	2.12397	1.59142e-10	1.17333e-08	113040	124193	+	2961	DNA-directed RNA polymerase 1B, mitochondrial
Niben101Scf01781g01002	24.298	13.5382	0.84782	1.61323e-10	1.18682e-08	127889	129524	+	1288	Pathogenesis-related thaumatin superfamily protein
Niben101Scf05565g02013	26.7124	41.0364	-0.617141	1.75268e-10	1.2866e-08	217012	220961	+	1122	Calcium-binding EF hand family protein
Niben101Scf00981g03005	186.909	315.772	-0.755389	1.75695e-10	1.28693e-08	347933	348139	-	207	-
Niben101Scf23355g00024	89.7264	120.694	-0.425951	1.80439e-10	1.31881e-08	170735	174452	+	1479	RNA-binding protein 28
Niben101Scf05349g00001	1442.63	1781.08	-0.302157	1.95981e-10	1.4293e-08	23689	25167	+	1322	BnaC08g38140D [Brassica napus]
Niben101Scf04040g09016	40.9072	67.8824	-0.726689	2.0279e-10	1.47577e-08	892089	926911	-	816	17.3 kDa class II heat shock protein
Niben101Scf01717g05005	116.645	189.922	-0.703706	2.06103e-10	1.49664e-08	556839	557144	+	306	ATP-dependent RNA helicase eIF4A
Niben101Scf04934g01012	37.1037	62.8107	-0.756143	2.12587e-10	1.54041e-08	185224	186976	+	668	Phosphatidylglycerol/phosphatidylinositol transfer protein
Niben101Scf09876g00011	24.617	42.1711	-0.774508	2.19608e-10	1.58787e-08	19335	20295	-	862	Histone H2A.1
Niben101Scf05962g04009	40.3556	57.9655	-0.519083	2.24401e-10	1.61905e-08	465892	468925	+	1496	Histone H2A.1
Niben101Scf06279g01009	3.98403	1.51718	1.3926	2.35105e-10	1.69266e-08	211684	222900	-	3838	MATH domain-containing protein
Niben101Scf05132g03008	23.995	33.9303	-0.497349	2.37963e-10	1.70958e-08	268813	271237	-	2333	Unknown protein
Niben101Scf01818g06004	48.5059	73.1213	-0.591636	2.39173e-10	1.71462e-08	579195	584169	+	1320	Cytochrome b6-f complex iron-sulfur subunit
Niben101Scf04175g00012	6.48301	2.68018	1.27518	2.3995e-10	1.71654e-08	89585	97269	-	2145	Multidrug resistance protein MdtK
Niben101Scf00458g04002	232.341	303.297	-0.382771	2.40947e-10	1.72001e-08	424008	426791	-	1140	Translationally-controlled tumor protein homolog
Niben101Scf04406g04007	46.5509	61.8647	-0.407945	2.48197e-10	1.76149e-08	392902	407510	+	1912	Membrane steroid-binding protein 2
Niben101Scf06869g03007	7.86007	3.97022	0.986171	2.47969e-10	1.76149e-08	361691	365106	+	2785	Trihelix transcription factor GT-2
Niben101Scf07007g03013	66.1223	94.1364	-0.50715	2.48464e-10	1.76149e-08	378977	390086	-	801	LanC-like protein 2
Niben101Scf08690g01008	106.37	75.8302	0.490596	2.48849e-10	1.76149e-08	117209	121705	-	1852	O-acyltransferase WSD1
Niben101Scf04018g09004	5.87988	1.90225	1.63313	2.54653e-10	1.7988e-08	935327	938266	-	1830	Threonine synthase
Niben101Scf05644g01002	59.3445	88.8711	-0.581629	2.57242e-10	1.81329e-08	250936	254331	-	894	Cytochrome b-c1 complex subunit 9
Niben101Scf02829g00005	149.751	196.909	-0.392776	2.72047e-10	1.91364e-08	10191	13864	+	1309	Bax inhibitor-1 family protein
Niben101Scf00471g01002	98.4127	131.803	-0.419991	2.77515e-10	1.94804e-08	91260	95019	+	1184	Unknown protein
Niben101Scf12307g01004	59.137	37.61	0.655656	2.851e-10	1.99712e-08	258436	259526	+	815	Non-specific lipid-transfer protein 2
Niben101Scf07231g02018	7.20633	3.85478	0.906819	3.19543e-10	2.23375e-08	191641	201497	-	4218	APOLLO [Boechera sp. IPK 11]
Niben101Scf08465g02007	61.3875	82.8498	-0.430285	3.43999e-10	2.39973e-08	202090	204659	+	1575	HMG-Y-related protein A
Niben101Scf00428g10003	610.547	790.946	-0.371323	3.67225e-10	2.55119e-08	1079531	1080442	+	631	Oleosin Zm-I
Niben101Scf04069g00008	16.1895	33.8225	-1.05948	3.66736e-10	2.55119e-08	1992	7495	+	676	Secreted effector protein pipB2
Niben101Scf02003g01007	1811.76	2242.76	-0.305893	3.69732e-10	2.56332e-08	170249	172655	-	987	Aquaporin-like superfamily protein
Niben101Scf00454g00010	95.4725	166.663	-0.802182	3.77329e-10	2.61062e-08	51545	52871	-	189	Unknown protein
Niben101Scf05506g04001	2397.03	2933.91	-0.289602	3.87869e-10	2.67805e-08	404102	405390	+	901	glyoxalase [Pseudomonas fluorescens]
Niben101Scf00046g00003	42.3685	63.0566	-0.572224	3.91627e-10	2.69846e-08	61312	65763	+	1236	Altered inheritance of mitochondria protein 32
Niben101Scf02390g02017	194.588	265.792	-0.447535	3.97198e-10	2.73126e-08	271911	274133	-	1670	meiosis 5 [Zea mays]
Niben101Scf00271g06002	5.50665	1.99022	1.46905	4.14732e-10	2.84603e-08	601141	607333	-	1990	UDP-glucose 4-epimerase
Niben101Scf00428g00006	32.789	56.2438	-0.77581	4.40926e-10	3.01962e-08	34129	35750	-	545	Phosphatidylethanolamine-binding protein 1
Niben101Scf02044g12019	43.948	58.2333	-0.404559	4.54916e-10	3.10912e-08	1237536	1244421	+	2706	Unknown protein
Niben101Scf05708g00002	52.4437	72.2579	-0.461119	4.77919e-10	3.25972e-08	11309	15432	-	1789	50S ribosomal protein L7Ae
Niben101Scf07826g04012	41.7738	61.9584	-0.567152	4.85408e-10	3.30411e-08	359004	362695	-	1077	60S ribosomal protein L18a-3
Niben101Scf11689g01031	8.5269	27.4599	-1.69466	5.24893e-10	3.56567e-08	181601	182700	+	339	DNA-(apurinic or apyrimidinic site) lyase
Niben101Scf04931g01002	94.447	144.379	-0.612439	5.33908e-10	3.61962e-08	165491	165868	+	378	Unknown protein
Niben101Scf12127g00004	8914.29	11211.1	-0.328747	5.90145e-10	3.99284e-08	51165	51746	-	582	Zinc finger A20 and AN1 domain-containing stress-associated protein 5
Niben101Scf04392g04002	158.748	220.411	-0.471663	6.13548e-10	4.14286e-08	446414	448325	-	378	Peptidyl-prolyl cis-trans isomerase CYP57
Niben101Scf00116g05007	87.5765	128.92	-0.557176	6.28594e-10	4.23597e-08	528450	529953	+	480	Unknown protein
Niben101Scf03570g01005	130.161	171.527	-0.395966	6.83322e-10	4.59558e-08	115318	121338	+	1525	Protein ApaG
Niben101Ctg13931g00001	3.15268	0.700241	2.17793	7.04516e-10	4.72868e-08	20	2247	+	2103	Midasin
Niben101Scf06977g00024	10.6146	4.91347	1.11308	7.6094e-10	5.09724e-08	151347	166297	-	2068	RNA polymerase-associated protein LEO1
Niben101Scf00264g03009	286.29	359.622	-0.326723	7.98005e-10	5.33492e-08	372203	374204	-	1372	PLATZ transcription factor family protein
Niben101Scf07533g03002	4.64519	1.37096	1.76316	8.41167e-10	5.61233e-08	395465	405293	-	2180	Protein disulfide-isomerase
Niben101Scf02944g01014	64.1648	91.4168	-0.507747	8.42943e-10	5.61306e-08	133771	136819	+	1604	GTP-binding nuclear protein Ran-like
Niben101Scf02401g00010	38.9144	58.0922	-0.574484	8.5832e-10	5.70419e-08	1870	7084	-	1263	Protein of unknown function, DUF599
Niben101Scf04073g00004	38.94	53.1389	-0.446081	1.02518e-09	6.79967e-08	12634	16239	+	1638	Protein translation factor SUI1 homolog
Niben101Scf08724g00012	2.28598	0	8.6418	1.08117e-09	7.15696e-08	46937	48124	+	939	Protein phosphatase 2C family protein
Niben101Scf04385g01004	54.9962	72.1624	-0.389651	1.08984e-09	7.20024e-08	221461	228821	+	1808	Serine incorporator 3
Niben101Scf03790g01009	7.40043	3.71412	0.994645	1.1791e-09	7.7595e-08	106050	118041	-	2872	Eukaryotic translation initiation factor 4G
Niben101Scf11609g03002	3545.74	2832.94	0.325725	1.1788e-09	7.7595e-08	334507	338551	-	2576	Vicilin
Niben101Scf06249g01004	42.7196	61.6922	-0.527448	1.21799e-09	7.99979e-08	115266	121315	+	1098	RNA-binding protein 39
Niben101Scf02253g03005	173.174	216.655	-0.320972	1.28667e-09	8.43442e-08	319962	328257	-	1169	ubiquitin-conjugating enzyme 3
Niben101Scf08479g01001	226.351	302.869	-0.417873	1.34312e-09	8.78741e-08	153625	160988	+	885	Casparian strip membrane protein 3
Niben101Scf09403g00005	170.964	233.698	-0.449476	1.38623e-09	9.05187e-08	57957	63032	-	782	Small nuclear ribonucleoprotein Sm D2
Niben101Scf12210g08011	28.2305	41.3544	-0.549142	1.40362e-09	9.14771e-08	834354	837188	+	1985	Ethylene-responsive transcription factor 9
Niben101Scf07639g05011	19.6457	31.4659	-0.677587	1.46899e-09	9.55524e-08	487350	492404	+	1627	10 kDa chaperonin
Niben101Scf01511g01006	7.04895	1.91611	1.87604	1.51033e-09	9.78635e-08	167887	175128	-	1815	Lysosomal Pro-X carboxypeptidase
Niben101Scf26315g00007	1.76606	0.24961	2.82748	1.50854e-09	9.78635e-08	28752	35308	-	2461	Double-stranded RNA-binding protein 2
Niben101Scf01273g00003	19.7848	31.2732	-0.658779	1.53201e-09	9.90776e-08	953	5810	+	1156	BnaC09g47440D [Brassica napus]
Niben101Scf07284g02012	93.8104	138.43	-0.558633	1.54923e-09	9.99992e-08	376436	376888	-	453	Ferredoxin
Niben101Scf09178g01015	25.6682	37.1533	-0.532637	1.60956e-09	1.03695e-07	90371	115487	+	1590	RNA-binding protein 1
Niben101Scf39201g00004	4.0131	1.32145	1.60608	1.61507e-09	1.03852e-07	2507	12127	-	2338	Acetyl-coenzyme A synthetase
Niben101Scf06501g00010	22.8226	36.9709	-0.695528	1.66683e-09	1.06975e-07	1625	10272	+	1040	5'-nucleotidase SurE
Niben101Scf06280g03011	51.2185	36.6373	0.484794	1.71272e-09	1.09712e-07	287190	290843	+	1383	Protein CREG1
Niben101Scf03121g01001	93.8303	127.358	-0.438292	1.73906e-09	1.11187e-07	172331	175162	+	759	Unknown protein
Niben101Scf10735g00019	5.77063	1.45002	1.99148	1.75448e-09	1.11961e-07	1379	6042	-	1979	NAD/NADP-dependent betaine aldehyde dehydrogenase
Niben101Scf12830g00010	27.7148	38.757	-0.480622	1.94083e-09	1.23619e-07	120376	127715	-	2479	Sarcolemmal membrane-associated protein, putative isoform 2 [Theobroma cacao] gb|EOY04335.1| Sarcolemmal membrane-associated protein, putative isoform 2 [Theobroma cacao]
Niben101Scf02509g07005	84.6009	39.4797	1.09848	1.95586e-09	1.24341e-07	756815	759289	-	216	conserved hypothetical protein [Ricinus communis] gb|EEF49157.1| conserved hypothetical protein [Ricinus communis]
Niben101Scf02246g01012	4.3121	1.98943	1.11745	2.01964e-09	1.28154e-07	154918	170296	+	5726	Transcription elongation factor spt5
Niben101Scf03851g00010	148.841	200.672	-0.430311	2.13691e-09	1.3534e-07	13772	16011	+	716	-
Niben101Scf15360g00006	24.9779	16.5882	0.59293	2.16058e-09	1.36583e-07	46047	53613	+	1739	RNA-binding protein like [Arabidopsis thaliana]
Niben101Scf17652g00005	206.433	255.8	-0.307073	2.18883e-09	1.38109e-07	38928	45546	-	2032	Protein ApaG
Niben101Scf03417g00008	27.6366	36.257	-0.389824	2.20492e-09	1.38864e-07	1533	31028	+	2984	WD repeat-containing protein 5B
Niben101Scf35487g00005	4.44181	0.827108	2.43077	2.28226e-09	1.43467e-07	18992	24078	-	1226	Calcium-binding EF hand family protein
Niben101Scf06516g04016	198.164	254.233	-0.357192	2.2982e-09	1.442e-07	532035	535830	+	872	Divalent-cation tolerance protein CutA
Niben101Scf01070g03003	24.9307	38.4591	-0.623666	2.32953e-09	1.45894e-07	373214	379676	+	1512	RNA-binding protein with multiple splicing
Niben101Scf03886g04003	1338.64	1667.73	-0.315166	2.34938e-09	1.46865e-07	538256	539609	-	545	HVA22-like protein e
Niben101Scf01789g04011	47.4008	64.54	-0.443363	2.38725e-09	1.48955e-07	461537	468660	+	1458	metallophosphoesterase [Fischerella sp. PCC 9605]
Niben101Scf03253g02006	45.748	65.8358	-0.525017	2.49034e-09	1.55101e-07	204155	210272	+	1406	50S ribosomal protein L1
Niben101Scf01048g01009	13.0573	2.86691	2.19582	2.55522e-09	1.58848e-07	150859	151948	-	657	Unknown protein
Niben101Scf05391g02005	12.237	34.8447	-1.50256	2.74987e-09	1.70633e-07	214112	215016	+	306	Histone H3.2
Niben101Scf04448g01005	24.8818	39.0441	-0.646561	2.85648e-09	1.76924e-07	161121	167339	-	1263	Glutaredoxin family protein
Niben101Scf01385g08004	15.3599	7.25352	1.08354	2.97702e-09	1.84051e-07	851700	857265	-	1325	Polyadenylate-binding protein
Niben101Scf06883g01009	54.3218	77.3859	-0.508554	3.03974e-09	1.87584e-07	57121	58325	-	814	Universal stress protein A-like protein
Niben101Scf04140g00003	169.685	244.247	-0.523944	3.13322e-09	1.93e-07	31412	34427	-	634	BnaC03g75650D [Brassica napus]
Niben101Scf02657g00010	21.108	42.3841	-1.00191	3.19597e-09	1.96506e-07	67172	68381	-	672	2S seed storage protein
Niben101Scf02219g03001	19.9914	13.2044	0.600861	3.25797e-09	1.99953e-07	432499	439871	-	2202	WD repeat-containing protein 5B
Niben101Scf01934g04020	437.72	544.873	-0.313887	3.33768e-09	2.04472e-07	426575	433977	-	1278	Universal stress protein A-like protein
Niben101Scf09960g01014	61.4502	82.5808	-0.425335	3.38886e-09	2.07231e-07	216770	221137	-	1977	Protein kinase superfamily protein
Niben101Scf13926g00004	36.8191	24.6985	0.577271	3.49638e-09	2.13419e-07	15737	20833	+	2968	abscisic acid responsive element-binding factor 1
Niben101Scf14012g01005	0.766286	4.06508	-2.4076	3.53779e-09	2.15556e-07	102564	109636	-	1382	Ammonium transporter 3 member 1
Niben101Scf19932g00010	30.2814	21.4691	0.499104	3.55776e-09	2.16381e-07	112126	122202	-	2958	SEUSS-like 2
Niben101Scf06267g01006	84.5743	124.75	-0.557831	3.68362e-09	2.23345e-07	129347	134262	+	620	Small nuclear ribonucleoprotein Sm D3
Niben101Scf13549g00002	44.4361	59.7323	-0.425412	3.68551e-09	2.23345e-07	117360	124109	+	1510	Transmembrane protein adipocyte-associated 1 homolog
Niben101Scf19230g01016	59.2123	84.0061	-0.50262	3.78438e-09	2.28924e-07	121438	126625	-	1159	SAP domain-containing protein
Niben101Scf34602g00008	106.632	134.962	-0.338128	3.86101e-09	2.33141e-07	29754	35055	-	1626	Polyadenylate-binding protein 1-B
Niben101Scf02646g02005	16.9192	24.031	-0.504853	4.03038e-09	2.42933e-07	248018	259066	+	3705	Diacylglycerol kinase 1
Niben101Scf06864g00005	1277.53	1614.81	-0.335989	4.10231e-09	2.46827e-07	19532	20249	-	639	Cytochrome c oxidase subunit 5C
Niben101Scf05824g06007	227.598	299.927	-0.39633	4.26687e-09	2.56271e-07	624670	625632	-	577	BnaC02g29020D [Brassica napus]
Niben101Scf00155g00010	21.0834	35.4181	-0.74679	4.3141e-09	2.58393e-07	75656	83035	-	841	Small nuclear ribonucleoprotein family protein
Niben101Scf08751g00023	8.96717	3.74356	1.26558	4.31754e-09	2.58393e-07	108922	112181	+	1471	Transcription initiation factor IIA subunit 1
Niben101Ctg15010g00002	30.6725	18.8609	0.704714	4.36208e-09	2.60596e-07	1314	3315	-	1430	Ethylene-responsive transcription factor 1
Niben101Scf05750g01010	2.51553	0.843568	1.58242	4.56204e-09	2.72059e-07	158656	165989	-	3474	Bromodomain-containing factor 1
Niben101Scf07773g00012	53.6376	69.0845	-0.362983	4.57571e-09	2.72392e-07	36935	43928	+	2025	Ubiquitin carboxyl-terminal hydrolase 20
Niben101Scf04570g06006	438.283	606.638	-0.466231	4.6181e-09	2.74431e-07	657282	659009	+	429	Histone H3.3
Niben101Scf01061g00001	41.998	62.4104	-0.569624	4.76266e-09	2.82523e-07	469	4849	+	1362	60S ribosomal protein L32-1
Niben101Scf01073g01005	13.6821	18.9544	-0.467423	4.81066e-09	2.84869e-07	142887	150536	-	3998	Cyclin-dependent kinase 12
Niben101Scf10919g00001	28.6083	45.9252	-0.679541	4.96474e-09	2.93477e-07	9277	13315	+	1213	V-type proton ATPase 16 kDa proteolipid subunit
Niben101Scf04526g02008	162.881	208.468	-0.353634	5.17145e-09	3.05161e-07	197913	198948	+	688	seed maturation protein LEA 4 [Glycine tomentella]
Niben101Scf33214g00010	120.796	154.403	-0.352208	5.2249e-09	3.07776e-07	34849	37035	+	1243	Nascent polypeptide-associated complex subunit beta
Niben101Scf00063g00013	2.52438	10.1446	-2.01126	5.24246e-09	3.08271e-07	33537	36137	+	790	Unknown protein
Niben101Scf00121g00028	2.44764	0	8.42551	5.32319e-09	3.12473e-07	77199	82061	+	756	Elongation factor 1-alpha 2
Niben101Scf01702g00001	1.37573	4.65904	-1.75408	5.35931e-09	3.14046e-07	61022	64649	+	2215	Thioredoxin superfamily protein
Niben101Scf02223g05001	52.9089	91.5823	-0.790127	5.50939e-09	3.2228e-07	570557	570967	+	411	lipid body membrane protein [Daucus carota]
Niben101Scf01555g01006	4.28171	0	8.35334	5.73855e-09	3.35103e-07	143540	145729	-	411	Deoxynucleoside triphosphate triphosphohydrolase SAMHD1 homolog
Niben101Scf07829g00003	44.0907	58.1296	-0.396886	5.77454e-09	3.36622e-07	20166	23000	+	2413	embryo-specific protein [Medicago truncatula]
Niben101Scf02725g02001	17.3765	12.0173	0.53478	5.82545e-09	3.38418e-07	246289	264430	+	3169	C2 domain-containing protein
Niben101Scf16768g01006	35.2952	47.959	-0.440281	5.82219e-09	3.38418e-07	128364	132111	-	2438	RNA-binding protein 1
Niben101Scf12966g00006	2.75618	0	8.37664	5.83567e-09	3.38429e-07	14177	16803	-	648	Ferredoxin-dependent glutamate synthase 2
Niben101Scf06171g02036	25.6754	36.2053	-0.494519	6.22062e-09	3.60133e-07	242031	249242	-	1990	2,3,4,5-tetrahydropyridine-2,6-dicarboxylate N-acetyltransferase
Niben101Scf05528g01009	134.306	173.78	-0.369896	6.23826e-09	3.60535e-07	96312	105601	-	1206	Ubiquitin-conjugating enzyme E2 D1
Niben101Scf01502g00018	21.0486	13.125	0.684524	6.35594e-09	3.66707e-07	27265	30556	-	1995	Nucleolar GTP-binding protein
Niben101Scf08054g00002	60.4225	91.773	-0.600693	6.41608e-09	3.69544e-07	115293	119239	+	700	glycine-rich protein, partial [Nymphaea sp. JN-2013]
Niben101Scf00640g04022	92.3641	118.466	-0.357018	6.6528e-09	3.82525e-07	505360	510157	+	2369	LanC-like protein 2
Niben101Scf03679g01006	24.727	36.7741	-0.569398	6.70976e-09	3.85143e-07	115115	133301	+	1268	Hydroxyacylglutathione hydrolase
Niben101Scf14688g00005	60.9189	82.1952	-0.429633	6.75617e-09	3.87147e-07	76265	81256	+	3959	EIN3-binding F-box protein 1
Niben101Scf09811g00006	7.50846	4.09956	0.873303	6.85863e-09	3.92351e-07	30321	33434	-	3114	Receptor-like protein kinase
Niben101Scf00711g02004	40.7579	31.4761	0.375054	7.04445e-09	4.02298e-07	191843	195635	+	3367	Triacylglycerol lipase SDP1
Niben101Scf00369g07017	189.737	242.594	-0.352759	7.06824e-09	4.02973e-07	779821	782016	-	1026	40S ribosomal protein S10-1
Niben101Scf03427g10008	101.584	134.809	-0.407255	7.58643e-09	4.31786e-07	1105602	1108689	-	812	Transcription elongation factor 1 homolog
Niben101Scf03925g01010	2.34001	0.635042	1.88102	7.60467e-09	4.32094e-07	117764	120385	-	2622	Leucine-rich repeat receptor-like protein kinase family protein
Niben101Scf03888g00002	23.1597	15.0615	0.621739	7.68903e-09	4.36152e-07	33907	38925	+	2143	Selenium-binding protein 1
Niben101Scf16824g00015	42.6916	61.0314	-0.512858	7.7796e-09	4.40547e-07	100634	107583	+	2547	Serinc-domain containing serine and sphingolipid biosynthesis protein
Niben101Scf07945g01002	1450.96	1855.01	-0.352331	7.8279e-09	4.42539e-07	89303	91644	+	1433	Histone H3.2
Niben101Scf01259g04007	63.5274	113.974	-0.843314	7.86089e-09	4.4366e-07	387463	387699	+	237	-
Niben101Scf09954g00011	70.2299	93.3898	-0.408718	7.91244e-09	4.45822e-07	168707	176428	-	1012	NADH dehydrogenase [ubiquinone] 1 alpha subcomplex assembly factor 3
Niben101Scf02164g01001	192.228	233.025	-0.275576	8.43969e-09	4.73945e-07	110869	113165	-	1426	PLATZ transcription factor family protein
Niben101Scf05890g02018	18.3613	33.7481	-0.880013	8.42715e-09	4.73945e-07	202614	205551	-	930	conserved hypothetical protein [Ricinus communis] gb|EEF38646.1| conserved hypothetical protein [Ricinus communis]
Niben101Scf17324g00004	1.24815	0	8.32937	8.60683e-09	4.82526e-07	24746	35882	-	1385	Oxidoreductase family protein
Niben101Scf07459g00035	99.5348	136.952	-0.457845	8.94963e-09	5.00912e-07	52152	55166	-	781	Histone deacetylase complex subunit SAP18
Niben101Scf02455g02001	85.7133	112.306	-0.387774	9.32273e-09	5.20929e-07	204693	218927	+	2826	Leucine-rich repeat family protein
Niben101Scf01326g02001	18.4674	9.28622	0.994955	9.35823e-09	5.22046e-07	189626	190702	+	1077	Zinc-finger homeodomain protein 9
Niben101Scf01721g10013	104.632	134.839	-0.364154	9.42866e-09	5.24273e-07	1095545	1101007	-	988	Transcription initiation factor TFIID subunit 10
Niben101Scf01953g00002	220.198	316.156	-0.518231	9.44482e-09	5.24273e-07	4655	5029	-	375	SAUR-like auxin-responsive protein family
Niben101Scf02821g03018	20.5114	36.497	-0.832134	9.43639e-09	5.24273e-07	331663	341317	-	764	-
Niben101Scf01721g08007	28.7438	18.2137	0.660203	9.4725e-09	5.24945e-07	843783	845677	+	1566	WRKY transcription factor 22
Niben101Scf00780g00002	7.58448	31.9348	-2.08015	9.7431e-09	5.3729e-07	1	168	+	168	Endochitinase 3
Niben101Scf01276g02008	0.613843	0	8.35813	9.7207e-09	5.3729e-07	280255	284463	+	2876	Patatin-like protein 6
Niben101Scf04567g03029	3.07747	1.40008	1.14042	9.72895e-09	5.3729e-07	257497	297488	+	6294	Zinc finger, C3HC4 type (RING finger) family protein
Niben101Scf04410g07001	4.12078	2.19289	0.911557	9.81974e-09	5.40376e-07	766349	774746	+	4902	Zinc finger CCCH domain-containing protein 55
Niben101Scf11288g03008	4.59915	18.3707	-1.98074	9.83114e-09	5.40376e-07	405232	407581	+	408	Unknown protein
Niben101Scf00573g00013	6.68133	4.08124	0.712235	9.85982e-09	5.4107e-07	5057	14704	-	7311	-
Niben101Scf02893g01003	16.926	10.153	0.738865	9.93214e-09	5.44152e-07	176004	185574	-	2180	Dihydroxy-acid dehydratase
Niben101Scf00109g10005	11.7274	23.6485	-1.01417	1.00283e-08	5.48526e-07	1083493	1091111	+	934	Nuclear transport factor 2
Niben101Scf05519g02001	45.2202	63.3684	-0.484826	1.00895e-08	5.50983e-07	201192	204932	+	1334	Calcium-binding EF-hand family protein
Niben101Scf04319g04016	27.5079	58.9725	-1.09632	1.02198e-08	5.57194e-07	444886	445669	+	216	Unknown protein
Niben101Scf04528g06003	273.096	348.349	-0.349862	1.0299e-08	5.60606e-07	607552	620541	-	864	B-box zinc finger protein 22
Niben101Scf04174g00006	233.148	289.734	-0.311824	1.05456e-08	5.71259e-07	45521	50261	+	1053	NAD(P)H dehydrogenase (quinone)
Niben101Scf06977g00014	19.84	13.0323	0.608992	1.05356e-08	5.71259e-07	98226	103728	-	3282	Chaperone protein ClpB
Niben101Scf22781g00001	9.79862	5.48969	0.837852	1.05222e-08	5.71259e-07	11950	20912	+	4252	nuclear matrix constituent protein-related
Niben101Scf09447g01014	16.1195	25.1144	-0.637216	1.09451e-08	5.91947e-07	228789	230990	-	1531	LIM zinc-binding domain-containing Nebulette
Niben101Scf06391g00006	43.6092	65.4737	-0.586326	1.18716e-08	6.41029e-07	36962	40229	+	799	BnaC08g23350D [Brassica napus]
Niben101Scf01063g05025	60.8776	85.8884	-0.493284	1.20173e-08	6.47857e-07	550759	553623	-	755	NADH dehydrogenase [ubiquinone] iron-sulfur protein 6, mitochondrial
Niben101Scf00055g03020	18.7067	27.9598	-0.578421	1.20758e-08	6.49972e-07	338319	343337	-	1869	Erythronate-4-phosphate dehydrogenase family protein
Niben101Scf02445g02002	154.128	210.56	-0.448786	1.20986e-08	6.50159e-07	278487	279378	+	540	F-box protein GID2
Niben101Scf01777g01004	40.7971	64.7536	-0.663892	1.23429e-08	6.62232e-07	173519	174936	-	570	Glutaredoxin-C6
Niben101Scf02319g05005	68.3723	90.8864	-0.409246	1.27474e-08	6.82847e-07	567819	571761	-	2286	Phosphate transporter PHO1 homolog 10
Niben101Scf09846g01020	2351.05	2852.23	-0.276748	1.32945e-08	7.11025e-07	128903	136275	-	1760	quinone-oxidoreductase QR1 [Triphysaria versicolor]
Niben101Scf02774g01003	39.5796	23.9234	0.727734	1.34531e-08	7.18345e-07	143662	145699	-	886	16.6 kDa heat shock protein
Niben101Scf05298g04002	98.0556	122.075	-0.314286	1.3474e-08	7.18345e-07	434681	446087	-	1486	Serine/arginine-rich splicing factor 1
Niben101Scf04899g04003	23.9195	37.9293	-0.661537	1.35494e-08	7.21224e-07	472479	474781	-	1470	Protein of unknown function (DUF506)
Niben101Scf04535g02012	14.753	8.95099	0.723394	1.42356e-08	7.56555e-07	355276	362104	+	2292	Protein disulfide-isomerase
Niben101Scf10834g02008	44.9664	63.8545	-0.504214	1.42722e-08	7.57302e-07	251429	261889	+	1266	Acyl carrier protein
Niben101Scf00691g00001	76.4413	114.14	-0.576874	1.43381e-08	7.59603e-07	49254	54017	-	762	PHD finger-like domain-containing protein 5A
Niben101Scf05387g09003	9.54096	13.7309	-0.523877	1.45301e-08	7.68566e-07	893444	901002	-	4283	ATP-dependent RNA helicase DHH1
Niben101Scf04096g02017	32.1046	53.8727	-0.744549	1.50663e-08	7.95683e-07	268174	272741	-	933	BnaA03g27060D [Brassica napus]
Niben101Scf05601g00007	95.6082	125.326	-0.389254	1.51945e-08	8.01195e-07	86979	90772	-	1022	Early nodulin-like protein 1
Niben101Scf00270g14005	5402.9	6643.34	-0.296146	1.53104e-08	8.03887e-07	1439121	1440444	+	844	Protein of unknown function (DUF1264)
Niben101Scf01020g00014	6.05788	0.878497	2.79639	1.53171e-08	8.03887e-07	1183	2231	+	978	Histone-lysine N-methyltransferase, H3 lysine-9 specific SUVH1
Niben101Scf02736g07003	47.2845	69.4549	-0.553867	1.52877e-08	8.03887e-07	739259	741415	-	1044	30S ribosomal protein S8
Niben101Scf01977g02010	2.83443	0.369817	2.9483	1.53764e-08	8.05741e-07	188787	192911	+	1176	Ubiquitin carboxyl-terminal hydrolase family protein
Niben101Scf05314g00002	1.12266	0.363737	1.6286	1.5524e-08	8.12212e-07	18571	33571	+	6195	autophagy 2
Niben101Scf04077g05007	1.93232	0	8.26	1.56844e-08	8.19333e-07	500297	504759	+	854	Phenylalanine--tRNA ligase beta subunit
Niben101Scf01521g01007	17.0193	25.3041	-0.57131	1.64545e-08	8.58232e-07	164115	169003	+	1736	Glucosamine-6-phosphate deaminase
Niben101Scf05914g00001	64.9471	91.5885	-0.494219	1.65124e-08	8.59921e-07	23728	25852	+	926	TPA: MTD1 [Zea mays]
Niben101Scf12321g01020	193.703	278.527	-0.522809	1.66159e-08	8.63978e-07	127863	130559	+	309	cyclopropane-fatty-acyl-phospholipid synthase [Rhodococcus sp. JG-3]
Niben101Scf00725g06002	8.89013	5.08458	0.809155	1.66686e-08	8.6538e-07	622185	632869	+	2560	Transcription initiation factor IIE subunit alpha
Niben101Ctg15064g00002	4.22878	1.1495	1.88345	1.67898e-08	8.7033e-07	23	3363	-	1414	MATE efflux family protein 1
Niben101Scf02973g00003	3.8829	17.4608	-2.17232	1.68423e-08	8.71714e-07	20854	21135	-	282	BnaCnng43230D [Brassica napus]
Niben101Scf00916g01008	18.1573	31.845	-0.807202	1.74109e-08	8.99757e-07	152748	155991	-	1154	temperature-induced lipocalin
Niben101Scf05011g00007	9.09245	14.3376	-0.655859	1.77669e-08	9.16751e-07	69153	74478	-	2252	calmodulin-binding family protein
Niben101Scf04485g02009	57.136	101.252	-0.820383	1.82605e-08	9.4078e-07	193298	201789	+	435	4-hydroxy-3-methylbut-2-enyl diphosphate reductase
Niben101Scf06987g01003	16.7211	24.9414	-0.575059	1.8628e-08	9.58245e-07	145365	149172	-	1977	Tryptophan synthase beta chain
Niben101Scf04754g03025	21.31	30.718	-0.525425	1.86774e-08	9.59321e-07	394281	400514	-	1520	Ribose-phosphate pyrophosphokinase
Niben101Scf02627g01020	25.3709	37.2885	-0.552446	1.8743e-08	9.61229e-07	141838	155562	-	2134	3-isopropylmalate dehydratase large subunit
Niben101Scf07465g02001	4.03089	1.88428	1.09673	1.93272e-08	9.8968e-07	183629	190592	+	5305	39S ribosomal protein L53, mitochondrial
Niben101Scf12628g02006	9.47076	5.80085	0.710535	1.95759e-08	1.0009e-06	202102	211375	-	3290	Protein EARLY FLOWERING 3
Niben101Scf03045g07003	137.145	190.563	-0.472242	2.0032e-08	1.02266e-06	674806	723271	-	627	ADP-ribosylation factor 1
Niben101Scf02408g02007	5.59567	1.88901	1.57187	2.01744e-08	1.02837e-06	254757	260211	-	1668	product [Oryza sativa Japonica Group]
Niben101Scf09698g00002	28.3876	59.2483	-1.06339	2.02308e-08	1.02969e-06	52377	58109	+	237	Unknown protein
Niben101Scf03930g00021	47.8493	67.875	-0.501321	2.03492e-08	1.03416e-06	63066	66391	-	1116	Tetratricopeptide repeat (TPR)-like superfamily protein
Niben101Scf01863g03008	8.08141	3.44287	1.23631	2.05659e-08	1.04359e-06	362169	366176	-	1881	Bifunctional uridylyltransferase/uridylyl-removing enzyme
Niben101Scf01602g02002	66.7083	87.2747	-0.384951	2.10675e-08	1.06744e-06	260390	266043	+	1806	Zinc finger Ran-binding domain-containing protein 2
Niben101Scf03686g01011	11.2884	3.21827	1.81322	2.18413e-08	1.10499e-06	187327	198553	-	832	Membrane transporter D1
Niben101Ctg15402g00004	42.2883	28.8834	0.552042	2.22547e-08	1.12421e-06	1	2381	-	1728	EXECUTER1 protein, chloroplast, putative isoform 3 [Theobroma cacao] gb|EOY20695.1| EXECUTER1 protein, chloroplast, putative isoform 3 [Theobroma cacao]
Niben101Scf07226g01001	62.657	91.3685	-0.540315	2.24124e-08	1.13048e-06	113972	116731	-	664	SWIB/MDM2 domain superfamily protein
Niben101Scf00745g02013	3.87748	1.50007	1.37425	2.30805e-08	1.16244e-06	172194	188906	+	2752	poly(A) polymerase 2
Niben101Scf05060g00005	602.05	789.483	-0.389713	2.31175e-08	1.16257e-06	1950	2228	-	279	BnaA03g05290D [Brassica napus]
Niben101Scf04294g02007	20.7606	29.4032	-0.500507	2.36548e-08	1.18782e-06	194230	205124	+	3035	MATE efflux family protein
Niben101Scf00270g10002	3.82359	1.85774	1.0435	2.43609e-08	1.22131e-06	1001318	1015515	+	3706	ran binding protein 7 [Thalassi 7 [Thalassiosira pseudonana CCMP1335]
Niben101Scf09133g03022	28.0151	43.4868	-0.63273	2.43942e-08	1.22131e-06	342733	345473	+	782	Unknown protein
Niben101Scf00422g01007	195.853	253.082	-0.368491	2.44362e-08	1.22159e-06	119332	121710	+	589	60S ribosomal protein L31
Niben101Scf17629g00004	3.73016	1.46909	1.3482	2.46611e-08	1.23101e-06	23400	25817	+	2418	Calcium-binding tetratricopeptide family protein
Niben101Scf00132g02004	143.04	112.946	0.342559	2.48222e-08	1.23722e-06	187177	190909	-	1739	DCD (Development and Cell Death) domain protein
Niben101Scf03456g00002	69.5993	91.1453	-0.386561	2.54838e-08	1.26832e-06	19666	28186	-	2761	RNA-binding protein 34
Niben101Scf09116g03007	58.0763	83.819	-0.527269	2.56866e-08	1.27653e-06	376055	379425	+	865	60S ribosomal protein L14-1
Niben101Scf01219g03012	28.3572	18.0704	0.650428	2.5979e-08	1.28916e-06	289296	293786	+	1160	Caleosin-related family protein
Niben101Scf10476g01010	38.4391	55.5019	-0.526446	2.63908e-08	1.30766e-06	146053	152142	+	1502	10 kDa chaperonin
Niben101Scf02433g02008	4.44878	1.15312	1.94455	2.65178e-08	1.31203e-06	216674	226930	-	1676	malonyl-CoA decarboxylase family protein
Niben101Scf01445g00001	0.882024	0.322108	1.45605	2.65581e-08	1.31209e-06	29516	41858	+	8731	Tubulin--tyrosine ligase-like protein 12
Niben101Scf09610g00017	933.61	1136.2	-0.281284	2.70103e-08	1.33248e-06	86040	89016	-	757	Universal stress protein A-like protein
Niben101Scf03403g03016	10.2785	17.6174	-0.774088	2.7711e-08	1.36505e-06	391266	408207	+	2160	mechanosensitive ion channel protein MscS [Marinobacter sp. HL-58]
Niben101Scf05689g02013	0.716187	6.33348	-3.14222	2.81744e-08	1.38585e-06	249630	250883	-	630	Ribosomal protein S13, mitochondrial
Niben101Scf16156g00005	5.09069	2.08111	1.28855	2.85364e-08	1.40161e-06	111183	117659	-	2297	Laccase-2
Niben101Scf05710g03035	3.16276	1.19092	1.41524	2.98617e-08	1.46457e-06	371727	389127	-	4148	Serine/threonine-protein kinase TOR
Niben101Scf01671g06015	353.581	262.331	0.432845	3.06771e-08	1.50237e-06	637997	639953	+	707	AWPM-19-like family protein
Niben101Scf02471g06005	62.0315	94.1167	-0.599621	3.09286e-08	1.51249e-06	641508	644662	-	794	60S ribosomal protein L37a
Niben101Scf05071g00012	84.7525	111.054	-0.388759	3.16808e-08	1.54703e-06	89009	95488	+	936	Small nuclear ribonucleoprotein Sm D2
Niben101Scf06769g02004	3.1006	1.6255	0.932209	3.19946e-08	1.5601e-06	274670	288096	-	6056	repressor of silencing 1 [Nicotiana tabacum]
Niben101Scf04659g00004	134.295	172.903	-0.3618	3.23332e-08	1.57433e-06	8901	10225	-	987	Glycine-rich RNA-binding protein 3 (Fragments)
Niben101Scf05989g02001	11.1517	5.02774	1.15214	3.48792e-08	1.69585e-06	230853	233449	+	1162	Unknown protein
Niben101Scf03735g05004	54.9083	103.904	-0.921762	3.59202e-08	1.74394e-06	529153	547447	-	309	Actin cytoskeleton-regulatory complex protein PAN1
Niben101Scf05649g05018	38.9876	54.5407	-0.483114	3.60369e-08	1.74709e-06	524722	530171	+	1653	zinc-binding dehydrogenase family protein [Arabidopsis thaliana] putative NADP-dependent oxidoreductase [Arabidopsis thaliana] gb|AEE73899.1| zinc-binding dehydrogenase family protein [Arabidopsis thaliana]
Niben101Scf01225g04027	52.83	72.2108	-0.448397	3.65753e-08	1.77064e-06	538386	543507	+	1913	Cytosolic Fe-S cluster assembly factor NBP35
Niben101Scf00436g10003	33.6772	56.1875	-0.736116	3.67802e-08	1.77801e-06	1079786	1080229	+	444	Histone H2B.1
Niben101Scf02474g00009	44.9991	59.4855	-0.401261	3.68499e-08	1.77883e-06	3810	19207	-	2720	Leucine-rich repeat family protein
Niben101Scf01652g00005	41.5585	29.051	0.519138	3.69758e-08	1.78235e-06	10080	16495	-	1518	Cyclin-dependent kinase inhibitor 3
Niben101Scf26203g00003	116.235	85.9608	0.436744	3.80428e-08	1.83116e-06	16188	19194	+	1084	Galactinol synthase 2
Niben101Scf02894g00005	9.45031	5.46516	0.79146	3.86727e-08	1.85883e-06	55151	70884	-	3874	3-isopropylmalate dehydratase large subunit
Niben101Scf00069g11015	2.87511	0.859343	1.74082	3.93634e-08	1.88933e-06	1095697	1099949	+	3839	Bromodomain-containing factor 1
Niben101Scf04867g00001	22.0349	15.2871	0.52948	3.95512e-08	1.89565e-06	18297	21302	+	2850	GRAS family transcription factor
Niben101Scf03983g00014	301.971	419.322	-0.471973	4.0267e-08	1.92721e-06	140494	141598	+	252	60S ribosomal protein L10
Niben101Scf07578g00012	205.655	289.423	-0.489892	4.07457e-08	1.94735e-06	192030	192428	-	399	Unknown protein
Niben101Scf04548g00005	187.796	247.852	-0.397975	4.09265e-08	1.95323e-06	49579	50252	+	441	BnaC05g25270D [Brassica napus]
Niben101Scf06621g02013	0.698804	0	8.14504	4.24619e-08	2.02363e-06	325830	335017	+	2181	WD repeat-containing protein 44
Niben101Scf03580g01006	77.1181	99.9065	-0.371401	4.30428e-08	2.04842e-06	286749	289259	-	1672	Fructose-bisphosphate aldolase
Niben101Scf04537g01009	25.3146	16.5925	0.610633	4.35053e-08	2.06752e-06	101787	107306	+	4145	BAG family molecular chaperone regulator 6
Niben101Scf00176g05008	60.5714	37.9058	0.679285	4.37091e-08	2.07427e-06	516337	518961	-	794	(2R)-phospho-3-sulfolactate synthase [Coxiella burnetii]
Niben101Scf00011g00012	27.1665	51.209	-0.916693	4.40566e-08	2.08782e-06	141260	142505	-	501	BnaA02g20820D [Brassica napus]
Niben101Scf10328g00024	15.2373	27.663	-0.858524	4.44533e-08	2.10367e-06	63665	66217	+	890	50S ribosomal protein L34
Niben101Scf01100g01013	35.0235	51.4088	-0.552977	4.46504e-08	2.11003e-06	157208	161970	+	800	RPM1-interacting protein 4 (RIN4) family protein
Niben101Scf02151g01001	176.955	272.671	-0.622016	4.53069e-08	2.13806e-06	75907	100728	+	207	Pol polyprotein
Niben101Scf09459g00002	17.3183	26.6297	-0.619139	4.65761e-08	2.19488e-06	41319	47529	+	2060	Spore cortex-lytic enzyme
Niben101Scf13802g00003	172.735	231.473	-0.420354	4.95879e-08	2.33354e-06	34210	36323	+	702	Unknown protein
Niben101Scf03114g07015	59.8137	89.3671	-0.576464	4.96718e-08	2.33423e-06	734096	734728	+	633	BnaA01g14900D [Brassica napus]
Niben101Scf01283g02004	34.5241	55.8464	-0.693216	5.01126e-08	2.35166e-06	283097	291059	-	1125	zinc ion binding
Niben101Scf06275g00008	65.0095	80.8313	-0.312338	5.08323e-08	2.38212e-06	20829	24540	-	3082	trehalose phosphate synthase
Niben101Scf01521g01018	40.3183	58.8905	-0.545233	5.09743e-08	2.38545e-06	92178	95812	+	895	Protein SPIRAL1-like 1
Niben101Scf00077g00018	37.4552	52.6678	-0.489843	5.11472e-08	2.39023e-06	17164	20721	-	1028	Nascent polypeptide-associated complex subunit alpha-like protein
Niben101Scf01998g00010	123.097	178.513	-0.532998	5.14627e-08	2.40164e-06	24978	25283	+	306	ATP-dependent RNA helicase eIF4A
Niben101Scf03628g00010	2.55118	6.51491	-1.34592	5.17315e-08	2.41084e-06	76771	82550	+	1451	N-acetylglucosaminyl-phosphatidylinositol de-N-acetylase
Niben101Scf08832g00002	14.9337	22.8615	-0.614809	5.20032e-08	2.42016e-06	14505	19760	+	1901	Protein kinase superfamily protein
Niben101Scf02824g03017	19.4189	13.5808	0.518246	5.22188e-08	2.42684e-06	403151	411789	+	3070	Chaperone protein htpG family protein
Niben101Scf00034g04023	52.2677	71.5618	-0.45059	5.2609e-08	2.44161e-06	521086	525931	-	1156	Cold acclimation protein WCOR413 family
Niben101Scf01587g02021	72.7685	52.4551	0.47476	5.29191e-08	2.45262e-06	311206	315825	-	919	DNA-directed RNA polymerases II and V subunit 6B
Niben101Scf05566g02005	13.5146	7.79964	0.793028	5.47918e-08	2.53245e-06	187467	192737	+	1973	LanC-like protein 2
Niben101Scf30554g00009	1.77532	8.9063	-2.31804	5.47786e-08	2.53245e-06	11054	11641	-	507	NADH-quinone oxidoreductase subunit H 1
Niben101Scf03338g00004	18.2229	24.6154	-0.432778	5.51818e-08	2.54698e-06	33996	50235	+	3032	sucrose transporter 4
Niben101Scf03380g01009	1.46912	0.351725	2.0724	5.62188e-08	2.59129e-06	146117	152025	-	4895	Protein TIME FOR COFFEE
Niben101Scf01119g01007	25.4582	39.4097	-0.629383	5.64713e-08	2.59938e-06	182971	186498	+	1118	Ras-related protein Rab-25
Niben101Scf02398g02001	58.7338	39.8648	0.561225	5.6621e-08	2.60271e-06	261003	261842	+	840	BnaA07g38810D [Brassica napus]
Niben101Scf25633g00013	35.5302	49.9199	-0.488883	5.69525e-08	2.61439e-06	87542	93368	-	1347	Bis(5'-adenosyl)-triphosphatase
Niben101Scf02887g00007	320.278	405.242	-0.337686	5.96216e-08	2.73318e-06	27898	40888	-	486	DNA-directed RNA polymerase subunit 5-like protein 1
Niben101Scf11969g00006	11.473	19.2673	-0.746332	6.15517e-08	2.81783e-06	26558	31085	+	1213	Energy-coupling factor transporter ATP-binding protein EcfA1
Niben101Scf00737g00006	6.84104	15.6619	-1.19642	6.42501e-08	2.93737e-06	58266	65947	-	769	HR-like lesion-inducing protein-related
Niben101Scf02027g00011	129.468	161.346	-0.315648	6.44014e-08	2.9403e-06	50033	56431	-	1063	Succinate dehydrogenase assembly factor 2, mitochondrial
Niben101Scf17294g00004	42.3182	29.6069	0.517124	6.55478e-08	2.98859e-06	17794	23293	+	1661	Ras-related protein Rab-4A
Niben101Scf02891g00008	63.8734	47.3207	0.435001	6.62689e-08	3.01738e-06	55551	57362	-	1812	Protein ETHYLENE INSENSITIVE 3
Niben101Scf03937g01009	529.369	698.196	-0.396886	6.69265e-08	3.04321e-06	177438	182571	+	490	60S acidic ribosomal protein P1-3
Niben101Scf00150g04007	28.3046	42.9833	-0.599011	6.78996e-08	3.08131e-06	409972	423680	+	1051	NADH dehydrogenase [ubiquinone] 1 alpha subcomplex subunit 6
Niben101Scf00262g02011	56.2435	79.137	-0.489824	6.79473e-08	3.08131e-06	243707	247092	+	937	50S ribosomal protein L17
Niben101Scf02441g01009	28.7029	53.3142	-0.892246	6.8131e-08	3.08549e-06	90482	90793	-	312	Histone H4
Niben101Scf14017g00004	24.7311	36.7146	-0.569698	6.87071e-08	3.1074e-06	109369	116431	+	1060	RNA-binding protein 28
Niben101Scf02130g00003	37.4582	58.7091	-0.646804	7.14181e-08	3.22569e-06	28497	31829	+	601	Ubiquitin-conjugating enzyme E2 1
Niben101Scf06375g05001	3.08011	1.65465	0.900291	7.17939e-08	3.23832e-06	651636	668471	+	7107	acetyl-CoA carboxylase 1
Niben101Scf11325g00008	3.60546	7.66866	-1.08907	7.31545e-08	3.29528e-06	68016	73059	+	1651	Adenylyl-sulfate kinase 3
Niben101Scf01304g13012	16.8725	29.2579	-0.795925	7.37429e-08	3.31735e-06	1329835	1334391	-	910	60S ribosomal protein L28-2
Niben101Scf10465g02004	26.3901	45.2598	-0.777635	7.56188e-08	3.3972e-06	166537	211486	-	648	NADH-quinone oxidoreductase subunit B
Niben101Scf08859g00009	5.32508	2.91478	0.871698	7.59245e-08	3.40186e-06	33545	43006	+	6111	Polyadenylate-binding protein
Niben101Scf09387g03018	52.6978	41.3312	0.352356	7.5863e-08	3.40186e-06	331919	337659	-	2438	Tetratricopeptide repeat protein 12
Niben101Scf13150g04023	83.6799	107.281	-0.356077	7.90691e-08	3.53805e-06	578161	584831	-	1895	general regulatory factor 11
Niben101Scf01396g07008	61.012	83.5698	-0.450841	7.97107e-08	3.56203e-06	772619	775299	+	1364	GTP-binding nuclear protein Ran-like
Niben101Scf08653g07014	7.1148	13.8642	-0.960154	8.07085e-08	3.60184e-06	739751	744769	+	1622	nuclear localized protein 1 [Nicotiana benthamiana]
Niben101Scf05449g00018	65.8831	90.5763	-0.456304	8.091e-08	3.60606e-06	57764	66500	-	1292	Mitochondrial ATP synthase subunit G protein
Niben101Scf01415g00010	18.3713	10.1756	0.852432	8.28086e-08	3.6858e-06	65204	68574	-	1395	Receptor-like protein kinase
Niben101Scf04608g02014	12.9429	6.53231	0.987631	8.45628e-08	3.75891e-06	266911	283061	-	1470	Eukaryotic peptide chain release factor subunit 1-3
Niben101Scf01521g12008	99.4103	122.855	-0.303193	8.48625e-08	3.76727e-06	1240286	1245604	-	1411	Unknown protein
Niben101Scf01175g03010	58.151	40.304	0.530678	8.51807e-08	3.77642e-06	381605	386747	-	2485	Proton pump-interactor 1
Niben101Scf03069g04013	100.069	127.506	-0.347572	8.61267e-08	3.81334e-06	447807	451464	+	1262	Elongation factor 1-beta
Niben101Scf00435g03013	3.16707	6.76493	-1.09286	8.75024e-08	3.86917e-06	300687	304998	+	1742	Galactosyltransferase family protein
Niben101Scf10132g00012	149.103	229.782	-0.622419	8.90117e-08	3.93075e-06	62561	63616	+	276	Cytochrome c oxidase subunit 5C
Niben101Scf07247g04003	118.335	89.4658	0.406015	9.23974e-08	4.07492e-06	439144	444154	+	2274	Proton pump-interactor 1
Niben101Scf08250g03012	19.7914	46.3907	-1.22835	9.29307e-08	4.09308e-06	426373	426873	+	282	Elongation factor 1-beta
Niben101Scf11560g00015	17.1675	26.1967	-0.609496	9.34202e-08	4.10927e-06	21454	24246	+	1898	Receptor-like protein kinase
Niben101Scf10920g01032	19.3062	29.2467	-0.597209	9.45762e-08	4.1547e-06	238555	244820	-	1371	N(6)-adenine-specific DNA methyltransferase 2
Niben101Scf11724g04003	3.90979	1.6338	1.26247	9.48056e-08	4.15935e-06	394075	404651	-	2754	cell redox home [Arabidopsis thaliana]
Niben101Scf05764g03007	23.6528	38.1986	-0.690599	9.74316e-08	4.269e-06	323110	384187	-	1007	ubiquitin-conjugating enzyme 18
Niben101Scf01489g01003	126.277	174.264	-0.462432	9.76969e-08	4.27507e-06	240865	243577	+	678	60S ribosomal protein L37a
Niben101Scf04675g09022	5.50245	1.99413	1.46396	9.92398e-08	4.33695e-06	928341	938055	+	1609	PHAX RNA-binding domain protein [Medicago truncatula]
Niben101Scf01208g03019	10.582	3.51327	1.58784	1.01199e-07	4.41684e-06	370663	374674	-	888	Uncharacterized conserved protein (DUF2215)
Niben101Scf09618g00008	0.540442	0	8.36005	1.01387e-07	4.41933e-06	3	20865	-	3278	Pre-mRNA-splicing factor ATP-dependent RNA helicase PRP16
Niben101Scf07508g10005	18.2368	28.8399	-0.661175	1.02319e-07	4.45418e-06	967275	1083375	+	1231	RING/FYVE/PHD zinc finger superfamily protein
Niben101Scf04040g09013	1942.04	2364.37	-0.281845	1.02895e-07	4.47349e-06	1016155	1016742	-	588	18.8 kDa class II heat shock protein
Niben101Scf05574g01004	28.9002	19.112	0.597589	1.03333e-07	4.48673e-06	114136	115840	+	1447	Protein phosphatase 2C 37
Niben101Scf05247g01011	7.05514	10.7099	-0.600374	1.06571e-07	4.61009e-06	103835	113860	-	3443	Epsin-2
Niben101Scf07586g02007	31.9985	46.4639	-0.536073	1.0644e-07	4.61009e-06	364735	369555	-	1139	NADH dehydrogenase [ubiquinone] 1 alpha subcomplex subunit 1
Niben101Scf14717g00010	80.3604	105.626	-0.391891	1.06585e-07	4.61009e-06	72425	74925	-	1541	40S ribosomal protein S4
Niben101Scf08526g01008	3.49509	0.0512045	6.064	1.07458e-07	4.64191e-06	125394	127218	-	555	DEAD-box ATP-dependent RNA helicase 39
Niben101Scf04900g00006	16.4006	31.6948	-0.947544	1.08058e-07	4.66184e-06	1101	15667	+	972	Transcription factor IIIB 90 kDa subunit
Niben101Scf02407g04001	239.918	296.732	-0.304986	1.09458e-07	4.7162e-06	447318	449188	+	871	Nucleoside diphosphate kinase A 1
Niben101Scf02558g00020	87.5784	127.692	-0.540232	1.10005e-07	4.73372e-06	160512	164022	+	390	Ubiquitin-40S ribosomal protein S27a
Niben101Scf01942g01010	80.0963	98.3925	-0.294901	1.11274e-07	4.78221e-06	176421	180792	+	1662	ripening regulated protein DDTFR8 [Nicotiana tabacum]
Niben101Scf05005g02010	11.4096	6.11302	0.902551	1.12295e-07	4.81997e-06	247524	256407	-	1425	U3 small nucleolar ribonucleoprotein protein IMP4
Niben101Scf02581g04013	2.96688	1.3924	1.09424	1.12993e-07	4.84374e-06	423611	431682	-	4026	Respiratory burst oxidase homolog protein C
Niben101Scf08196g00009	11.894	18.1963	-0.610767	1.13153e-07	4.84444e-06	9535	16451	+	1817	Ubiquitin-conjugating enzyme E2 D1
Niben101Scf04714g03014	7.98735	14.8661	-0.896026	1.13507e-07	4.85341e-06	353536	358386	-	1230	Protein YABBY 4
Niben101Scf08176g00005	11.8002	7.54857	0.645707	1.13945e-07	4.86601e-06	62748	72836	+	2400	Protein kinase superfamily protein
Niben101Scf04329g05013	6.02426	2.94914	1.03337	1.14948e-07	4.90259e-06	534416	541091	+	2013	F-box protein
Niben101Scf04778g00002	85.6855	113.426	-0.403234	1.15411e-07	4.91615e-06	39064	46340	-	1067	Ras-related protein Rab-1C
Niben101Scf04918g06012	470.755	391.599	0.267383	1.16084e-07	4.93855e-06	655596	657502	-	1220	1-aminocyclopropane-1-carboxylate oxidase
Niben101Scf15836g01010	3.41085	1.24573	1.45519	1.18349e-07	5.02857e-06	167181	189731	-	2727	E3 SUMO-protein ligase SIZ1
Niben101Scf04475g00005	32.5262	46.5552	-0.516433	1.19659e-07	5.07784e-06	31242	35974	-	1386	14-3-3-like protein GF14-C
Niben101Scf04562g03001	16.3952	11.1607	0.55753	1.1985e-07	5.07952e-06	364161	369671	+	3041	Pyrophosphate-energized vacuolar membrane proton pump
Niben101Scf02793g25012	33.7352	46.2572	-0.452709	1.21026e-07	5.12293e-06	2563344	2569150	+	2135	Zinc finger CCCH domain-containing protein 14
Niben101Scf00980g07010	6.48597	3.34937	0.956943	1.21559e-07	5.13905e-06	849299	862544	+	2422	L-galactono-1,4-lactone dehydrogenase
Niben101Scf05767g04009	10.6843	6.65554	0.685354	1.22864e-07	5.18769e-06	457193	465218	+	2869	Protein of unknown function (DUF630 and DUF632)
Niben101Scf00091g01023	102.346	127.7	-0.317417	1.23041e-07	5.18866e-06	100532	106093	+	1381	NADH-quinone oxidoreductase subunit I
Niben101Scf01628g04009	41.8212	55.6274	-0.409084	1.23493e-07	5.1907e-06	451886	455647	-	1449	60S ribosomal protein L18-2
Niben101Scf01949g00019	0.0885596	3.80011	-5.38584	1.23859e-07	5.1907e-06	22687	23157	+	471	ATPase subunit 8 (mitochondrion) [Gossypium hirsutum]
Niben101Scf03497g07007	3.6605	6.33325	-0.790813	1.2379e-07	5.1907e-06	736785	785799	-	3915	Protein CLEC16A homolog
Niben101Scf04096g00010	5.19358	2.23987	1.21227	1.23791e-07	5.1907e-06	16519	19061	+	2170	Transketolase
Niben101Scf16244g02035	39.0692	57.3162	-0.550895	1.23543e-07	5.1907e-06	312242	318285	+	1099	Cilia- and flagella-associated protein 20
Niben101Scf12011g01005	138.781	183.451	-0.400056	1.24199e-07	5.19845e-06	184824	191182	+	1153	BnaC03g47530D [Brassica napus]
Niben101Scf29888g00015	63.7595	100.111	-0.649571	1.24628e-07	5.20994e-06	59983	60951	-	267	Mitochondrial pyruvate carrier 1
Niben101Scf04598g00001	2.6334	1.06784	1.30141	1.26009e-07	5.26117e-06	23417	27341	+	3631	Pentatricopeptide repeat-containing protein
Niben101Scf04096g02015	8.34466	4.76441	0.809737	1.27544e-07	5.31863e-06	229287	244912	+	4082	DNA mismatch repair protein MutS
Niben101Scf03941g02002	45.5846	64.3513	-0.495063	1.31882e-07	5.49274e-06	228732	232913	+	1265	Nitrilase 2
Niben101Scf02819g07011	25.3507	35.5571	-0.487834	1.36156e-07	5.66377e-06	768988	776706	-	1901	Malate dehydrogenase
Niben101Scf04779g01004	506.038	432.903	0.227059	1.37412e-07	5.70894e-06	134557	138896	-	1833	Vacuolar-processing enzyme
Niben101Scf00683g03043	63.1939	82.8585	-0.388699	1.39151e-07	5.77407e-06	347674	353367	+	1260	Mitochondrial import inner membrane translocase subunit TIM22-3
Niben101Scf08088g03002	29.6616	40.2449	-0.439426	1.39565e-07	5.78414e-06	295413	305845	-	1917	3-isopropylmalate dehydratase large subunit 2
Niben101Scf11737g00021	3.40847	15.2107	-2.15029	1.40819e-07	5.82893e-06	99404	99765	-	345	Splicing factor U2af small subunit A
Niben101Scf00024g02024	82.4406	104.407	-0.338972	1.43809e-07	5.93812e-06	238214	239442	-	1126	conserved hypothetical protein [Ajellomyces dermatitidis ER-3]
Niben101Scf09512g01014	16.2836	7.49663	1.12081	1.43676e-07	5.93812e-06	124758	137135	+	918	transcription factor like protein [Arabidopsis thaliana]
Niben101Scf07137g00002	179.517	221.017	-0.297986	1.45298e-07	5.99225e-06	19756	24678	-	1251	Eukaryotic translation initiation factor 4E-4
Niben101Scf03512g02004	33.7144	45.5461	-0.432834	1.4892e-07	6.13412e-06	290462	300266	-	1761	IBR domain-containing protein
Niben101Scf03345g00009	2.5228	0.433406	2.54592	1.54474e-07	6.35513e-06	37798	39601	-	1676	cytochrome P450, family 71 subfamily B, polypeptide 7
Niben101Scf02232g00021	36.9572	49.1631	-0.409722	1.62307e-07	6.65562e-06	67732	74040	-	2024	RNA-binding protein, putative isoform 2 [Theobroma cacao] gb|EOY06990.1| RNA-binding protein, putative isoform 2 [Theobroma cacao]
Niben101Scf04395g00022	10.0296	28.6775	-1.50963	1.62077e-07	6.65562e-06	53203	53613	-	411	Histone H3.2
Niben101Scf10067g00002	15.9262	10.3409	0.625749	1.62371e-07	6.65562e-06	4099	6986	+	2331	subtilisin-like serine protease 2
Niben101Scf01046g02009	246.854	317.976	-0.363888	1.63951e-07	6.71225e-06	248363	249575	+	584	Receptor expression-enhancing protein 6
Niben101Scf02752g11002	9.30293	4.57605	1.02213	1.67538e-07	6.85077e-06	1156694	1160681	-	1611	Casparian strip membrane protein 1
Niben101Scf03223g04005	1.59963	0	8.03766	1.68794e-07	6.89375e-06	533306	534768	-	883	Inner membrane metabolite transport protein YdjE
Niben101Scf00705g06002	5.38819	9.38189	-0.796496	1.73328e-07	7.07036e-06	644027	658079	+	2347	ATP-dependent Clp protease ATP-binding subunit ClpX
Niben101Scf03679g03009	147.657	180.595	-0.288595	1.76412e-07	7.18745e-06	369973	373162	-	1463	Fe superoxide dismutase 2
Niben101Scf04133g02004	18.6744	25.989	-0.475302	1.78233e-07	7.25287e-06	328991	335510	+	1987	Polypyrimidine tract-binding protein homolog 1
Niben101Scf01338g02005	34.1417	45.6109	-0.415063	1.79432e-07	7.29139e-06	260698	266269	-	1671	Coiled-coil domain-containing protein 130
Niben101Scf04939g02022	33.8737	54.7382	-0.691081	1.79612e-07	7.29139e-06	324908	330909	-	660	30S ribosomal protein S21
Niben101Scf02043g00010	27.677	41.24	-0.574047	1.80002e-07	7.2984e-06	70069	72977	-	958	Ribosomal protein L24e family protein
Niben101Scf27945g00015	6.12355	2.99613	1.03363	1.81466e-07	7.34895e-06	60319	65991	+	2555	NAC domain-containing protein 86
Niben101Scf02237g04009	5.91564	2.48463	1.25294	1.82103e-07	7.36588e-06	447819	449783	+	1965	Prefoldin chaperone subunit family protein
Niben101Scf01066g05010	3706.5	3008.75	0.303013	1.83999e-07	7.43364e-06	649347	651089	+	866	Unknown protein
Niben101Scf00944g06006	6.84914	3.1128	1.13955	1.88108e-07	7.59057e-06	676732	684313	-	2041	Casein kinase I
Niben101Scf12415g00017	27.9011	40.213	-0.527303	1.8868e-07	7.60454e-06	23560	26039	-	1211	Calcium-dependent lipid-binding (CaLB domain) family protein
Niben101Scf01109g00002	86.2136	118.701	-0.459012	1.89002e-07	7.60842e-06	49760	51251	+	618	Small heat shock protein C1
Niben101Ctg12264g00001	16.5805	28.9212	-0.799763	1.89786e-07	7.63086e-06	41	1488	-	647	Eukaryotic translation initiation factor 2 subunit alpha [Aegilops tauschii]
Niben101Scf03229g01009	2.38891	1.14089	1.06693	1.90794e-07	7.66222e-06	114325	124185	+	4971	casein kinase I
Niben101Scf14101g01001	3.16771	1.26561	1.32787	2.00198e-07	8.03032e-06	131157	134763	+	3360	Receptor-like protein kinase 5
Niben101Scf05174g01001	25.4608	38.0585	-0.578755	2.13282e-07	8.54497e-06	136889	138531	-	1073	Peroxisomal multifunctional enzyme type 2
Niben101Scf04234g02011	4.10005	1.04508	1.97661	2.14655e-07	8.58976e-06	217043	219836	+	1404	3-ketoacyl-CoA synthase 11
Niben101Scf00448g21006	27.2012	18.7858	0.534355	2.15553e-07	8.60801e-06	2256473	2259451	-	2047	Dehydrogenase/reductase SDR family protein 7-like
Niben101Scf00898g02014	19.5132	12.7439	0.616476	2.1571e-07	8.60801e-06	267702	275998	+	2234	BnaC05g19630D [Brassica napus]
Niben101Scf02361g07001	6.09815	2.57718	1.24681	2.15877e-07	8.60801e-06	693816	697435	-	2791	Trihelix transcription factor GT-2
Niben101Scf01326g05011	234.595	173.353	0.43798	2.18246e-07	8.69218e-06	508450	510450	-	303	Non-specific lipid-transfer protein 3
Niben101Scf01777g02001	17.3627	10.4358	0.73459	2.18988e-07	8.71143e-06	284701	288263	+	2391	heat shock transcription factor A2
Niben101Scf01991g00008	6.40343	2.14672	1.58154	2.23211e-07	8.85973e-06	449	2935	-	1096	alpha/beta-Hydrolases superfamily protein
Niben101Scf11922g01009	21.7444	11.897	0.870177	2.23242e-07	8.85973e-06	77568	78347	+	780	PRLI-interacting factor, putative
Niben101Scf00164g01002	73.1068	53.5852	0.450759	2.26033e-07	8.95997e-06	171963	174879	-	1343	BnaC06g25860D [Brassica napus]
Niben101Scf07278g00010	0.232747	0	7.99354	2.29062e-07	9.06935e-06	31190	39053	-	5886	Class I glutamine amidotransferase-like superfamily protein
Niben101Scf03154g03011	9.39729	22.4375	-1.26033	2.31026e-07	9.12565e-06	299001	300690	-	523	product [Oryza sativa Japonica Group]
Niben101Scf05712g02003	6.66687	3.85594	0.792751	2.30894e-07	9.12565e-06	250807	257758	-	3139	Phosphate transporter PHO1 homolog 10
Niben101Scf05732g00015	357.459	441.245	-0.301856	2.32558e-07	9.17543e-06	26960	27907	+	689	60S acidic ribosomal protein P1-1
Niben101Scf01376g02002	3.62295	1.70625	1.08836	2.35104e-07	9.25419e-06	258204	271399	+	3290	ran binding protein 7 [Thalassi 7 [Thalassiosira pseudonana CCMP1335]
Niben101Scf06819g03002	14.3416	23.8696	-0.735495	2.35002e-07	9.25419e-06	312174	316782	-	1471	F-box protein SKIP2 [Medicago truncatula]
Niben101Scf04511g00014	12.4579	6.63933	0.911676	2.35449e-07	9.25697e-06	12437	17181	-	2376	Chaperone DnaJ-domain superfamily protein
Niben101Scf07187g01003	36.8104	52.2475	-0.504218	2.38757e-07	9.37607e-06	58376	147956	-	1133	Syntaxin-52
Niben101Scf00408g07005	2.94588	7.58741	-1.36866	2.39556e-07	9.39649e-06	770432	785367	-	1132	MADS-box transcription factor 26
Niben101Scf05433g00001	14.5307	30.3458	-1.05921	2.40229e-07	9.41194e-06	16904	19398	-	468	RPM1-interacting protein 4 (RIN4) family protein
Niben101Scf02182g19003	34.1641	45.1879	-0.400878	2.5087e-07	9.80605e-06	1926835	1938348	-	1927	WD repeat-containing protein 74
Niben101Scf03764g04007	83.7868	110.287	-0.393545	2.50601e-07	9.80605e-06	443591	451604	+	1468	Protein DEHYDRATION-INDUCED 19 homolog 3
Niben101Scf05306g03009	390.743	460.152	-0.23384	2.52242e-07	9.84827e-06	287836	293061	+	1422	Serine/arginine-rich splicing factor 12
Niben101Scf00151g10011	11.714	8.22121	0.512335	2.58843e-07	1.00943e-05	896236	904397	-	4712	aldehyde oxidase 4
Niben101Scf14374g00007	175.668	145.231	0.276605	2.71702e-07	1.05835e-05	110911	113623	-	1710	NADH dehydrogenase [[Clostridium] cellobioparum]
Niben101Scf01152g02019	6.58036	13.7208	-1.061	2.75753e-07	1.07289e-05	267455	279111	-	1553	Plasma membrane isoform 4 [Theobroma cacao] gb|EOY10146.1| Plasma membrane isoform 4 [Theobroma cacao]
Niben101Scf02837g08015	24.1847	14.8572	0.705528	2.79402e-07	1.08583e-05	815268	820285	+	1427	Late embryogenesis abundant protein
Niben101Scf06171g00001	62.7382	82.0511	-0.385547	2.9865e-07	1.1593e-05	75127	76251	-	1031	50S ribosomal protein L31
Niben101Scf02085g12017	36.639	47.9104	-0.385907	3.00858e-07	1.16653e-05	1275796	1285121	+	1656	vesicle-mediated transporter Vid24 [Metarhizium anisopliae]
Niben101Scf00383g04025	8176.61	9981.21	-0.285685	3.10476e-07	1.20243e-05	501841	503635	+	1575	Water stress-inducible protein Rab21
Niben101Scf02160g06059	0.693901	2.71719	-1.97261	3.14238e-07	1.21561e-05	606953	608679	-	1551	Cytochrome c oxidase subunit 1
Niben101Scf02107g06001	55.818	80.2614	-0.524189	3.18277e-07	1.22982e-05	645712	648657	+	787	DNA-binding protein DDB_G0278111
Niben101Scf04038g01004	6.80077	4.43354	0.618145	3.21246e-07	1.23987e-05	135982	141382	-	4096	Patatin-like phospholipase domain-containing protein
Niben101Scf12555g00005	13.5163	8.2094	0.722331	3.26499e-07	1.2587e-05	5267	11483	-	2341	Smr (small MutS-related) domain protein [Medicago truncatula]
Niben101Scf00812g01006	3.81586	0.80033	2.25004	3.33955e-07	1.28598e-05	171470	176866	+	1859	Transcriptional corepressor SEUSS
Niben101Scf13703g00003	99.5247	123.995	-0.315601	3.41343e-07	1.31293e-05	51548	54122	-	1428	Rubber elongation factor protein
Niben101Scf02914g02025	75.5391	55.1955	0.454387	3.44598e-07	1.32393e-05	215073	216053	+	981	BnaAnng12320D [Brassica napus]
Niben101Scf02400g02015	31.108	21.6909	0.523104	3.46127e-07	1.32829e-05	187237	218931	+	1802	GRAM domain family protein
Niben101Scf00397g01009	56.4234	71.6297	-0.341734	3.53633e-07	1.35555e-05	120941	123000	+	1777	GATA transcription factor 4
Niben101Scf08422g00003	388.756	466.802	-0.26178	3.5521e-07	1.36005e-05	4960	6371	+	970	Dormancy/auxin associated family protein
Niben101Scf05301g05003	2.58859	1.30017	0.993002	3.58321e-07	1.37041e-05	639037	645405	-	5178	Baculoviral IAP repeat-containing protein [Medicago truncatula]
Niben101Scf08899g00001	66.8968	95.2134	-0.508664	3.59291e-07	1.37256e-05	50439	55515	+	770	DNA-directed RNA polymerase subunit 10-like protein
Niben101Scf01779g03010	2.67337	1.54368	0.794018	3.63538e-07	1.38721e-05	249394	269452	+	6372	DDB1- and CUL4-associated factor homolog 1
Niben101Scf03350g04009	32.5416	47.1973	-0.533486	3.65786e-07	1.39421e-05	461538	465932	-	1260	BnaC06g00750D [Brassica napus]
Niben101Scf08272g00019	71.8676	100.519	-0.482101	3.70905e-07	1.41212e-05	46646	53131	+	788	60S ribosomal protein L38
Niben101Scf01529g03007	6.59628	3.77011	0.811523	3.79509e-07	1.44325e-05	371537	378325	-	3193	Protein TRANSPORT INHIBITOR RESPONSE 1
Niben101Scf03425g03017	28.9742	40.6716	-0.489046	3.83358e-07	1.45624e-05	306994	313980	-	1376	RNA-binding protein 4F
Niben101Scf08415g01032	87.3899	68.843	0.346105	3.85619e-07	1.46318e-05	208929	211892	-	2174	low-temperature-induced 65 kD protein [Arabidopsis thaliana]
Niben101Scf23843g00010	51.7971	69.0903	-0.413696	3.90297e-07	1.47927e-05	73265	76562	+	938	copper ion binding
Niben101Scf09501g00007	118.746	161.267	-0.438615	3.91801e-07	1.4833e-05	28638	31625	-	955	BnaC05g01490D [Brassica napus]
Niben101Scf01717g05001	16.1773	6.18074	1.38695	3.93268e-07	1.48718e-05	552426	554551	+	924	ATP-dependent RNA helicase eIF4A
Niben101Scf02990g02011	44.7508	31.5366	0.506569	3.93739e-07	1.48729e-05	220554	224299	+	1254	Cysteine desulfurase IscS
Niben101Scf02030g00006	147.271	213.291	-0.533554	4.20055e-07	1.58492e-05	59497	59763	-	267	BnaCnng68960D [Brassica napus]
Niben101Scf11009g00008	98.4309	125.869	-0.35325	4.21779e-07	1.58965e-05	109145	120665	-	1179	30S ribosomal protein S12
Niben101Scf05217g00010	18.6586	28.9411	-0.634327	4.29604e-07	1.61733e-05	48493	60800	-	1201	SHC SH2 domain-binding protein 1
Niben101Scf03018g05013	13.991	23.456	-0.746297	4.32062e-07	1.62477e-05	515681	522622	+	1353	HISTIDINE TRIAD NUCLEOTIDE-BINDING 2
Niben101Scf02180g00024	7.26492	3.90112	0.89922	4.44215e-07	1.66675e-05	21933	41230	+	1846	retrotransposon protein, putative, unclassified [Oryza sativa Japonica Group]
Niben101Scf05519g00005	13.9299	6.73929	1.04677	4.43768e-07	1.66675e-05	3708	8914	-	1019	THO complex subunit 7A
Niben101Scf02085g14004	16.0199	23.1353	-0.527042	4.44972e-07	1.66773e-05	1455818	1464202	-	2411	calcium-dependent protein kinase 13
Niben101Scf14939g01014	36.7656	53.9104	-0.54975	4.46715e-07	1.6724e-05	116142	119594	+	1372	DCD (Development and Cell Death) domain protein
Niben101Scf00825g04002	0.233079	0	7.9189	4.52092e-07	1.69065e-05	498817	506907	+	5595	Lipid A export ATP-binding/permease protein MsbA
Niben101Scf06441g00016	63.547	85.1092	-0.419325	4.57137e-07	1.70762e-05	51970	56527	+	1097	Acyl carrier protein
Niben101Scf14180g00007	0	3.06155	-8.03289	4.57744e-07	1.708e-05	173634	174053	+	420	conserved hypothetical protein [Ricinus communis] gb|EEF52462.1| conserved hypothetical protein [Ricinus communis]
Niben101Scf01232g04001	22.9362	35.6917	-0.637636	4.63627e-07	1.72804e-05	419372	421268	+	1367	BnaA01g14900D [Brassica napus]
Niben101Scf17753g00002	98.4346	126.597	-0.360319	4.70655e-07	1.75229e-05	101977	109486	-	1060	Fe-S cluster assembly protein dre2
Niben101Scf09876g00009	30.2683	42.2865	-0.478902	4.71232e-07	1.7525e-05	73	15158	+	1179	WD repeat domain phosphoinositide-interacting protein 3
Niben101Scf07309g00003	35.499	26.8574	0.40442	4.74177e-07	1.76151e-05	37341	42685	+	2517	60 kDa chaperonin 1
Niben101Scf01615g00001	15.9142	9.11208	0.806344	4.76694e-07	1.76891e-05	53838	70718	-	1682	Biotin synthase
Niben101Scf01669g04023	74.9271	95.7482	-0.352184	4.78805e-07	1.77479e-05	500981	505791	-	1268	Eukaryotic translation initiation factor 4E-4
Niben101Scf03004g00013	10.1613	17.4897	-0.780679	4.94449e-07	1.83077e-05	35593	37591	+	1196	conserved hypothetical protein [Ricinus communis] gb|EEF44089.1| conserved hypothetical protein [Ricinus communis]
Niben101Scf01020g02003	12.6079	17.4569	-0.468087	5.14826e-07	1.90412e-05	236782	247650	+	3340	3-isopropylmalate dehydratase large subunit
Niben101Scf10550g00001	15.35	6.32829	1.27925	5.24317e-07	1.9371e-05	1	1033	-	910	Unknown protein
Niben101Scf09648g03017	16.8251	26.1945	-0.638724	5.2611e-07	1.94159e-05	372575	377351	-	1739	Protein DEHYDRATION-INDUCED 19 homolog 3
Niben101Scf32746g00006	165.686	212.764	-0.358899	5.28634e-07	1.94877e-05	80816	83110	-	1091	50S ribosomal protein L14
Niben101Scf23040g00003	24.671	12.5093	0.985156	5.31872e-07	1.95857e-05	40463	41221	-	759	conserved hypothetical protein [Ricinus communis] gb|EEF29839.1| conserved hypothetical protein [Ricinus communis]
Niben101Scf02840g01014	9.65311	3.77867	1.35131	5.44501e-07	2.00288e-05	139982	144359	+	1179	cAMP-regulated phosphoprotein 19-related protein
Niben101Scf03918g00006	41.6051	57.5802	-0.465385	5.47581e-07	2.01202e-05	118232	121520	+	1278	Transcription initiation factor TFIID subunit 9
Niben101Scf04703g06005	94.659	70.9552	0.417086	5.52318e-07	2.02721e-05	600367	603887	+	1522	Pectinesterase/pectinesterase inhibitor 18
Niben101Scf04096g11021	6.99141	3.97429	0.815759	5.53996e-07	2.03116e-05	1176458	1181102	-	2304	calmodulin-binding protein [Medicago truncatula]
Niben101Scf05582g02009	22.4869	15.8716	0.503372	5.58871e-07	2.0468e-05	209979	218718	+	3186	WD repeat-containing protein 5B
Niben101Scf04292g00008	8.25231	4.29314	0.946484	5.61437e-07	2.05397e-05	34234	36332	+	1519	Sorting nexin 2B
Niben101Scf10423g01005	22.1982	32.2169	-0.535528	5.65317e-07	2.06592e-05	122114	125421	+	1624	EF-hand domain-containing protein 1, putative [Theobroma cacao] gb|EOY32080.1| EF-hand domain-containing protein 1, putative [Theobroma cacao]
Niben101Scf04160g01007	285.66	222.906	0.360232	5.81032e-07	2.12105e-05	126726	128536	+	948	Protein phosphatase 2C 3
Niben101Scf03231g00007	2.00774	6.18948	-1.62615	5.81963e-07	2.12215e-05	31937	34319	-	1080	abscisic acid response protein [Prunus dulcis]
Niben101Scf01240g10025	23.9375	32.8313	-0.454414	5.86928e-07	2.13794e-05	985595	991656	-	1614	Protein of unknown function (DUF1644)
Niben101Scf05929g07004	4.67545	1.86279	1.32971	5.98261e-07	2.17687e-05	757247	759295	-	2049	Histone-lysine N-methyltransferase family member SUVH2
Niben101Scf00714g08010	14.6291	5.59288	1.38478	6.05092e-07	2.19935e-05	813479	822559	+	633	tRNA N6-adenosine threonylcarbamoyltransferase
Niben101Scf01181g00021	118.107	144.681	-0.290479	6.0649e-07	2.20136e-05	1617	6636	-	1583	Pre-mRNA-splicing factor SPF27 homolog
Niben101Scf03015g06014	0.023244	1.24271	-5.87533	6.06952e-07	2.20136e-05	591053	592652	+	1316	Ribulose bisphosphate carboxylase small chain 8B, chloroplastic
Niben101Scf06876g01037	24.6389	44.2755	-0.845064	6.11653e-07	2.21603e-05	181814	182922	+	481	Cytidine/deoxycytidylate deaminase family protein
Niben101Scf03419g01010	3.22097	1.63105	0.983975	6.1407e-07	2.22239e-05	111763	116317	+	4047	Cellulose-synthase-like C5
Niben101Scf07036g01013	48.8398	66.3546	-0.439559	6.20359e-07	2.24034e-05	111039	115437	-	1322	Unknown protein
Niben101Scf09127g00010	10.1442	5.92538	0.776043	6.20321e-07	2.24034e-05	5742	18158	+	3659	Beta-mannosidase B
Niben101Scf03755g02007	15.6765	10.5972	0.56652	6.23701e-07	2.2491e-05	241589	248907	+	3805	poly(A) polymerase 2
Niben101Scf06700g02002	4.63732	8.20129	-0.82151	6.24119e-07	2.2491e-05	264339	278313	-	3289	uridine kinase-like 3
Niben101Scf02763g05019	5.00775	8.30867	-0.730596	6.28238e-07	2.26152e-05	538016	553013	+	2648	FRIGIDA interacting protein 1
Niben101Scf00690g07002	20.9007	34.4736	-0.719024	6.29628e-07	2.26169e-05	835956	839727	-	1145	Zinc finger A20 and AN1 domain-containing stress-associated protein 8
Niben101Scf00853g07006	210.722	279.017	-0.401992	6.29491e-07	2.26169e-05	705241	705681	+	441	50S ribosomal protein L24
Niben101Scf05230g02018	3.88793	1.00401	1.96005	6.31257e-07	2.26513e-05	205124	208729	+	1362	GDSL esterase/lipase
Niben101Scf06017g01010	23.8076	16.936	0.494241	6.3312e-07	2.2694e-05	90991	97172	-	2985	Cryptochrome-2
Niben101Scf03129g01009	8.09538	4.04753	1.00307	6.35862e-07	2.2768e-05	110724	120235	+	2376	OBERON-like protein
Niben101Scf03143g06001	0	2.66144	-7.9519	6.41987e-07	2.2963e-05	686831	687286	+	456	elicitor resposible protein [Nicotiana tabacum] gb|AAS55699.1| TCIP [Nicotiana tabacum]
Niben101Scf01999g06013	62.9587	81.7088	-0.375459	6.43458e-07	2.29668e-05	662626	667294	+	1247	Peptide methionine sulfoxide reductase MsrB
Niben101Scf09432g00008	57.7244	77.001	-0.413745	6.43242e-07	2.29668e-05	132291	135384	+	1037	60S ribosomal protein L35a-3
Niben101Scf01181g03027	42.0453	55.3678	-0.395212	6.46389e-07	2.3047e-05	362150	366082	-	1694	F-box family protein, putative isoform 1 [Theobroma cacao] ref|XP_007038602.1| F-box family protein, putative isoform 1 [Theobroma cacao] ref|XP_007038603.1| F-box family protein, putative isoform 1 [Theobroma cacao] gb|EOY23102.1| F-box family protein, putative isoform 1 [Theobroma cacao] gb|EOY23103.1| F-box family protein, putative isoform 1 [Theobroma cacao] gb|EOY23104.1| F-box family protei…
Niben101Scf03597g00013	28.5893	39.6054	-0.468651	6.66556e-07	2.3741e-05	29170	33492	+	1326	Proline synthase co-transcribed bacterial homolog protein
Niben101Scf03634g03007	77.7798	48.6715	0.678792	6.75089e-07	2.40195e-05	321236	321550	-	315	Unknown protein
Niben101Scf04113g06008	15.8042	22.7737	-0.524936	6.79154e-07	2.41386e-05	588659	595172	-	1918	2,3,4,5-tetrahydropyridine-2,6-dicarboxylate N-acetyltransferase
Niben101Scf00355g00002	24.7194	39.0278	-0.655707	6.86591e-07	2.43772e-05	33071	35697	+	860	Unknown protein
Niben101Scf20773g00008	31.6424	47.7754	-0.591756	6.99084e-07	2.47947e-05	76836	80747	-	767	-
Niben101Scf04526g00018	0.514992	0	7.83658	7.00117e-07	2.48052e-05	3	4275	-	2387	DNA-directed RNA polymerase subunit 2
Niben101Scf12084g01007	52.1905	75.6095	-0.533998	7.15503e-07	2.53237e-05	184648	187091	+	728	-
Niben101Scf00454g03001	17.4792	8.25135	1.0815	7.16921e-07	2.53473e-05	317922	318728	-	807	Ethylene-responsive transcription factor 5
Niben101Scf01817g02010	10.4233	18.5787	-0.83503	7.21351e-07	2.54772e-05	378168	380120	-	1618	BnaC01g20820D [Brassica napus]
Niben101Scf03694g01002	1.66866	11.0022	-2.72511	7.23507e-07	2.55265e-05	108221	111414	-	1306	NAD(P)-binding Rossmann-fold superfamily protein
Niben101Scf00298g00004	37.3613	50.2838	-0.425605	7.31888e-07	2.57952e-05	55973	72370	+	1229	Polyadenylate-binding protein 3
Niben101Scf02044g02006	34.8172	47.5634	-0.448379	7.35511e-07	2.58958e-05	279748	283080	-	1632	p8MTCP1 [Zea mays]
Niben101Scf04382g01003	12.291	8.04166	0.61417	7.41113e-07	2.60658e-05	132133	134367	+	2235	Scarecrow-like protein 14
Niben101Scf06684g01005	179.04	218.656	-0.285904	7.56653e-07	2.65846e-05	101671	104525	+	1141	Chaperone protein HtpG
Niben101Scf01436g03026	15.5867	10.1424	0.621457	7.60451e-07	2.66903e-05	347231	353071	-	2374	Acylamino-acid-releasing enzyme
Niben101Scf02041g04034	194.153	247.658	-0.348588	7.67911e-07	2.6924e-05	484173	486013	+	1174	High mobility group B protein 3
Niben101Scf02864g02010	8.68758	15.1604	-0.799576	7.70544e-07	2.69883e-05	245993	247486	+	1195	Unknown protein
Niben101Scf05166g02005	291.372	349.349	-0.260139	7.82261e-07	2.73702e-05	183187	195328	-	1199	ubiquitin-conjugating enzyme 3
Niben101Scf09467g00005	26.6925	38.2366	-0.517557	7.97278e-07	2.78667e-05	25984	30261	-	1253	Tetratricopeptide repeat protein 33
Niben101Scf09392g00016	21.2505	14.9344	0.510329	8.02199e-07	2.79903e-05	89095	94582	-	2486	Eukaryotic translation initiation factor 3 subunit A
Niben101Scf12983g01058	837.322	963.015	-0.199953	8.02477e-07	2.79903e-05	282031	286625	-	1510	Cysteine proteinase inhibitor 6
Niben101Scf03971g02002	26.0407	16.6493	0.645367	8.05555e-07	2.80686e-05	243798	248221	+	2007	Ureide permease 2
Niben101Scf07227g01008	2.1107	1.04283	1.02216	8.15419e-07	2.8383e-05	145846	162725	+	5554	SAC3/GANP/Nin1/mts3/eIF-3 p25 family
Niben101Scf03638g03003	18.0127	26.132	-0.535166	8.17398e-07	2.84225e-05	373733	382374	+	1281	BnaC05g24410D [Brassica napus]
Niben101Scf05957g00001	0.96546	4.72004	-2.29681	8.28311e-07	2.87723e-05	5876	7606	+	773	ATP synthase subunit 9, mitochondrial
Niben101Scf03169g08015	29.7428	18.6525	0.67411	8.36888e-07	2.90403e-05	885675	893529	-	2094	O-methyltransferase family protein
Niben101Scf03138g01005	20.8117	38.3766	-0.878934	8.42596e-07	2.92082e-05	82507	85249	+	784	F1F0-ATPase inhibitor protein [Oryza sativa Japonica Group]
Niben101Scf02971g05019	56.857	81.72	-0.519673	8.51605e-07	2.94902e-05	611680	616185	+	802	expressed protein [Oryza sativa Japonica Group]
Niben101Scf03852g02002	84.4923	108.321	-0.357542	8.52596e-07	2.94942e-05	274749	282576	+	1290	Casein kinase II subunit beta'
Niben101Scf06172g01002	9.39898	15.0697	-0.678921	8.8419e-07	3.05558e-05	115646	123701	+	2088	Unknown protein
Niben101Ctg13380g00001	1132.16	1367.27	-0.270454	8.87224e-07	3.06292e-05	1606	1923	-	318	Peptidyl-prolyl cis-trans isomerase 7
Niben101Scf14755g00001	0.111372	4.90257	-5.48594	8.88414e-07	3.06389e-05	111842	118776	+	1626	GHMP kinase family protein
Niben101Scf11037g00020	6.71079	1.82938	1.87717	9.07504e-07	3.12653e-05	149	11716	+	1103	Serine/arginine-rich splicing factor 1B
Niben101Scf03595g11002	38.8423	19.0671	1.03112	9.08982e-07	3.12842e-05	1080463	1080903	-	441	conserved hypothetical protein [Ricinus communis] gb|EEF40758.1| conserved hypothetical protein [Ricinus communis]
Niben101Scf01728g00003	15.8927	30.1392	-0.923313	9.1528e-07	3.14688e-05	62456	64191	+	560	Photosystem II 10 kDa polypeptide, chloroplastic
Niben101Scf02920g00014	20.0783	31.5699	-0.651226	9.38225e-07	3.22248e-05	156308	164294	+	940	expressed protein [Oryza sativa Japonica Group]
Niben101Scf10342g01026	8.15041	2.98979	1.44848	9.39966e-07	3.22518e-05	147002	156293	-	1311	Rhamnogalacturonate lyase family protein
Niben101Scf02540g00013	24.3337	18.0649	0.431878	9.52728e-07	3.26232e-05	46621	51658	+	2410	AP2-like ethylene-responsive transcription factor
Niben101Scf02575g03007	10.4321	4.25805	1.29576	9.51915e-07	3.26232e-05	444549	445700	-	1152	F-box protein
Niben101Scf02569g02012	89.8756	112.11	-0.316845	9.58788e-07	3.27974e-05	217204	222044	-	1867	glycine-rich protein
Niben101Scf03239g05022	1.48622	0.431993	1.79166	9.72502e-07	3.32328e-05	568126	587464	-	5943	Cortactin-binding protein 2
Niben101Scf03930g00019	302.281	250.298	0.274422	9.85715e-07	3.36501e-05	50440	54701	-	3366	Methyl-CpG-binding domain-containing protein 10
Niben101Scf04198g04004	2.10264	0.471473	2.15776	9.91442e-07	3.38114e-05	446966	469645	-	1711	DNA gyrase subunit B
Niben101Scf01413g00009	3.50458	1.20591	1.53838	9.94672e-07	3.38872e-05	77006	82039	+	3016	Pre-mRNA-processing factor 19
Niben101Scf11778g01027	18.8044	31.6203	-0.750615	1.00126e-06	3.40588e-05	187745	189924	-	920	COX VIIa-like protein [Zea mays]
Niben101Scf13141g00014	31.426	18.5236	0.763212	1.00173e-06	3.40588e-05	80202	88640	-	710	Cytochrome b5
Niben101Scf01433g08030	4.94903	8.86301	-0.835742	1.00911e-06	3.4275e-05	800903	822483	-	2253	Transmembrane and coiled-coil domain-containing protein 4
Niben101Scf02118g00004	1.57718	0.422058	1.90776	1.01161e-06	3.43253e-05	112196	120990	-	4601	Protein kinase superfamily protein
Niben101Scf03679g03008	29.3129	39.7751	-0.438503	1.01451e-06	3.43548e-05	341303	347176	+	1458	ATP synthase epsilon chain
Niben101Scf03712g00010	35.2512	48.3616	-0.453955	1.01441e-06	3.43548e-05	20702	29097	-	1279	Proteasome subunit beta
Niben101Scf09417g01008	54.7766	39.2725	0.483008	1.03854e-06	3.5133e-05	177623	178774	+	1152	fatty acid desaturase 2
Niben101Scf00149g02017	1.77824	10.5717	-2.55945	1.0559e-06	3.56845e-05	218588	219097	+	510	NADH-quinone oxidoreductase subunit C
Niben101Scf05368g02016	44.7193	61.0853	-0.447446	1.06203e-06	3.58558e-05	279060	281146	-	1183	far-red elongated hypocotyl protein, putative [Medicago truncatula]
Niben101Scf04219g01011	23.2495	33.7903	-0.536214	1.06678e-06	3.598e-05	214142	219269	-	1465	lipid-binding serum glycoprotein family protein
Niben101Scf01750g12001	13.4246	19.8704	-0.563701	1.07628e-06	3.62643e-05	1231861	1240999	-	1538	NAC domain-containing protein 89
Niben101Ctg14396g00002	54.101	34.3798	0.656353	1.0831e-06	3.63644e-05	153	2611	+	747	RNA-binding protein 1
Niben101Scf00747g12004	56.7805	72.5676	-0.35176	1.08357e-06	3.63644e-05	1234900	1241804	+	2170	26S protease regulatory subunit 7
Niben101Scf07895g08001	2.17076	0.778232	1.48215	1.0815e-06	3.63644e-05	872493	878586	+	3991	phosphatidylinositol kinase putative [Albugo laibachii Nc14]
Niben101Scf11182g00011	186.906	150.166	0.317568	1.08277e-06	3.63644e-05	18985	23045	+	1191	Universal stress protein A-like protein
Niben101Scf00890g01004	2361.11	2955.38	-0.321772	1.08744e-06	3.64579e-05	184000	184401	+	402	Unknown protein
Niben101Scf01463g04006	4.72446	2.98509	0.663765	1.09853e-06	3.67932e-05	380620	390678	-	5423	BAH domain ,TFIIS helical bundle-like domain
Niben101Scf11994g00007	25.9642	42.95	-0.725128	1.10319e-06	3.69123e-05	12561	16315	+	543	OTU-like cysteine protease [Medicago truncatula]
Niben101Scf05417g01007	126.926	95.227	0.416924	1.10568e-06	3.6959e-05	95657	98013	+	478	Glutathione peroxidase 1
Niben101Scf07466g05009	11.3331	16.8171	-0.569399	1.12329e-06	3.75106e-05	506094	517133	+	2306	Zinc finger CCCH domain-containing protein 37
Niben101Scf11186g00001	3.6019	7.22466	-1.00352	1.15815e-06	3.86363e-05	69640	72053	+	1921	Protein NRT1/ PTR FAMILY 1.2
Niben101Scf04455g04017	30.4106	45.2459	-0.570226	1.16814e-06	3.8931e-05	540388	544058	-	747	40S ribosomal protein S21-2
Niben101Scf03471g01013	55.9238	81.0157	-0.533487	1.18234e-06	3.93653e-05	128696	130971	-	648	Histone H2A
Niben101Scf11355g01023	7.22133	4.39061	0.719616	1.18542e-06	3.939e-05	161733	172689	-	4322	nuclear matrix constituent protein-related
Niben101Scf14299g00002	7.24057	2.75671	1.39871	1.18468e-06	3.939e-05	152872	153999	+	1128	Mitochondrial substrate carrier family protein
Niben101Scf09372g04009	55.0815	70.3589	-0.351349	1.19688e-06	3.97318e-05	486840	494071	-	2152	Rhomboid-like protease 2
Niben101Scf04113g01003	4.42282	1.67601	1.40499	1.20757e-06	4.0047e-05	182550	186150	-	1586	Mannan endo-1,4-beta-mannosidase 7
Niben101Scf04411g01004	253.163	304.911	-0.266291	1.22989e-06	4.07473e-05	125249	131383	-	1480	S-formylglutathione hydrolase
Niben101Scf00088g01010	58.5082	90.894	-0.63226	1.24063e-06	4.10627e-05	150475	152334	-	829	40S ribosomal protein S25
Niben101Scf01322g00001	7.88479	4.41567	0.841087	1.24909e-06	4.12862e-05	55205	63833	+	2353	Ninja-family protein
Niben101Scf02176g00005	26.9412	37.9641	-0.492045	1.24983e-06	4.12862e-05	42553	46967	-	1210	Ubiquinone biosynthesis protein COQ9, mitochondrial
Niben101Scf00438g02011	1.276	7.44862	-2.56269	1.26078e-06	4.16068e-05	261774	262389	-	465	Ferrochelatase
Niben101Scf15166g02005	2.63257	8.4368	-1.68711	1.27133e-06	4.19141e-05	282041	286029	+	758	LYR motif-containing protein 9
Niben101Scf06180g00008	2.56237	0	7.76409	1.27384e-06	4.19301e-05	1	1306	-	456	LOC100282803 [Zea mays] gb|ACG34471.1| nucleic acid binding protein [Zea mays]
Niben101Scf12154g01001	23.385	16.5746	0.498865	1.2743e-06	4.19301e-05	121038	123820	+	2052	SLT1 protein [Zea mays]
Niben101Scf01415g00012	58.0088	78.7417	-0.438916	1.29128e-06	4.24059e-05	18185	22808	-	1081	Histidine-containing phosphotransfer protein 1
Niben101Scf05747g00004	65.4305	88.4946	-0.432775	1.29123e-06	4.24059e-05	9138	9983	+	846	Late embryogenesis abundant (LEA) hydroxyproline-rich glycoprotein family
Niben101Scf04639g12012	0.640317	0	7.74503	1.29821e-06	4.25918e-05	1275917	1280596	-	1803	alpha/beta-Hydrolases superfamily protein
Niben101Scf13741g04011	38.4822	54.1525	-0.48996	1.30188e-06	4.26708e-05	409243	411875	-	1035	p8MTCP1 [Zea mays]
Niben101Scf03708g03004	49.3876	67.7743	-0.454597	1.30528e-06	4.27406e-05	360099	362322	-	1016	Nascent polypeptide-associated complex subunit beta
Niben101Scf08341g08003	182.59	249.035	-0.446006	1.32188e-06	4.32002e-05	878696	880068	-	594	BnaCnng04900D [Brassica napus]
Niben101Scf21459g00012	59.3991	78.5577	-0.400142	1.32104e-06	4.32002e-05	172443	174886	-	1112	Universal stress protein A-like protein
Niben101Scf01718g04004	40.88	55.7013	-0.445322	1.35093e-06	4.4107e-05	428126	431076	-	1553	molecular chaperone DnaJ [Fischerella sp. PCC 9605]
Niben101Scf09973g00011	75.3764	54.0008	0.483436	1.36654e-06	4.45734e-05	52080	60556	+	873	17.6 kDa class I heat shock protein
Niben101Scf02995g00003	14.7261	25.8623	-0.813695	1.37848e-06	4.49192e-05	47668	56519	+	911	Blue copper protein
Niben101Scf00789g00009	3.00164	0.88031	1.76883	1.38319e-06	4.50293e-05	52928	62121	-	2180	Aldehyde dehydrogenase
Niben101Scf02914g02043	996.124	1153.13	-0.209129	1.3871e-06	4.51129e-05	362793	366123	-	1367	Glyceraldehyde-3-phosphate dehydrogenase
Niben101Scf08601g00005	37.6029	62.4335	-0.731924	1.40198e-06	4.55529e-05	68087	71741	+	402	Unknown protein
Niben101Scf02824g02001	96.7881	75.8996	0.352948	1.41186e-06	4.58296e-05	227970	231071	+	2212	Phosphatidylinositol 4-kinase gamma 7
Niben101Scf02426g02026	346.503	428.741	-0.304957	1.42857e-06	4.63276e-05	375262	380208	-	1062	-
Niben101Scf00539g07034	46.0828	62.0249	-0.426498	1.4367e-06	4.65462e-05	844186	846199	-	1085	DNL-type zinc finger protein
Niben101Scf02262g01011	60.9773	85.8635	-0.490395	1.45429e-06	4.70708e-05	144559	150298	+	952	50S ribosomal protein L24
Niben101Scf07720g00007	29.8821	42.9104	-0.519131	1.46693e-06	4.74345e-05	21952	32297	-	1463	DNA-directed RNA polymerase subunit 10-like protein
Niben101Scf04346g00001	11.7507	6.06706	0.955028	1.47034e-06	4.74992e-05	17627	21904	-	1567	U-box domain-containing protein 4
Niben101Scf03861g02041	52.2656	72.3048	-0.467403	1.4736e-06	4.7559e-05	219092	222378	-	795	DNA-directed RNA polymerases I, II, and III subunit RPABC2
Niben101Ctg15269g00004	53.0815	79.2085	-0.575806	1.4852e-06	4.78875e-05	2499	3187	-	407	ENTH/VHS/GAT family protein [Medicago truncatula]
Niben101Scf05449g02001	1.47513	0.0857284	4.08438	1.49313e-06	4.80969e-05	243432	249048	+	1427	Protein arginine N-methyltransferase 1.1
Niben101Scf02790g00006	3.69048	1.08212	1.77593	1.49942e-06	4.82074e-05	74836	77820	+	1690	calmodulin-binding family protein
Niben101Scf07080g03005	34.7816	54.7656	-0.655115	1.49888e-06	4.82074e-05	389179	393499	-	587	BnaC03g57550D [Brassica napus]
Niben101Scf01993g04005	6.57177	2.44754	1.42668	1.50331e-06	4.82866e-05	422711	433042	-	1394	Regulator of nonsense transcripts UPF3
Niben101Scf01119g05001	9.7588	15.912	-0.703011	1.51405e-06	4.85852e-05	483152	497224	+	1728	Oxidoreductase, zinc-binding dehydrogenase family protein
Niben101Scf04568g02005	15.4959	21.8334	-0.491498	1.52687e-06	4.895e-05	259051	262501	+	2282	RING finger protein 215
Niben101Scf04703g11015	25.8503	39.0764	-0.596031	1.52851e-06	4.89558e-05	1214068	1218198	+	952	Unknown protein
Niben101Scf04740g00006	34.3539	47.2638	-0.458969	1.55552e-06	4.97723e-05	7540	13593	-	999	Mitochondrial import inner membrane translocase subunit Tim17/Tim22/Tim23 family protein
Niben101Scf11465g00006	11.8104	20.3855	-0.784551	1.55695e-06	4.97723e-05	1087	3180	+	1089	Protein PLANT CADMIUM RESISTANCE 10
Niben101Scf04078g00006	12.2302	20.1674	-0.71743	1.56008e-06	4.97777e-05	43900	56147	-	1041	Coiled-coil domain-containing protein 12
Niben101Scf04505g06003	78.8026	114.729	-0.540649	1.55991e-06	4.97777e-05	601854	602204	-	351	NADH:ubiquinone oxidoreductase 11.6kD subunit [Colletotrichum gloeosporioides Cg-14]
Niben101Scf11168g00001	30.5244	23.4	0.38629	1.56232e-06	4.98022e-05	45897	50389	+	2427	cellulose synthase-like A3
Niben101Scf01001g07022	54.1124	43.622	0.313479	1.56725e-06	4.9912e-05	800285	804789	+	2969	RNA-binding protein 1
Niben101Scf06081g02002	82.2946	68.339	0.270155	1.59317e-06	5.06896e-05	199297	206978	+	2782	Poly [ADP-ribose] polymerase 3
Niben101Scf02476g04001	33.9962	51.2057	-0.59041	1.61239e-06	5.12527e-05	379035	381597	+	763	Unknown protein
Niben101Scf02595g02021	0.871543	0.163155	2.41187	1.62128e-06	5.14867e-05	227518	242182	+	4284	BEACH domain-containing protein lvsC
Niben101Scf08546g03002	27.2422	15.7316	0.794547	1.63695e-06	5.19355e-05	319300	320391	+	984	Ethylene-responsive transcription factor 5
Niben101Scf04634g00008	22.6236	15.6252	0.536925	1.64354e-06	5.20953e-05	82834	85114	+	1799	Ethylene-responsive transcription factor 1
Niben101Scf03576g01033	121.126	93.9028	0.369424	1.65971e-06	5.25585e-05	274717	277070	+	1666	Heavy metal transport/detoxification superfamily protein
Niben101Scf05135g02002	5.65088	1.84657	1.61181	1.69536e-06	5.35952e-05	194222	196599	-	1427	Cathepsin B-like cysteine proteinase
Niben101Scf14591g00002	7.33026	11.4651	-0.644396	1.69563e-06	5.35952e-05	12544	32218	+	2150	Polyadenylate-binding protein 1
Niben101Scf01237g00006	4024.63	4789.76	-0.249055	1.71368e-06	5.41152e-05	33419	34258	-	602	Late embryogenesis abundant protein D-19
Niben101Scf00033g01001	30.9813	43.6225	-0.491534	1.75911e-06	5.54976e-05	175913	186608	+	1680	ATP synthase gamma chain
Niben101Scf01432g06006	24.0269	36.5354	-0.599892	1.77194e-06	5.5798e-05	634046	637202	-	1213	F-box protein
Niben101Scf01524g00005	131.632	188.01	-0.511195	1.77178e-06	5.5798e-05	10421	10789	-	369	SAUR-like auxin-responsive protein family
Niben101Scf01005g01002	35.3286	51.0141	-0.527233	1.79219e-06	5.63827e-05	115630	125210	+	1036	Peptidyl-prolyl cis-trans isomerase
Niben101Scf00684g00002	60.8109	80.0014	-0.394749	1.80244e-06	5.66523e-05	27655	36363	+	1133	Ras-related protein Rab-13
Niben101Scf11391g00001	46.365	85.421	-0.879761	1.81753e-06	5.70736e-05	7373	8416	+	255	Unknown protein
Niben101Scf04624g00012	39.8049	51.8602	-0.379893	1.83438e-06	5.75491e-05	78981	83696	-	1527	60S acidic ribosomal protein P2
Niben101Scf02652g01028	8.40045	2.7242	1.62495	1.85626e-06	5.81813e-05	159742	171603	+	1184	SNARE associated Golgi protein family
Niben101Scf01017g05014	1986.92	2299.49	-0.208844	1.86033e-06	5.82078e-05	627851	631950	+	1009	Caleosin-related family protein
Niben101Scf01486g04014	1.52138	0.216461	2.81958	1.86056e-06	5.82078e-05	428230	433463	-	2221	Protein phosphatase 2C family protein
Niben101Scf05203g03013	11.7707	7.7255	0.610033	1.86864e-06	5.84061e-05	304399	308211	+	2221	Kelch-like protein 3
Niben101Scf04504g03012	0.555773	0.0140672	5.28177	1.8728e-06	5.84581e-05	306071	342715	+	3367	myosin 2
Niben101Scf10259g00005	61.2688	92.745	-0.594836	1.87377e-06	5.84581e-05	77828	78196	+	369	Plastocyanin-like domain containing protein, expressed [Oryza sativa Japonica Group]
Niben101Scf04181g00034	53.3191	74.864	-0.488247	1.88071e-06	5.85661e-05	84255	87904	-	1142	BnaC08g22500D [Brassica napus]
Niben101Scf23355g00003	1.13225	0.0822489	3.76598	1.88012e-06	5.85661e-05	177964	185661	+	2059	cyclic nucleotide-gated channel 15
[truncated: 3,277 more rows]

## Sheet: DCL3PVXvsWTCtr_DEG_all 
Supplementary Table 1. Differentially expressed N. benthamiana genes performed for paired-comparisons made between treatments
[truncated: 3,650 more rows]

[truncated: 1 more sheets: Summary of RNA seq and mapping ]
