# Supplementary material for: Transgenerational Tolerance to Salt and Osmotic Stresses Induced by Plant Virus Infection
Source: Int J Mol Sci. 2022 Oct 18;23(20):12497. doi: 10.3390/ijms232012497 (PMC9604408; doi:10.3390/ijms232012497)
Supplement: Supplementary file 1 [file ijms-23-12497-s001.zip › Table S2.xlsx]

## Sheet: WTPVXvsWTCtr_all_GOenrich_signi
Supplementary Table S2. Gene ontology analysis of differentially expressed N. benthamiana genes performed for paired-comparisons made between treatments
Category	GOID	Description	GeneRatio	BgRatio	padj	geneID	Count	Down	Down_Gene_id	Up	Up_Gene_id
BP	GO:0006457	protein folding	24|588	158|10142	0.00545412	Niben101Ctg13380g00001/Niben101Scf03817g16010/Niben101Scf02824g03017/Niben101Scf04847g03018/Niben101Scf00970g02006/Niben101Scf02362g00003/Niben101Scf01027g00003/Niben101Scf07639g05011/Niben101Scf08566g01006/Niben101Scf02852g00013/Niben101Scf06684g01005/Niben101Scf02167g00008/Niben101Scf01696g05014/Niben101Scf15166g03015/Niben101Scf05158g01060/Niben101Scf02582g00004/Niben101Scf10476g01010/Niben101…	24	15	Niben101Scf03817g16010/Niben101Scf02824g03017/Niben101Scf04847g03018/Niben101Scf00970g02006/Niben101Scf01027g00003/Niben101Scf08566g01006/Niben101Scf02852g00013/Niben101Scf06684g01005/Niben101Scf05158g01060/Niben101Scf02582g00004/Niben101Scf11895g03026/Niben101Scf02537g07001/Niben101Scf03138g01010/Niben101Scf00349g06007/Niben101Scf03114g03011	9	Niben101Ctg13380g00001/Niben101Scf02362g00003/Niben101Scf07639g05011/Niben101Scf02167g00008/Niben101Scf01696g05014/Niben101Scf15166g03015/Niben101Scf10476g01010/Niben101Scf04327g02015/Niben101Scf01594g05015
BP	GO:0006950	response to stress	38|588	346|10142	0.0222322	Niben101Scf01912g01008/Niben101Scf04096g02015/Niben101Scf10545g00007/Niben101Scf03486g03004/Niben101Scf15604g00017/Niben101Scf00571g06017/Niben101Scf09610g00017/Niben101Scf02824g03017/Niben101Scf04847g03018/Niben101Scf20035g00003/Niben101Scf01463g08011/Niben101Scf03905g02008/Niben101Scf03689g01010/Niben101Scf01027g00003/Niben101Scf02852g00013/Niben101Scf06684g01005/Niben101Scf03507g05007/Niben101…	38	19	Niben101Scf04096g02015/Niben101Scf03486g03004/Niben101Scf15604g00017/Niben101Scf00571g06017/Niben101Scf02824g03017/Niben101Scf04847g03018/Niben101Scf01463g08011/Niben101Scf03689g01010/Niben101Scf01027g00003/Niben101Scf02852g00013/Niben101Scf06684g01005/Niben101Scf13103g01042/Niben101Scf05123g01005/Niben101Scf06077g00013/Niben101Scf03385g03004/Niben101Scf06769g02004/Niben101Scf15962g00030/Niben101…	19	Niben101Scf01912g01008/Niben101Scf10545g00007/Niben101Scf09610g00017/Niben101Scf20035g00003/Niben101Scf03905g02008/Niben101Scf03507g05007/Niben101Scf06369g03006/Niben101Scf00215g01001/Niben101Scf17339g00003/Niben101Scf00383g04025/Niben101Scf13643g01012/Niben101Scf15166g03015/Niben101Scf05932g05010/Niben101Scf05764g00013/Niben101Scf01015g01002/Niben101Scf01934g04020/Niben101Scf06154g01005/Niben101…
CC	GO:0005811	lipid particle	12|304	21|3948	4.07544e-07	Niben101Scf02585g00002/Niben101Scf04328g00047/Niben101Scf06078g03007/Niben101Scf00163g20015/Niben101Scf00428g10003/Niben101Scf08182g02015/Niben101Scf15120g01003/Niben101Scf08293g01002/Niben101Scf07793g02011/Niben101Scf02223g05001/Niben101Scf08330g02002/Niben101Scf11744g01001	12	0		12	Niben101Scf02585g00002/Niben101Scf04328g00047/Niben101Scf06078g03007/Niben101Scf00163g20015/Niben101Scf00428g10003/Niben101Scf08182g02015/Niben101Scf15120g01003/Niben101Scf08293g01002/Niben101Scf07793g02011/Niben101Scf02223g05001/Niben101Scf08330g02002/Niben101Scf11744g01001
CC	GO:0012511	monolayer-surrounded lipid storage body	12|304	21|3948	4.07544e-07	Niben101Scf02585g00002/Niben101Scf04328g00047/Niben101Scf06078g03007/Niben101Scf00163g20015/Niben101Scf00428g10003/Niben101Scf08182g02015/Niben101Scf15120g01003/Niben101Scf08293g01002/Niben101Scf07793g02011/Niben101Scf02223g05001/Niben101Scf08330g02002/Niben101Scf11744g01001	12	0		12	Niben101Scf02585g00002/Niben101Scf04328g00047/Niben101Scf06078g03007/Niben101Scf00163g20015/Niben101Scf00428g10003/Niben101Scf08182g02015/Niben101Scf15120g01003/Niben101Scf08293g01002/Niben101Scf07793g02011/Niben101Scf02223g05001/Niben101Scf08330g02002/Niben101Scf11744g01001
MF	GO:0004869	cysteine-type endopeptidase inhibitor activity	6|951	13|15734	0.0163606	Niben101Scf00355g02002/Niben101Scf12983g01058/Niben101Scf21813g00014/Niben101Scf04488g00021/Niben101Scf01855g02008/Niben101Scf01958g02015	6	0		6	Niben101Scf00355g02002/Niben101Scf12983g01058/Niben101Scf21813g00014/Niben101Scf04488g00021/Niben101Scf01855g02008/Niben101Scf01958g02015
MF	GO:0008135	translation factor activity, RNA binding	16|951	99|15734	0.0320542	Niben101Scf00063g03007/Niben101Scf05928g03010/Niben101Scf02740g03006/Niben101Scf09015g02007/Niben101Scf04339g02012/Niben101Scf10324g01002/Niben101Scf03166g00008/Niben101Scf01552g05013/Niben101Scf01393g01005/Niben101Ctg11716g00002/Niben101Scf01699g00004/Niben101Scf10749g02003/Niben101Scf08588g00016/Niben101Scf03038g17004/Niben101Scf04862g00010/Niben101Scf16416g03002	16	8	Niben101Scf02740g03006/Niben101Scf09015g02007/Niben101Scf01552g05013/Niben101Scf01393g01005/Niben101Ctg11716g00002/Niben101Scf03038g17004/Niben101Scf04862g00010/Niben101Scf16416g03002	8	Niben101Scf00063g03007/Niben101Scf05928g03010/Niben101Scf04339g02012/Niben101Scf10324g01002/Niben101Scf03166g00008/Niben101Scf01699g00004/Niben101Scf10749g02003/Niben101Scf08588g00016
MF	GO:0046982	protein heterodimerization activity	18|951	124|15734	0.0320542	Niben101Scf04528g13017/Niben101Scf03923g14012/Niben101Scf08446g00003/Niben101Scf06332g00010/Niben101Scf07275g00004/Niben101Scf06990g00021/Niben101Scf05506g00009/Niben101Scf01579g00002/Niben101Scf16915g01014/Niben101Scf10314g04002/Niben101Scf10287g01002/Niben101Scf06245g01013/Niben101Scf04528g13006/Niben101Scf05962g04009/Niben101Scf03277g02012/Niben101Ctg16374g00011/Niben101Scf01372g09016/Niben101…	18	1	Niben101Scf10287g01002	17	Niben101Scf04528g13017/Niben101Scf03923g14012/Niben101Scf08446g00003/Niben101Scf06332g00010/Niben101Scf07275g00004/Niben101Scf06990g00021/Niben101Scf05506g00009/Niben101Scf01579g00002/Niben101Scf16915g01014/Niben101Scf10314g04002/Niben101Scf06245g01013/Niben101Scf04528g13006/Niben101Scf05962g04009/Niben101Scf03277g02012/Niben101Ctg16374g00011/Niben101Scf01372g09016/Niben101Scf01866g00004
MF	GO:0004866	endopeptidase inhibitor activity	6|951	20|15734	0.0320542	Niben101Scf00355g02002/Niben101Scf12983g01058/Niben101Scf21813g00014/Niben101Scf04488g00021/Niben101Scf01855g02008/Niben101Scf01958g02015	6	0		6	Niben101Scf00355g02002/Niben101Scf12983g01058/Niben101Scf21813g00014/Niben101Scf04488g00021/Niben101Scf01855g02008/Niben101Scf01958g02015
MF	GO:0030414	peptidase inhibitor activity	6|951	20|15734	0.0320542	Niben101Scf00355g02002/Niben101Scf12983g01058/Niben101Scf21813g00014/Niben101Scf04488g00021/Niben101Scf01855g02008/Niben101Scf01958g02015	6	0		6	Niben101Scf00355g02002/Niben101Scf12983g01058/Niben101Scf21813g00014/Niben101Scf04488g00021/Niben101Scf01855g02008/Niben101Scf01958g02015
MF	GO:0061134	peptidase regulator activity	6|951	20|15734	0.0320542	Niben101Scf00355g02002/Niben101Scf12983g01058/Niben101Scf21813g00014/Niben101Scf04488g00021/Niben101Scf01855g02008/Niben101Scf01958g02015	6	0		6	Niben101Scf00355g02002/Niben101Scf12983g01058/Niben101Scf21813g00014/Niben101Scf04488g00021/Niben101Scf01855g02008/Niben101Scf01958g02015
MF	GO:0061135	endopeptidase regulator activity	6|951	20|15734	0.0320542	Niben101Scf00355g02002/Niben101Scf12983g01058/Niben101Scf21813g00014/Niben101Scf04488g00021/Niben101Scf01855g02008/Niben101Scf01958g02015	6	0		6	Niben101Scf00355g02002/Niben101Scf12983g01058/Niben101Scf21813g00014/Niben101Scf04488g00021/Niben101Scf01855g02008/Niben101Scf01958g02015
MF	GO:0051536	iron-sulfur cluster binding	15|951	102|15734	0.0320542	Niben101Scf18214g00004/Niben101Scf02290g02021/Niben101Ctg10614g00004/Niben101Scf01615g00001/Niben101Scf00542g05006/Niben101Scf00304g07022/Niben101Scf00236g01007/Niben101Scf09321g00010/Niben101Scf04436g13014/Niben101Scf07937g01004/Niben101Scf06569g01022/Niben101Scf05491g00001/Niben101Scf21557g01029/Niben101Scf07284g02012/Niben101Scf15047g00004	15	8	Niben101Scf18214g00004/Niben101Scf02290g02021/Niben101Ctg10614g00004/Niben101Scf01615g00001/Niben101Scf00542g05006/Niben101Scf00304g07022/Niben101Scf07937g01004/Niben101Scf21557g01029	7	Niben101Scf00236g01007/Niben101Scf09321g00010/Niben101Scf04436g13014/Niben101Scf06569g01022/Niben101Scf05491g00001/Niben101Scf07284g02012/Niben101Scf15047g00004
MF	GO:0051540	metal cluster binding	15|951	102|15734	0.0320542	Niben101Scf18214g00004/Niben101Scf02290g02021/Niben101Ctg10614g00004/Niben101Scf01615g00001/Niben101Scf00542g05006/Niben101Scf00304g07022/Niben101Scf00236g01007/Niben101Scf09321g00010/Niben101Scf04436g13014/Niben101Scf07937g01004/Niben101Scf06569g01022/Niben101Scf05491g00001/Niben101Scf21557g01029/Niben101Scf07284g02012/Niben101Scf15047g00004	15	8	Niben101Scf18214g00004/Niben101Scf02290g02021/Niben101Ctg10614g00004/Niben101Scf01615g00001/Niben101Scf00542g05006/Niben101Scf00304g07022/Niben101Scf07937g01004/Niben101Scf21557g01029	7	Niben101Scf00236g01007/Niben101Scf09321g00010/Niben101Scf04436g13014/Niben101Scf06569g01022/Niben101Scf05491g00001/Niben101Scf07284g02012/Niben101Scf15047g00004
MF	GO:0003743	translation initiation factor activity	11|951	63|15734	0.0320542	Niben101Scf02740g03006/Niben101Scf09015g02007/Niben101Scf04339g02012/Niben101Scf10324g01002/Niben101Scf01393g01005/Niben101Ctg11716g00002/Niben101Scf01699g00004/Niben101Scf10749g02003/Niben101Scf03038g17004/Niben101Scf04862g00010/Niben101Scf16416g03002	11	7	Niben101Scf02740g03006/Niben101Scf09015g02007/Niben101Scf01393g01005/Niben101Ctg11716g00002/Niben101Scf03038g17004/Niben101Scf04862g00010/Niben101Scf16416g03002	4	Niben101Scf04339g02012/Niben101Scf10324g01002/Niben101Scf01699g00004/Niben101Scf10749g02003
MF	GO:0045735	nutrient reservoir activity	9|951	45|15734	0.0320542	Niben101Scf11609g03002/Niben101Scf03693g07011/Niben101Scf04932g01029/Niben101Scf11609g02002/Niben101Scf01090g03017/Niben101Scf03450g00014/Niben101Scf02399g05005/Niben101Scf17204g00007/Niben101Scf04932g01001	9	6	Niben101Scf11609g03002/Niben101Scf03693g07011/Niben101Scf03450g00014/Niben101Scf02399g05005/Niben101Scf17204g00007/Niben101Scf04932g01001	3	Niben101Scf04932g01029/Niben101Scf11609g02002/Niben101Scf01090g03017
MF	GO:0051082	unfolded protein binding	14|951	93|15734	0.0320542	Niben101Scf03817g16010/Niben101Scf02824g03017/Niben101Scf04847g03018/Niben101Scf00970g02006/Niben101Scf01027g00003/Niben101Scf08566g01006/Niben101Scf02852g00013/Niben101Scf06684g01005/Niben101Scf01696g05014/Niben101Scf15166g03015/Niben101Scf02537g07001/Niben101Scf03138g01010/Niben101Scf03114g03011/Niben101Scf11130g00004	14	11	Niben101Scf03817g16010/Niben101Scf02824g03017/Niben101Scf04847g03018/Niben101Scf00970g02006/Niben101Scf01027g00003/Niben101Scf08566g01006/Niben101Scf02852g00013/Niben101Scf06684g01005/Niben101Scf02537g07001/Niben101Scf03138g01010/Niben101Scf03114g03011	3	Niben101Scf01696g05014/Niben101Scf15166g03015/Niben101Scf11130g00004
MF	GO:0043022	ribosome binding	4|951	10|15734	0.0458152	Niben101Scf00063g03007/Niben101Scf05928g03010/Niben101Scf03166g00008/Niben101Scf08588g00016	4	0		4	Niben101Scf00063g03007/Niben101Scf05928g03010/Niben101Scf03166g00008/Niben101Scf08588g00016

## Sheet: DCL3CtrvsWTCtr_all_GOenrich_sig
Supplementary Table2. Gene ontology analysis of differentially expressed N. benthamiana genes performed for paired-comparisons made between treatments
Category	GOID	Description	GeneRatio	BgRatio	padj	geneID	Count	Down	Down_Gene_id	Up	Up_Gene_id
BP	GO:0044257	cellular protein catabolic process	34|1231	136|10531	0.00314529	Niben101Scf07614g03004/Niben101Scf02378g02004/Niben101Scf02658g00008/Niben101Scf01718g01002/Niben101Scf03459g01004/Niben101Scf08680g02016/Niben101Scf03712g00010/Niben101Scf09547g02002/Niben101Scf03710g01003/Niben101Scf06078g03003/Niben101Scf04940g00011/Niben101Scf00017g00005/Niben101Scf09317g02002/Niben101Scf01848g01004/Niben101Scf04664g00002/Niben101Scf00894g01014/Niben101Scf02042g03025/Niben101…	34	7	Niben101Scf08680g02016/Niben101Scf02042g03025/Niben101Scf01326g05017/Niben101Scf05060g00001/Niben101Scf14577g01001/Niben101Scf00626g01012/Niben101Scf27265g00025	27	Niben101Scf07614g03004/Niben101Scf02378g02004/Niben101Scf02658g00008/Niben101Scf01718g01002/Niben101Scf03459g01004/Niben101Scf03712g00010/Niben101Scf09547g02002/Niben101Scf03710g01003/Niben101Scf06078g03003/Niben101Scf04940g00011/Niben101Scf00017g00005/Niben101Scf09317g02002/Niben101Scf01848g01004/Niben101Scf04664g00002/Niben101Scf00894g01014/Niben101Scf02232g03001/Niben101Scf06809g00029/Niben101…
BP	GO:0051603	proteolysis involved in cellular protein catabolic process	34|1231	136|10531	0.00314529	Niben101Scf07614g03004/Niben101Scf02378g02004/Niben101Scf02658g00008/Niben101Scf01718g01002/Niben101Scf03459g01004/Niben101Scf08680g02016/Niben101Scf03712g00010/Niben101Scf09547g02002/Niben101Scf03710g01003/Niben101Scf06078g03003/Niben101Scf04940g00011/Niben101Scf00017g00005/Niben101Scf09317g02002/Niben101Scf01848g01004/Niben101Scf04664g00002/Niben101Scf00894g01014/Niben101Scf02042g03025/Niben101…	34	7	Niben101Scf08680g02016/Niben101Scf02042g03025/Niben101Scf01326g05017/Niben101Scf05060g00001/Niben101Scf14577g01001/Niben101Scf00626g01012/Niben101Scf27265g00025	27	Niben101Scf07614g03004/Niben101Scf02378g02004/Niben101Scf02658g00008/Niben101Scf01718g01002/Niben101Scf03459g01004/Niben101Scf03712g00010/Niben101Scf09547g02002/Niben101Scf03710g01003/Niben101Scf06078g03003/Niben101Scf04940g00011/Niben101Scf00017g00005/Niben101Scf09317g02002/Niben101Scf01848g01004/Niben101Scf04664g00002/Niben101Scf00894g01014/Niben101Scf02232g03001/Niben101Scf06809g00029/Niben101…
BP	GO:0030163	protein catabolic process	34|1231	142|10531	0.00542559	Niben101Scf07614g03004/Niben101Scf02378g02004/Niben101Scf02658g00008/Niben101Scf01718g01002/Niben101Scf03459g01004/Niben101Scf08680g02016/Niben101Scf03712g00010/Niben101Scf09547g02002/Niben101Scf03710g01003/Niben101Scf06078g03003/Niben101Scf04940g00011/Niben101Scf00017g00005/Niben101Scf09317g02002/Niben101Scf01848g01004/Niben101Scf04664g00002/Niben101Scf00894g01014/Niben101Scf02042g03025/Niben101…	34	7	Niben101Scf08680g02016/Niben101Scf02042g03025/Niben101Scf01326g05017/Niben101Scf05060g00001/Niben101Scf14577g01001/Niben101Scf00626g01012/Niben101Scf27265g00025	27	Niben101Scf07614g03004/Niben101Scf02378g02004/Niben101Scf02658g00008/Niben101Scf01718g01002/Niben101Scf03459g01004/Niben101Scf03712g00010/Niben101Scf09547g02002/Niben101Scf03710g01003/Niben101Scf06078g03003/Niben101Scf04940g00011/Niben101Scf00017g00005/Niben101Scf09317g02002/Niben101Scf01848g01004/Niben101Scf04664g00002/Niben101Scf00894g01014/Niben101Scf02232g03001/Niben101Scf06809g00029/Niben101…
BP	GO:0044265	cellular macromolecule catabolic process	36|1231	156|10531	0.00542559	Niben101Scf07614g03004/Niben101Scf02378g02004/Niben101Scf02658g00008/Niben101Scf01718g01002/Niben101Scf03459g01004/Niben101Scf08680g02016/Niben101Scf03712g00010/Niben101Scf09547g02002/Niben101Scf03710g01003/Niben101Scf06078g03003/Niben101Scf04940g00011/Niben101Scf00017g00005/Niben101Scf09317g02002/Niben101Scf01848g01004/Niben101Scf04664g00002/Niben101Scf00894g01014/Niben101Scf02042g03025/Niben101…	36	9	Niben101Scf08680g02016/Niben101Scf02042g03025/Niben101Scf01326g05017/Niben101Scf03867g02043/Niben101Scf05060g00001/Niben101Scf01413g02016/Niben101Scf14577g01001/Niben101Scf00626g01012/Niben101Scf27265g00025	27	Niben101Scf07614g03004/Niben101Scf02378g02004/Niben101Scf02658g00008/Niben101Scf01718g01002/Niben101Scf03459g01004/Niben101Scf03712g00010/Niben101Scf09547g02002/Niben101Scf03710g01003/Niben101Scf06078g03003/Niben101Scf04940g00011/Niben101Scf00017g00005/Niben101Scf09317g02002/Niben101Scf01848g01004/Niben101Scf04664g00002/Niben101Scf00894g01014/Niben101Scf02232g03001/Niben101Scf06809g00029/Niben101…
BP	GO:0006413	translational initiation	16|1231	47|10531	0.00542559	Niben101Scf10749g02003/Niben101Scf04339g02012/Niben101Scf01269g08007/Niben101Scf11490g00001/Niben101Scf11724g00004/Niben101Scf04073g00004/Niben101Scf07137g00002/Niben101Scf01669g04023/Niben101Scf10324g01002/Niben101Scf09343g01003/Niben101Scf00503g10005/Niben101Scf16416g03002/Niben101Scf00484g00004/Niben101Scf01990g00001/Niben101Scf03038g17004/Niben101Scf01699g00004	16	2	Niben101Scf16416g03002/Niben101Scf03038g17004	14	Niben101Scf10749g02003/Niben101Scf04339g02012/Niben101Scf01269g08007/Niben101Scf11490g00001/Niben101Scf11724g00004/Niben101Scf04073g00004/Niben101Scf07137g00002/Niben101Scf01669g04023/Niben101Scf10324g01002/Niben101Scf09343g01003/Niben101Scf00503g10005/Niben101Scf00484g00004/Niben101Scf01990g00001/Niben101Scf01699g00004
BP	GO:0006457	protein folding	36|1231	159|10531	0.00587035	Niben101Scf15166g03015/Niben101Scf07639g05011/Niben101Scf10476g01010/Niben101Scf02824g03017/Niben101Scf06684g01005/Niben101Ctg13380g00001/Niben101Scf11438g00003/Niben101Scf11895g03026/Niben101Scf01124g27025/Niben101Scf01847g03004/Niben101Scf01834g01011/Niben101Scf07786g00006/Niben101Scf00211g00029/Niben101Scf01696g05014/Niben101Scf00144g03005/Niben101Scf02462g03001/Niben101Scf03114g03011/Niben101…	36	14	Niben101Scf02824g03017/Niben101Scf11438g00003/Niben101Scf11895g03026/Niben101Scf00211g00029/Niben101Scf03377g05007/Niben101Scf03817g16010/Niben101Scf05078g05003/Niben101Scf11552g04016/Niben101Scf15532g01009/Niben101Scf01596g12004/Niben101Scf01596g11007/Niben101Scf00837g10012/Niben101Scf04187g00037/Niben101Scf01704g00002	22	Niben101Scf15166g03015/Niben101Scf07639g05011/Niben101Scf10476g01010/Niben101Scf06684g01005/Niben101Ctg13380g00001/Niben101Scf01124g27025/Niben101Scf01847g03004/Niben101Scf01834g01011/Niben101Scf07786g00006/Niben101Scf01696g05014/Niben101Scf00144g03005/Niben101Scf02462g03001/Niben101Scf03114g03011/Niben101Scf02167g00008/Niben101Scf04327g02015/Niben101Scf01594g05015/Niben101Scf09774g02017/Niben101…
BP	GO:0015980	energy derivation by oxidation of organic compounds	14|1231	41|10531	0.00963084	Niben101Scf13966g00008/Niben101Scf01396g04004/Niben101Scf06579g00007/Niben101Scf05644g01002/Niben101Scf02160g06059/Niben101Scf00031g00003/Niben101Scf07635g00006/Niben101Scf07352g00001/Niben101Scf00854g07073/Niben101Scf06770g00009/Niben101Scf02929g01003/Niben101Scf02309g03024/Niben101Scf00872g00007/Niben101Scf19957g00020	14	3	Niben101Scf00031g00003/Niben101Scf07352g00001/Niben101Scf00872g00007	11	Niben101Scf13966g00008/Niben101Scf01396g04004/Niben101Scf06579g00007/Niben101Scf05644g01002/Niben101Scf02160g06059/Niben101Scf07635g00006/Niben101Scf00854g07073/Niben101Scf06770g00009/Niben101Scf02929g01003/Niben101Scf02309g03024/Niben101Scf19957g00020
BP	GO:0045333	cellular respiration	14|1231	41|10531	0.00963084	Niben101Scf13966g00008/Niben101Scf01396g04004/Niben101Scf06579g00007/Niben101Scf05644g01002/Niben101Scf02160g06059/Niben101Scf00031g00003/Niben101Scf07635g00006/Niben101Scf07352g00001/Niben101Scf00854g07073/Niben101Scf06770g00009/Niben101Scf02929g01003/Niben101Scf02309g03024/Niben101Scf00872g00007/Niben101Scf19957g00020	14	3	Niben101Scf00031g00003/Niben101Scf07352g00001/Niben101Scf00872g00007	11	Niben101Scf13966g00008/Niben101Scf01396g04004/Niben101Scf06579g00007/Niben101Scf05644g01002/Niben101Scf02160g06059/Niben101Scf07635g00006/Niben101Scf00854g07073/Niben101Scf06770g00009/Niben101Scf02929g01003/Niben101Scf02309g03024/Niben101Scf19957g00020
BP	GO:0009057	macromolecule catabolic process	39|1231	191|10531	0.0203288	Niben101Scf07614g03004/Niben101Scf02378g02004/Niben101Scf03949g00023/Niben101Scf02658g00008/Niben101Scf01718g01002/Niben101Scf03459g01004/Niben101Scf08680g02016/Niben101Scf03712g00010/Niben101Scf09547g02002/Niben101Scf03710g01003/Niben101Scf06078g03003/Niben101Scf04940g00011/Niben101Scf00017g00005/Niben101Scf09317g02002/Niben101Scf01848g01004/Niben101Scf04664g00002/Niben101Scf00894g01014/Niben101…	39	12	Niben101Scf03949g00023/Niben101Scf08680g02016/Niben101Scf02042g03025/Niben101Scf01326g05017/Niben101Scf03855g04005/Niben101Scf03867g02043/Niben101Scf01489g01004/Niben101Scf05060g00001/Niben101Scf01413g02016/Niben101Scf14577g01001/Niben101Scf00626g01012/Niben101Scf27265g00025	27	Niben101Scf07614g03004/Niben101Scf02378g02004/Niben101Scf02658g00008/Niben101Scf01718g01002/Niben101Scf03459g01004/Niben101Scf03712g00010/Niben101Scf09547g02002/Niben101Scf03710g01003/Niben101Scf06078g03003/Niben101Scf04940g00011/Niben101Scf00017g00005/Niben101Scf09317g02002/Niben101Scf01848g01004/Niben101Scf04664g00002/Niben101Scf00894g01014/Niben101Scf02232g03001/Niben101Scf06809g00029/Niben101…
BP	GO:0006414	translational elongation	10|1231	27|10531	0.0294212	Niben101Scf05928g03010/Niben101Scf00063g03007/Niben101Scf03069g04013/Niben101Scf01552g05013/Niben101Scf03350g00002/Niben101Scf02316g03010/Niben101Scf19454g00004/Niben101Scf04077g07004/Niben101Scf02351g08011/Niben101Scf08250g03016	10	4	Niben101Scf01552g05013/Niben101Scf03350g00002/Niben101Scf02351g08011/Niben101Scf08250g03016	6	Niben101Scf05928g03010/Niben101Scf00063g03007/Niben101Scf03069g04013/Niben101Scf02316g03010/Niben101Scf19454g00004/Niben101Scf04077g07004
BP	GO:0006366	transcription from RNA polymerase II promoter	14|1231	47|10531	0.0294212	Niben101Scf06977g00024/Niben101Scf08751g00023/Niben101Scf02480g00004/Niben101Scf02360g01017/Niben101Scf00426g02026/Niben101Scf10713g00016/Niben101Scf01482g02015/Niben101Scf15972g01018/Niben101Scf08751g00011/Niben101Scf07554g02008/Niben101Scf03839g07001/Niben101Scf01696g05008/Niben101Scf02164g05013/Niben101Scf00298g03006	14	8	Niben101Scf06977g00024/Niben101Scf08751g00023/Niben101Scf00426g02026/Niben101Scf01482g02015/Niben101Scf15972g01018/Niben101Scf07554g02008/Niben101Scf01696g05008/Niben101Scf00298g03006	6	Niben101Scf02480g00004/Niben101Scf02360g01017/Niben101Scf10713g00016/Niben101Scf08751g00011/Niben101Scf03839g07001/Niben101Scf02164g05013
BP	GO:0006511	ubiquitin-dependent protein catabolic process	25|1231	110|10531	0.0294212	Niben101Scf07614g03004/Niben101Scf02378g02004/Niben101Scf02658g00008/Niben101Scf01718g01002/Niben101Scf03459g01004/Niben101Scf08680g02016/Niben101Scf03710g01003/Niben101Scf06078g03003/Niben101Scf04940g00011/Niben101Scf09317g02002/Niben101Scf04664g00002/Niben101Scf00894g01014/Niben101Scf02042g03025/Niben101Scf02232g03001/Niben101Scf06809g00029/Niben101Scf01326g05017/Niben101Scf01738g04008/Niben101…	25	6	Niben101Scf08680g02016/Niben101Scf02042g03025/Niben101Scf01326g05017/Niben101Scf05060g00001/Niben101Scf14577g01001/Niben101Scf00626g01012	19	Niben101Scf07614g03004/Niben101Scf02378g02004/Niben101Scf02658g00008/Niben101Scf01718g01002/Niben101Scf03459g01004/Niben101Scf03710g01003/Niben101Scf06078g03003/Niben101Scf04940g00011/Niben101Scf09317g02002/Niben101Scf04664g00002/Niben101Scf00894g01014/Niben101Scf02232g03001/Niben101Scf06809g00029/Niben101Scf01738g04008/Niben101Scf02025g00002/Niben101Scf02479g01019/Niben101Scf02658g00012/Niben101…
BP	GO:0019941	modification-dependent protein catabolic process	25|1231	110|10531	0.0294212	Niben101Scf07614g03004/Niben101Scf02378g02004/Niben101Scf02658g00008/Niben101Scf01718g01002/Niben101Scf03459g01004/Niben101Scf08680g02016/Niben101Scf03710g01003/Niben101Scf06078g03003/Niben101Scf04940g00011/Niben101Scf09317g02002/Niben101Scf04664g00002/Niben101Scf00894g01014/Niben101Scf02042g03025/Niben101Scf02232g03001/Niben101Scf06809g00029/Niben101Scf01326g05017/Niben101Scf01738g04008/Niben101…	25	6	Niben101Scf08680g02016/Niben101Scf02042g03025/Niben101Scf01326g05017/Niben101Scf05060g00001/Niben101Scf14577g01001/Niben101Scf00626g01012	19	Niben101Scf07614g03004/Niben101Scf02378g02004/Niben101Scf02658g00008/Niben101Scf01718g01002/Niben101Scf03459g01004/Niben101Scf03710g01003/Niben101Scf06078g03003/Niben101Scf04940g00011/Niben101Scf09317g02002/Niben101Scf04664g00002/Niben101Scf00894g01014/Niben101Scf02232g03001/Niben101Scf06809g00029/Niben101Scf01738g04008/Niben101Scf02025g00002/Niben101Scf02479g01019/Niben101Scf02658g00012/Niben101…
BP	GO:0043632	modification-dependent macromolecule catabolic process	25|1231	110|10531	0.0294212	Niben101Scf07614g03004/Niben101Scf02378g02004/Niben101Scf02658g00008/Niben101Scf01718g01002/Niben101Scf03459g01004/Niben101Scf08680g02016/Niben101Scf03710g01003/Niben101Scf06078g03003/Niben101Scf04940g00011/Niben101Scf09317g02002/Niben101Scf04664g00002/Niben101Scf00894g01014/Niben101Scf02042g03025/Niben101Scf02232g03001/Niben101Scf06809g00029/Niben101Scf01326g05017/Niben101Scf01738g04008/Niben101…	25	6	Niben101Scf08680g02016/Niben101Scf02042g03025/Niben101Scf01326g05017/Niben101Scf05060g00001/Niben101Scf14577g01001/Niben101Scf00626g01012	19	Niben101Scf07614g03004/Niben101Scf02378g02004/Niben101Scf02658g00008/Niben101Scf01718g01002/Niben101Scf03459g01004/Niben101Scf03710g01003/Niben101Scf06078g03003/Niben101Scf04940g00011/Niben101Scf09317g02002/Niben101Scf04664g00002/Niben101Scf00894g01014/Niben101Scf02232g03001/Niben101Scf06809g00029/Niben101Scf01738g04008/Niben101Scf02025g00002/Niben101Scf02479g01019/Niben101Scf02658g00012/Niben101…
BP	GO:0010035	response to inorganic substance	8|1231	19|10531	0.0294212	Niben101Scf08527g01009/Niben101Scf05764g00013/Niben101Scf00383g04013/Niben101Scf06516g04016/Niben101Scf00383g04025/Niben101Scf03231g00007/Niben101Scf02864g02010/Niben101Scf13103g01042	8	1	Niben101Scf00383g04013	7	Niben101Scf08527g01009/Niben101Scf05764g00013/Niben101Scf06516g04016/Niben101Scf00383g04025/Niben101Scf03231g00007/Niben101Scf02864g02010/Niben101Scf13103g01042
BP	GO:0009415	response to water	6|1231	12|10531	0.0437657	Niben101Scf05764g00013/Niben101Scf00383g04013/Niben101Scf00383g04025/Niben101Scf03231g00007/Niben101Scf02864g02010/Niben101Scf13103g01042	6	1	Niben101Scf00383g04013	5	Niben101Scf05764g00013/Niben101Scf00383g04025/Niben101Scf03231g00007/Niben101Scf02864g02010/Niben101Scf13103g01042
BP	GO:0044248	cellular catabolic process	42|1231	226|10531	0.0486334	Niben101Scf07614g03004/Niben101Scf02378g02004/Niben101Scf03949g00023/Niben101Scf02658g00008/Niben101Scf01718g01002/Niben101Scf03459g01004/Niben101Scf00478g00004/Niben101Scf08680g02016/Niben101Scf03712g00010/Niben101Scf09547g02002/Niben101Scf03710g01003/Niben101Scf06078g03003/Niben101Scf04940g00011/Niben101Scf00017g00005/Niben101Scf09317g02002/Niben101Scf01848g01004/Niben101Scf04664g00002/Niben101…	42	10	Niben101Scf03949g00023/Niben101Scf08680g02016/Niben101Scf02042g03025/Niben101Scf01326g05017/Niben101Scf03867g02043/Niben101Scf05060g00001/Niben101Scf01413g02016/Niben101Scf14577g01001/Niben101Scf00626g01012/Niben101Scf27265g00025	32	Niben101Scf07614g03004/Niben101Scf02378g02004/Niben101Scf02658g00008/Niben101Scf01718g01002/Niben101Scf03459g01004/Niben101Scf00478g00004/Niben101Scf03712g00010/Niben101Scf09547g02002/Niben101Scf03710g01003/Niben101Scf06078g03003/Niben101Scf04940g00011/Niben101Scf00017g00005/Niben101Scf09317g02002/Niben101Scf01848g01004/Niben101Scf04664g00002/Niben101Scf12515g00031/Niben101Scf00894g01014/Niben101…
MF	GO:0046982	protein heterodimerization activity	54|1915	127|16278	5.66163e-16	Niben101Scf02537g02033/Niben101Scf07275g00004/Niben101Scf07275g00001/Niben101Scf05506g00009/Niben101Scf07650g02006/Niben101Ctg16374g00011/Niben101Scf01579g00002/Niben101Scf06590g03003/Niben101Scf05579g00001/Niben101Scf16416g02012/Niben101Scf05506g02016/Niben101Scf01579g01046/Niben101Scf23814g00038/Niben101Scf03923g14012/Niben101Scf04528g13017/Niben101Scf03088g01003/Niben101Scf04528g13006/Niben101…	54	3	Niben101Scf10287g01002/Niben101Scf01548g00006/Niben101Scf04371g02007	51	Niben101Scf02537g02033/Niben101Scf07275g00004/Niben101Scf07275g00001/Niben101Scf05506g00009/Niben101Scf07650g02006/Niben101Ctg16374g00011/Niben101Scf01579g00002/Niben101Scf06590g03003/Niben101Scf05579g00001/Niben101Scf16416g02012/Niben101Scf05506g02016/Niben101Scf01579g01046/Niben101Scf23814g00038/Niben101Scf03923g14012/Niben101Scf04528g13017/Niben101Scf03088g01003/Niben101Scf04528g13006/Niben101…
MF	GO:0008135	translation factor activity, RNA binding	28|1915	100|16278	0.00142313	Niben101Scf10749g02003/Niben101Scf04339g02012/Niben101Scf01269g08007/Niben101Scf05928g03010/Niben101Scf11490g00001/Niben101Scf00063g03007/Niben101Scf11724g00004/Niben101Scf04073g00004/Niben101Scf03069g04013/Niben101Scf07137g00002/Niben101Scf01669g04023/Niben101Scf01552g05013/Niben101Scf03350g00002/Niben101Scf10324g01002/Niben101Scf09343g01003/Niben101Scf00503g10005/Niben101Scf07069g01008/Niben101…	28	7	Niben101Scf01552g05013/Niben101Scf03350g00002/Niben101Scf16416g03002/Niben101Ctg11716g00002/Niben101Scf03038g17004/Niben101Scf02351g08011/Niben101Scf08250g03016	21	Niben101Scf10749g02003/Niben101Scf04339g02012/Niben101Scf01269g08007/Niben101Scf05928g03010/Niben101Scf11490g00001/Niben101Scf00063g03007/Niben101Scf11724g00004/Niben101Scf04073g00004/Niben101Scf03069g04013/Niben101Scf07137g00002/Niben101Scf01669g04023/Niben101Scf10324g01002/Niben101Scf09343g01003/Niben101Scf00503g10005/Niben101Scf07069g01008/Niben101Scf00484g00004/Niben101Scf02316g03010/Niben101…
MF	GO:0046983	protein dimerization activity	71|1915	375|16278	0.0036882	Niben101Scf02537g02033/Niben101Scf07275g00004/Niben101Scf07275g00001/Niben101Scf05506g00009/Niben101Scf07650g02006/Niben101Ctg16374g00011/Niben101Scf01579g00002/Niben101Scf06590g03003/Niben101Scf05579g00001/Niben101Scf16416g02012/Niben101Scf05506g02016/Niben101Scf01579g01046/Niben101Scf23814g00038/Niben101Scf03923g14012/Niben101Scf04528g13017/Niben101Scf03088g01003/Niben101Scf04528g13006/Niben101…	71	14	Niben101Scf10287g01002/Niben101Scf01548g00006/Niben101Scf03169g08015/Niben101Scf11895g03026/Niben101Scf06248g01003/Niben101Scf02631g04003/Niben101Scf14843g01001/Niben101Scf15532g01009/Niben101Scf00197g01018/Niben101Scf00153g00020/Niben101Scf04371g02007/Niben101Scf00821g08003/Niben101Scf03628g12006/Niben101Scf01964g12005	57	Niben101Scf02537g02033/Niben101Scf07275g00004/Niben101Scf07275g00001/Niben101Scf05506g00009/Niben101Scf07650g02006/Niben101Ctg16374g00011/Niben101Scf01579g00002/Niben101Scf06590g03003/Niben101Scf05579g00001/Niben101Scf16416g02012/Niben101Scf05506g02016/Niben101Scf01579g01046/Niben101Scf23814g00038/Niben101Scf03923g14012/Niben101Scf04528g13017/Niben101Scf03088g01003/Niben101Scf04528g13006/Niben101…
MF	GO:0016830	carbon-carbon lyase activity	21|1915	75|16278	0.00937576	Niben101Scf02271g04003/Niben101Scf01926g05010/Niben101Scf06637g00012/Niben101Scf07429g00006/Niben101Scf02433g02008/Niben101Scf03580g01006/Niben101Scf06700g02002/Niben101Scf09014g01003/Niben101Scf00390g01010/Niben101Scf09409g02015/Niben101Ctg06307g00001/Niben101Scf00031g00003/Niben101Scf07352g00001/Niben101Scf02080g03010/Niben101Scf04653g03012/Niben101Scf02698g00008/Niben101Scf03766g00008/Niben101…	21	13	Niben101Scf02271g04003/Niben101Scf01926g05010/Niben101Scf06637g00012/Niben101Scf07429g00006/Niben101Scf02433g02008/Niben101Scf00390g01010/Niben101Ctg06307g00001/Niben101Scf00031g00003/Niben101Scf07352g00001/Niben101Scf02080g03010/Niben101Scf03766g00008/Niben101Scf08538g00006/Niben101Scf15153g02001	8	Niben101Scf03580g01006/Niben101Scf06700g02002/Niben101Scf09014g01003/Niben101Scf09409g02015/Niben101Scf04653g03012/Niben101Scf02698g00008/Niben101Scf00189g06010/Niben101Scf00302g01002
MF	GO:0009055	electron carrier activity	38|1915	179|16278	0.0138916	Niben101Scf13966g00008/Niben101Scf03445g00002/Niben101Scf04412g00017/Niben101Scf07284g02012/Niben101Scf04448g01005/Niben101Scf01777g01004/Niben101Scf05601g00007/Niben101Scf00151g10011/Niben101Scf02160g06059/Niben101Scf02995g00003/Niben101Scf06569g01022/Niben101Scf01362g02011/Niben101Scf00542g05006/Niben101Scf04792g01005/Niben101Scf21408g00019/Niben101Scf00457g03011/Niben101Scf07635g00006/Niben101…	38	5	Niben101Scf00151g10011/Niben101Scf01362g02011/Niben101Scf00542g05006/Niben101Scf01274g06001/Niben101Scf01036g08009	33	Niben101Scf13966g00008/Niben101Scf03445g00002/Niben101Scf04412g00017/Niben101Scf07284g02012/Niben101Scf04448g01005/Niben101Scf01777g01004/Niben101Scf05601g00007/Niben101Scf02160g06059/Niben101Scf02995g00003/Niben101Scf06569g01022/Niben101Scf04792g01005/Niben101Scf21408g00019/Niben101Scf00457g03011/Niben101Scf07635g00006/Niben101Scf12266g00002/Niben101Scf03341g01005/Niben101Scf01438g01010/Niben101…
MF	GO:0003743	translation initiation factor activity	18|1915	64|16278	0.0138916	Niben101Scf10749g02003/Niben101Scf04339g02012/Niben101Scf01269g08007/Niben101Scf11490g00001/Niben101Scf11724g00004/Niben101Scf04073g00004/Niben101Scf07137g00002/Niben101Scf01669g04023/Niben101Scf10324g01002/Niben101Scf09343g01003/Niben101Scf00503g10005/Niben101Scf07069g01008/Niben101Scf16416g03002/Niben101Scf00484g00004/Niben101Scf01990g00001/Niben101Ctg11716g00002/Niben101Scf03038g17004/Niben101…	18	3	Niben101Scf16416g03002/Niben101Ctg11716g00002/Niben101Scf03038g17004	15	Niben101Scf10749g02003/Niben101Scf04339g02012/Niben101Scf01269g08007/Niben101Scf11490g00001/Niben101Scf11724g00004/Niben101Scf04073g00004/Niben101Scf07137g00002/Niben101Scf01669g04023/Niben101Scf10324g01002/Niben101Scf09343g01003/Niben101Scf00503g10005/Niben101Scf07069g01008/Niben101Scf00484g00004/Niben101Scf01990g00001/Niben101Scf01699g00004
MF	GO:0003746	translation elongation factor activity	10|1915	25|16278	0.0138916	Niben101Scf05928g03010/Niben101Scf00063g03007/Niben101Scf03069g04013/Niben101Scf01552g05013/Niben101Scf03350g00002/Niben101Scf02316g03010/Niben101Scf19454g00004/Niben101Scf04077g07004/Niben101Scf02351g08011/Niben101Scf08250g03016	10	4	Niben101Scf01552g05013/Niben101Scf03350g00002/Niben101Scf02351g08011/Niben101Scf08250g03016	6	Niben101Scf05928g03010/Niben101Scf00063g03007/Niben101Scf03069g04013/Niben101Scf02316g03010/Niben101Scf19454g00004/Niben101Scf04077g07004
MF	GO:0051536	iron-sulfur cluster binding	25|1915	105|16278	0.0138916	Niben101Scf09321g00010/Niben101Scf18214g00004/Niben101Scf02290g02021/Niben101Scf01818g06004/Niben101Scf07284g02012/Niben101Scf00151g10011/Niben101Scf17753g00002/Niben101Scf01615g00001/Niben101Scf05588g12019/Niben101Scf06569g01022/Niben101Scf00542g05006/Niben101Ctg10614g00004/Niben101Scf00457g03011/Niben101Scf00236g01007/Niben101Scf15047g00004/Niben101Scf00497g07006/Niben101Scf04436g13014/Niben101…	25	9	Niben101Scf18214g00004/Niben101Scf02290g02021/Niben101Scf00151g10011/Niben101Scf01615g00001/Niben101Scf05588g12019/Niben101Scf00542g05006/Niben101Ctg10614g00004/Niben101Scf04610g07010/Niben101Scf00321g02012	16	Niben101Scf09321g00010/Niben101Scf01818g06004/Niben101Scf07284g02012/Niben101Scf17753g00002/Niben101Scf06569g01022/Niben101Scf00457g03011/Niben101Scf00236g01007/Niben101Scf15047g00004/Niben101Scf00497g07006/Niben101Scf04436g13014/Niben101Scf03046g07003/Niben101Scf21348g00006/Niben101Scf02346g06001/Niben101Scf02510g04002/Niben101Scf01155g05009/Niben101Scf05491g00001
MF	GO:0051540	metal cluster binding	25|1915	105|16278	0.0138916	Niben101Scf09321g00010/Niben101Scf18214g00004/Niben101Scf02290g02021/Niben101Scf01818g06004/Niben101Scf07284g02012/Niben101Scf00151g10011/Niben101Scf17753g00002/Niben101Scf01615g00001/Niben101Scf05588g12019/Niben101Scf06569g01022/Niben101Scf00542g05006/Niben101Ctg10614g00004/Niben101Scf00457g03011/Niben101Scf00236g01007/Niben101Scf15047g00004/Niben101Scf00497g07006/Niben101Scf04436g13014/Niben101…	25	9	Niben101Scf18214g00004/Niben101Scf02290g02021/Niben101Scf00151g10011/Niben101Scf01615g00001/Niben101Scf05588g12019/Niben101Scf00542g05006/Niben101Ctg10614g00004/Niben101Scf04610g07010/Niben101Scf00321g02012	16	Niben101Scf09321g00010/Niben101Scf01818g06004/Niben101Scf07284g02012/Niben101Scf17753g00002/Niben101Scf06569g01022/Niben101Scf00457g03011/Niben101Scf00236g01007/Niben101Scf15047g00004/Niben101Scf00497g07006/Niben101Scf04436g13014/Niben101Scf03046g07003/Niben101Scf21348g00006/Niben101Scf02346g06001/Niben101Scf02510g04002/Niben101Scf01155g05009/Niben101Scf05491g00001
MF	GO:0004129	cytochrome-c oxidase activity	9|1915	22|16278	0.0138916	Niben101Scf13966g00008/Niben101Scf04412g00017/Niben101Scf02160g06059/Niben101Scf01438g01010/Niben101Scf00854g07073/Niben101Scf02740g14003/Niben101Scf02984g00005/Niben101Scf02929g01003/Niben101Scf19957g00020	9	0		9	Niben101Scf13966g00008/Niben101Scf04412g00017/Niben101Scf02160g06059/Niben101Scf01438g01010/Niben101Scf00854g07073/Niben101Scf02740g14003/Niben101Scf02984g00005/Niben101Scf02929g01003/Niben101Scf19957g00020
MF	GO:0015002	heme-copper terminal oxidase activity	9|1915	22|16278	0.0138916	Niben101Scf13966g00008/Niben101Scf04412g00017/Niben101Scf02160g06059/Niben101Scf01438g01010/Niben101Scf00854g07073/Niben101Scf02740g14003/Niben101Scf02984g00005/Niben101Scf02929g01003/Niben101Scf19957g00020	9	0		9	Niben101Scf13966g00008/Niben101Scf04412g00017/Niben101Scf02160g06059/Niben101Scf01438g01010/Niben101Scf00854g07073/Niben101Scf02740g14003/Niben101Scf02984g00005/Niben101Scf02929g01003/Niben101Scf19957g00020
MF	GO:0016675	oxidoreductase activity, acting on a heme group of donors	9|1915	22|16278	0.0138916	Niben101Scf13966g00008/Niben101Scf04412g00017/Niben101Scf02160g06059/Niben101Scf01438g01010/Niben101Scf00854g07073/Niben101Scf02740g14003/Niben101Scf02984g00005/Niben101Scf02929g01003/Niben101Scf19957g00020	9	0		9	Niben101Scf13966g00008/Niben101Scf04412g00017/Niben101Scf02160g06059/Niben101Scf01438g01010/Niben101Scf00854g07073/Niben101Scf02740g14003/Niben101Scf02984g00005/Niben101Scf02929g01003/Niben101Scf19957g00020
MF	GO:0016676	oxidoreductase activity, acting on a heme group of donors, oxygen as acceptor	9|1915	22|16278	0.0138916	Niben101Scf13966g00008/Niben101Scf04412g00017/Niben101Scf02160g06059/Niben101Scf01438g01010/Niben101Scf00854g07073/Niben101Scf02740g14003/Niben101Scf02984g00005/Niben101Scf02929g01003/Niben101Scf19957g00020	9	0		9	Niben101Scf13966g00008/Niben101Scf04412g00017/Niben101Scf02160g06059/Niben101Scf01438g01010/Niben101Scf00854g07073/Niben101Scf02740g14003/Niben101Scf02984g00005/Niben101Scf02929g01003/Niben101Scf19957g00020
MF	GO:0004298	threonine-type endopeptidase activity	15|1915	53|16278	0.0208142	Niben101Scf03712g00010/Niben101Scf09547g02002/Niben101Scf04940g00011/Niben101Scf00017g00005/Niben101Scf01848g01004/Niben101Scf02232g03001/Niben101Scf02606g04004/Niben101Scf01738g04008/Niben101Scf04549g09016/Niben101Scf02025g00002/Niben101Scf01673g05001/Niben101Scf02479g01019/Niben101Scf06183g01001/Niben101Scf27265g00025/Niben101Scf04940g00012	15	1	Niben101Scf27265g00025	14	Niben101Scf03712g00010/Niben101Scf09547g02002/Niben101Scf04940g00011/Niben101Scf00017g00005/Niben101Scf01848g01004/Niben101Scf02232g03001/Niben101Scf02606g04004/Niben101Scf01738g04008/Niben101Scf04549g09016/Niben101Scf02025g00002/Niben101Scf01673g05001/Niben101Scf02479g01019/Niben101Scf06183g01001/Niben101Scf04940g00012
MF	GO:0070003	threonine-type peptidase activity	15|1915	53|16278	0.0208142	Niben101Scf03712g00010/Niben101Scf09547g02002/Niben101Scf04940g00011/Niben101Scf00017g00005/Niben101Scf01848g01004/Niben101Scf02232g03001/Niben101Scf02606g04004/Niben101Scf01738g04008/Niben101Scf04549g09016/Niben101Scf02025g00002/Niben101Scf01673g05001/Niben101Scf02479g01019/Niben101Scf06183g01001/Niben101Scf27265g00025/Niben101Scf04940g00012	15	1	Niben101Scf27265g00025	14	Niben101Scf03712g00010/Niben101Scf09547g02002/Niben101Scf04940g00011/Niben101Scf00017g00005/Niben101Scf01848g01004/Niben101Scf02232g03001/Niben101Scf02606g04004/Niben101Scf01738g04008/Niben101Scf04549g09016/Niben101Scf02025g00002/Niben101Scf01673g05001/Niben101Scf02479g01019/Niben101Scf06183g01001/Niben101Scf04940g00012
MF	GO:0001882	nucleoside binding	58|1915	338|16278	0.0421496	Niben101Scf06726g00033/Niben101Scf08618g01012/Niben101Scf10374g00008/Niben101Scf02944g01014/Niben101Scf00121g00028/Niben101Scf01502g00018/Niben101Scf03045g07003/Niben101Scf01119g01007/Niben101Scf17294g00004/Niben101Scf01396g07008/Niben101Scf04778g00002/Niben101Scf00684g00002/Niben101Scf02976g01015/Niben101Scf06782g01011/Niben101Scf20512g01001/Niben101Scf00163g07005/Niben101Scf02791g01001/Niben101…	58	22	Niben101Scf00121g00028/Niben101Scf01502g00018/Niben101Scf17294g00004/Niben101Scf06782g01011/Niben101Scf06898g02009/Niben101Scf11552g01003/Niben101Scf06305g00004/Niben101Scf02553g00001/Niben101Scf04779g01006/Niben101Scf03169g04007/Niben101Scf00878g03001/Niben101Scf09284g01004/Niben101Scf08618g01001/Niben101Scf01777g03022/Niben101Scf02562g00023/Niben101Scf05391g02002/Niben101Scf04283g09005/Niben101…	36	Niben101Scf06726g00033/Niben101Scf08618g01012/Niben101Scf10374g00008/Niben101Scf02944g01014/Niben101Scf03045g07003/Niben101Scf01119g01007/Niben101Scf01396g07008/Niben101Scf04778g00002/Niben101Scf00684g00002/Niben101Scf02976g01015/Niben101Scf20512g01001/Niben101Scf00163g07005/Niben101Scf02791g01001/Niben101Scf00332g05012/Niben101Scf07423g04011/Niben101Scf09596g00001/Niben101Scf34389g00002/Niben101…
MF	GO:0051082	unfolded protein binding	21|1915	92|16278	0.0421496	Niben101Scf15166g03015/Niben101Scf09459g00002/Niben101Scf02824g03017/Niben101Scf06684g01005/Niben101Scf02819g04003/Niben101Scf01834g01011/Niben101Scf07786g00006/Niben101Scf01696g05014/Niben101Scf02462g03001/Niben101Scf03114g03011/Niben101Scf03377g05007/Niben101Scf03817g16010/Niben101Scf11552g04016/Niben101Scf09774g02017/Niben101Scf03138g01010/Niben101Scf10796g00009/Niben101Scf01596g12004/Niben101…	21	10	Niben101Scf02824g03017/Niben101Scf02819g04003/Niben101Scf03377g05007/Niben101Scf03817g16010/Niben101Scf11552g04016/Niben101Scf01596g12004/Niben101Scf01596g11007/Niben101Scf00837g10012/Niben101Scf04187g00037/Niben101Scf01704g00002	11	Niben101Scf15166g03015/Niben101Scf09459g00002/Niben101Scf06684g01005/Niben101Scf01834g01011/Niben101Scf07786g00006/Niben101Scf01696g05014/Niben101Scf02462g03001/Niben101Scf03114g03011/Niben101Scf09774g02017/Niben101Scf03138g01010/Niben101Scf10796g00009
MF	GO:0016831	carboxy-lyase activity	14|1915	52|16278	0.0430794	Niben101Scf02271g04003/Niben101Scf06637g00012/Niben101Scf02433g02008/Niben101Scf00390g01010/Niben101Scf09409g02015/Niben101Ctg06307g00001/Niben101Scf00031g00003/Niben101Scf07352g00001/Niben101Scf02080g03010/Niben101Scf04653g03012/Niben101Scf02698g00008/Niben101Scf03766g00008/Niben101Scf08538g00006/Niben101Scf15153g02001	14	11	Niben101Scf02271g04003/Niben101Scf06637g00012/Niben101Scf02433g02008/Niben101Scf00390g01010/Niben101Ctg06307g00001/Niben101Scf00031g00003/Niben101Scf07352g00001/Niben101Scf02080g03010/Niben101Scf03766g00008/Niben101Scf08538g00006/Niben101Scf15153g02001	3	Niben101Scf09409g02015/Niben101Scf04653g03012/Niben101Scf02698g00008
MF	GO:0001883	purine nucleoside binding	57|1915	336|16278	0.0433537	Niben101Scf06726g00033/Niben101Scf08618g01012/Niben101Scf10374g00008/Niben101Scf02944g01014/Niben101Scf00121g00028/Niben101Scf01502g00018/Niben101Scf03045g07003/Niben101Scf01119g01007/Niben101Scf17294g00004/Niben101Scf01396g07008/Niben101Scf04778g00002/Niben101Scf00684g00002/Niben101Scf02976g01015/Niben101Scf06782g01011/Niben101Scf20512g01001/Niben101Scf00163g07005/Niben101Scf02791g01001/Niben101…	57	22	Niben101Scf00121g00028/Niben101Scf01502g00018/Niben101Scf17294g00004/Niben101Scf06782g01011/Niben101Scf06898g02009/Niben101Scf11552g01003/Niben101Scf06305g00004/Niben101Scf02553g00001/Niben101Scf04779g01006/Niben101Scf03169g04007/Niben101Scf00878g03001/Niben101Scf09284g01004/Niben101Scf08618g01001/Niben101Scf01777g03022/Niben101Scf02562g00023/Niben101Scf05391g02002/Niben101Scf04283g09005/Niben101…	35	Niben101Scf06726g00033/Niben101Scf08618g01012/Niben101Scf10374g00008/Niben101Scf02944g01014/Niben101Scf03045g07003/Niben101Scf01119g01007/Niben101Scf01396g07008/Niben101Scf04778g00002/Niben101Scf00684g00002/Niben101Scf02976g01015/Niben101Scf20512g01001/Niben101Scf00163g07005/Niben101Scf02791g01001/Niben101Scf00332g05012/Niben101Scf07423g04011/Niben101Scf09596g00001/Niben101Scf34389g00002/Niben101…
MF	GO:0005525	GTP binding	57|1915	336|16278	0.0433537	Niben101Scf06726g00033/Niben101Scf08618g01012/Niben101Scf10374g00008/Niben101Scf02944g01014/Niben101Scf00121g00028/Niben101Scf01502g00018/Niben101Scf03045g07003/Niben101Scf01119g01007/Niben101Scf17294g00004/Niben101Scf01396g07008/Niben101Scf04778g00002/Niben101Scf00684g00002/Niben101Scf02976g01015/Niben101Scf06782g01011/Niben101Scf20512g01001/Niben101Scf00163g07005/Niben101Scf02791g01001/Niben101…	57	22	Niben101Scf00121g00028/Niben101Scf01502g00018/Niben101Scf17294g00004/Niben101Scf06782g01011/Niben101Scf06898g02009/Niben101Scf11552g01003/Niben101Scf06305g00004/Niben101Scf02553g00001/Niben101Scf04779g01006/Niben101Scf03169g04007/Niben101Scf00878g03001/Niben101Scf09284g01004/Niben101Scf08618g01001/Niben101Scf01777g03022/Niben101Scf02562g00023/Niben101Scf05391g02002/Niben101Scf04283g09005/Niben101…	35	Niben101Scf06726g00033/Niben101Scf08618g01012/Niben101Scf10374g00008/Niben101Scf02944g01014/Niben101Scf03045g07003/Niben101Scf01119g01007/Niben101Scf01396g07008/Niben101Scf04778g00002/Niben101Scf00684g00002/Niben101Scf02976g01015/Niben101Scf20512g01001/Niben101Scf00163g07005/Niben101Scf02791g01001/Niben101Scf00332g05012/Niben101Scf07423g04011/Niben101Scf09596g00001/Niben101Scf34389g00002/Niben101…
MF	GO:0032549	ribonucleoside binding	57|1915	336|16278	0.0433537	Niben101Scf06726g00033/Niben101Scf08618g01012/Niben101Scf10374g00008/Niben101Scf02944g01014/Niben101Scf00121g00028/Niben101Scf01502g00018/Niben101Scf03045g07003/Niben101Scf01119g01007/Niben101Scf17294g00004/Niben101Scf01396g07008/Niben101Scf04778g00002/Niben101Scf00684g00002/Niben101Scf02976g01015/Niben101Scf06782g01011/Niben101Scf20512g01001/Niben101Scf00163g07005/Niben101Scf02791g01001/Niben101…	57	22	Niben101Scf00121g00028/Niben101Scf01502g00018/Niben101Scf17294g00004/Niben101Scf06782g01011/Niben101Scf06898g02009/Niben101Scf11552g01003/Niben101Scf06305g00004/Niben101Scf02553g00001/Niben101Scf04779g01006/Niben101Scf03169g04007/Niben101Scf00878g03001/Niben101Scf09284g01004/Niben101Scf08618g01001/Niben101Scf01777g03022/Niben101Scf02562g00023/Niben101Scf05391g02002/Niben101Scf04283g09005/Niben101…	35	Niben101Scf06726g00033/Niben101Scf08618g01012/Niben101Scf10374g00008/Niben101Scf02944g01014/Niben101Scf03045g07003/Niben101Scf01119g01007/Niben101Scf01396g07008/Niben101Scf04778g00002/Niben101Scf00684g00002/Niben101Scf02976g01015/Niben101Scf20512g01001/Niben101Scf00163g07005/Niben101Scf02791g01001/Niben101Scf00332g05012/Niben101Scf07423g04011/Niben101Scf09596g00001/Niben101Scf34389g00002/Niben101…
MF	GO:0032550	purine ribonucleoside binding	57|1915	336|16278	0.0433537	Niben101Scf06726g00033/Niben101Scf08618g01012/Niben101Scf10374g00008/Niben101Scf02944g01014/Niben101Scf00121g00028/Niben101Scf01502g00018/Niben101Scf03045g07003/Niben101Scf01119g01007/Niben101Scf17294g00004/Niben101Scf01396g07008/Niben101Scf04778g00002/Niben101Scf00684g00002/Niben101Scf02976g01015/Niben101Scf06782g01011/Niben101Scf20512g01001/Niben101Scf00163g07005/Niben101Scf02791g01001/Niben101…	57	22	Niben101Scf00121g00028/Niben101Scf01502g00018/Niben101Scf17294g00004/Niben101Scf06782g01011/Niben101Scf06898g02009/Niben101Scf11552g01003/Niben101Scf06305g00004/Niben101Scf02553g00001/Niben101Scf04779g01006/Niben101Scf03169g04007/Niben101Scf00878g03001/Niben101Scf09284g01004/Niben101Scf08618g01001/Niben101Scf01777g03022/Niben101Scf02562g00023/Niben101Scf05391g02002/Niben101Scf04283g09005/Niben101…	35	Niben101Scf06726g00033/Niben101Scf08618g01012/Niben101Scf10374g00008/Niben101Scf02944g01014/Niben101Scf03045g07003/Niben101Scf01119g01007/Niben101Scf01396g07008/Niben101Scf04778g00002/Niben101Scf00684g00002/Niben101Scf02976g01015/Niben101Scf20512g01001/Niben101Scf00163g07005/Niben101Scf02791g01001/Niben101Scf00332g05012/Niben101Scf07423g04011/Niben101Scf09596g00001/Niben101Scf34389g00002/Niben101…
MF	GO:0032561	guanyl ribonucleotide binding	57|1915	336|16278	0.0433537	Niben101Scf06726g00033/Niben101Scf08618g01012/Niben101Scf10374g00008/Niben101Scf02944g01014/Niben101Scf00121g00028/Niben101Scf01502g00018/Niben101Scf03045g07003/Niben101Scf01119g01007/Niben101Scf17294g00004/Niben101Scf01396g07008/Niben101Scf04778g00002/Niben101Scf00684g00002/Niben101Scf02976g01015/Niben101Scf06782g01011/Niben101Scf20512g01001/Niben101Scf00163g07005/Niben101Scf02791g01001/Niben101…	57	22	Niben101Scf00121g00028/Niben101Scf01502g00018/Niben101Scf17294g00004/Niben101Scf06782g01011/Niben101Scf06898g02009/Niben101Scf11552g01003/Niben101Scf06305g00004/Niben101Scf02553g00001/Niben101Scf04779g01006/Niben101Scf03169g04007/Niben101Scf00878g03001/Niben101Scf09284g01004/Niben101Scf08618g01001/Niben101Scf01777g03022/Niben101Scf02562g00023/Niben101Scf05391g02002/Niben101Scf04283g09005/Niben101…	35	Niben101Scf06726g00033/Niben101Scf08618g01012/Niben101Scf10374g00008/Niben101Scf02944g01014/Niben101Scf03045g07003/Niben101Scf01119g01007/Niben101Scf01396g07008/Niben101Scf04778g00002/Niben101Scf00684g00002/Niben101Scf02976g01015/Niben101Scf20512g01001/Niben101Scf00163g07005/Niben101Scf02791g01001/Niben101Scf00332g05012/Niben101Scf07423g04011/Niben101Scf09596g00001/Niben101Scf34389g00002/Niben101…
MF	GO:0045735	nutrient reservoir activity	13|1915	48|16278	0.0433941	Niben101Scf17204g00007/Niben101Scf03693g07011/Niben101Scf01090g03017/Niben101Scf03072g05007/Niben101Scf00501g01007/Niben101Scf04932g01001/Niben101Scf11609g03002/Niben101Scf13017g00016/Niben101Scf01775g01018/Niben101Scf39554g00002/Niben101Scf02829g09016/Niben101Scf02399g05005/Niben101Scf01013g02004	13	10	Niben101Scf17204g00007/Niben101Scf03693g07011/Niben101Scf01090g03017/Niben101Scf03072g05007/Niben101Scf04932g01001/Niben101Scf11609g03002/Niben101Scf13017g00016/Niben101Scf39554g00002/Niben101Scf02399g05005/Niben101Scf01013g02004	3	Niben101Scf00501g01007/Niben101Scf01775g01018/Niben101Scf02829g09016

## Sheet: DCL3PVXvsWTCtr_all_GOenrich_sig
Supplementary Table2. Gene ontology analysis of differentially expressed N. benthamiana genes performed for paired-comparisons made between treatments
Category	GOID	Description	GeneRatio	BgRatio	padj	geneID	Count	Down	Down_Gene_id	Up	Up_Gene_id
BP	GO:0006396	RNA processing	49|981	263|10423	0.00116975	Niben101Scf19059g00010/Niben101Scf04847g02012/Niben101Scf05519g00005/Niben101Scf00745g02013/Niben101Scf01274g01001/Niben101Scf01181g00021/Niben101Scf13167g00007/Niben101Scf08773g00006/Niben101Scf00293g09002/Niben101Scf03404g01011/Niben101Scf09592g00002/Niben101Scf07182g04009/Niben101Scf06668g03003/Niben101Scf02217g05008/Niben101Scf00425g03018/Niben101Scf11383g00020/Niben101Scf06509g05014/Niben101…	49	34	Niben101Scf19059g00010/Niben101Scf05519g00005/Niben101Scf00745g02013/Niben101Scf01274g01001/Niben101Scf13167g00007/Niben101Scf08773g00006/Niben101Scf00293g09002/Niben101Scf09592g00002/Niben101Scf06668g03003/Niben101Scf02217g05008/Niben101Scf00425g03018/Niben101Scf06509g05014/Niben101Scf00251g00005/Niben101Scf03755g02007/Niben101Scf16024g00008/Niben101Scf01111g04003/Niben101Scf01063g02018/Niben101…	15	Niben101Scf04847g02012/Niben101Scf01181g00021/Niben101Scf03404g01011/Niben101Scf07182g04009/Niben101Scf11383g00020/Niben101Scf02734g01004/Niben101Scf03673g05001/Niben101Scf00693g01009/Niben101Scf01249g03024/Niben101Scf06127g00008/Niben101Scf11657g01002/Niben101Scf10015g01016/Niben101Scf04119g03006/Niben101Scf12714g00004/Niben101Scf01789g02015
BP	GO:0010035	response to inorganic substance	8|981	19|10423	0.0460835	Niben101Scf13103g01042/Niben101Scf05764g00013/Niben101Scf00383g04025/Niben101Scf06516g04016/Niben101Scf02864g02010/Niben101Scf15367g00001/Niben101Scf08527g01009/Niben101Scf11621g01017	8	0		8	Niben101Scf13103g01042/Niben101Scf05764g00013/Niben101Scf00383g04025/Niben101Scf06516g04016/Niben101Scf02864g02010/Niben101Scf15367g00001/Niben101Scf08527g01009/Niben101Scf11621g01017
BP	GO:0009415	response to water	6|981	12|10423	0.0460835	Niben101Scf13103g01042/Niben101Scf05764g00013/Niben101Scf00383g04025/Niben101Scf02864g02010/Niben101Scf15367g00001/Niben101Scf11621g01017	6	0		6	Niben101Scf13103g01042/Niben101Scf05764g00013/Niben101Scf00383g04025/Niben101Scf02864g02010/Niben101Scf15367g00001/Niben101Scf11621g01017
BP	GO:0034613	cellular protein localization	34|981	201|10423	0.0460835	Niben101Scf05049g00003/Niben101Scf01376g02002/Niben101Scf05412g01004/Niben101Scf00270g10002/Niben101Scf12680g03014/Niben101Scf03468g02008/Niben101Scf13164g00010/Niben101Scf09467g02011/Niben101Scf20099g01006/Niben101Scf07288g08019/Niben101Scf00233g00015/Niben101Scf06091g06020/Niben101Scf08039g00007/Niben101Scf02122g01006/Niben101Scf04644g00013/Niben101Scf04327g00002/Niben101Scf12202g00012/Niben101…	34	24	Niben101Scf05049g00003/Niben101Scf01376g02002/Niben101Scf00270g10002/Niben101Scf12680g03014/Niben101Scf03468g02008/Niben101Scf13164g00010/Niben101Scf09467g02011/Niben101Scf07288g08019/Niben101Scf00233g00015/Niben101Scf06091g06020/Niben101Scf02122g01006/Niben101Scf12202g00012/Niben101Scf16888g00005/Niben101Scf10224g01005/Niben101Scf06861g00004/Niben101Scf19779g00007/Niben101Scf00457g06012/Niben101…	10	Niben101Scf05412g01004/Niben101Scf20099g01006/Niben101Scf08039g00007/Niben101Scf04644g00013/Niben101Scf04327g00002/Niben101Scf06926g08011/Niben101Scf01852g00002/Niben101Scf00850g01005/Niben101Ctg15991g00003/Niben101Scf06584g01001
BP	GO:0070727	cellular macromolecule localization	34|981	201|10423	0.0460835	Niben101Scf05049g00003/Niben101Scf01376g02002/Niben101Scf05412g01004/Niben101Scf00270g10002/Niben101Scf12680g03014/Niben101Scf03468g02008/Niben101Scf13164g00010/Niben101Scf09467g02011/Niben101Scf20099g01006/Niben101Scf07288g08019/Niben101Scf00233g00015/Niben101Scf06091g06020/Niben101Scf08039g00007/Niben101Scf02122g01006/Niben101Scf04644g00013/Niben101Scf04327g00002/Niben101Scf12202g00012/Niben101…	34	24	Niben101Scf05049g00003/Niben101Scf01376g02002/Niben101Scf00270g10002/Niben101Scf12680g03014/Niben101Scf03468g02008/Niben101Scf13164g00010/Niben101Scf09467g02011/Niben101Scf07288g08019/Niben101Scf00233g00015/Niben101Scf06091g06020/Niben101Scf02122g01006/Niben101Scf12202g00012/Niben101Scf16888g00005/Niben101Scf10224g01005/Niben101Scf06861g00004/Niben101Scf19779g00007/Niben101Scf00457g06012/Niben101…	10	Niben101Scf05412g01004/Niben101Scf20099g01006/Niben101Scf08039g00007/Niben101Scf04644g00013/Niben101Scf04327g00002/Niben101Scf06926g08011/Niben101Scf01852g00002/Niben101Scf00850g01005/Niben101Ctg15991g00003/Niben101Scf06584g01001
BP	GO:0006950	response to stress	53|981	357|10423	0.0460835	Niben101Scf10545g00007/Niben101Scf13103g01042/Niben101Scf13643g01012/Niben101Scf05764g00013/Niben101Scf00383g04025/Niben101Scf15604g00017/Niben101Scf04096g02015/Niben101Scf03099g05007/Niben101Scf01912g01008/Niben101Scf09610g00017/Niben101Scf01027g00003/Niben101Scf01934g04020/Niben101Scf10904g00004/Niben101Scf08533g01004/Niben101Scf13118g00001/Niben101Scf03905g02008/Niben101Scf03385g03004/Niben101…	53	21	Niben101Scf15604g00017/Niben101Scf04096g02015/Niben101Scf01027g00003/Niben101Scf10904g00004/Niben101Scf08533g01004/Niben101Scf03385g03004/Niben101Scf03584g03003/Niben101Scf02237g09007/Niben101Scf06769g02004/Niben101Scf00414g06008/Niben101Scf02824g03017/Niben101Scf09878g01002/Niben101Scf02474g03021/Niben101Scf00571g06017/Niben101Scf13316g00002/Niben101Scf02100g00013/Niben101Scf07002g00003/Niben101…	32	Niben101Scf10545g00007/Niben101Scf13103g01042/Niben101Scf13643g01012/Niben101Scf05764g00013/Niben101Scf00383g04025/Niben101Scf03099g05007/Niben101Scf01912g01008/Niben101Scf09610g00017/Niben101Scf01934g04020/Niben101Scf13118g00001/Niben101Scf03905g02008/Niben101Scf06369g03006/Niben101Scf00215g01001/Niben101Scf20035g00003/Niben101Scf06883g01009/Niben101Scf10796g00009/Niben101Scf02864g02010/Niben101…
CC	GO:0005811	lipid particle	10|467	21|4042	0.00345994	Niben101Scf04328g00047/Niben101Scf06078g03007/Niben101Scf08293g01002/Niben101Scf08182g02015/Niben101Scf07793g02011/Niben101Scf00428g10003/Niben101Scf11744g01001/Niben101Scf00163g20015/Niben101Scf32020g00005/Niben101Scf02223g05001	10	0		10	Niben101Scf04328g00047/Niben101Scf06078g03007/Niben101Scf08293g01002/Niben101Scf08182g02015/Niben101Scf07793g02011/Niben101Scf00428g10003/Niben101Scf11744g01001/Niben101Scf00163g20015/Niben101Scf32020g00005/Niben101Scf02223g05001
CC	GO:0012511	monolayer-surrounded lipid storage body	10|467	21|4042	0.00345994	Niben101Scf04328g00047/Niben101Scf06078g03007/Niben101Scf08293g01002/Niben101Scf08182g02015/Niben101Scf07793g02011/Niben101Scf00428g10003/Niben101Scf11744g01001/Niben101Scf00163g20015/Niben101Scf32020g00005/Niben101Scf02223g05001	10	0		10	Niben101Scf04328g00047/Niben101Scf06078g03007/Niben101Scf08293g01002/Niben101Scf08182g02015/Niben101Scf07793g02011/Niben101Scf00428g10003/Niben101Scf11744g01001/Niben101Scf00163g20015/Niben101Scf32020g00005/Niben101Scf02223g05001
MF	GO:0046982	protein heterodimerization activity	32|1527	127|16143	6.55665e-05	Niben101Scf04528g13017/Niben101Ctg16374g00011/Niben101Scf07275g00004/Niben101Scf06332g00010/Niben101Scf07275g00001/Niben101Scf02537g02033/Niben101Scf06990g00021/Niben101Scf03923g14012/Niben101Scf16915g01014/Niben101Scf05579g00001/Niben101Scf05506g02016/Niben101Scf05506g00009/Niben101Scf01548g00006/Niben101Scf16416g02012/Niben101Scf01579g00002/Niben101Scf04528g13006/Niben101Scf23814g00038/Niben101…	32	3	Niben101Scf01548g00006/Niben101Scf10287g01002/Niben101Scf00595g02016	29	Niben101Scf04528g13017/Niben101Ctg16374g00011/Niben101Scf07275g00004/Niben101Scf06332g00010/Niben101Scf07275g00001/Niben101Scf02537g02033/Niben101Scf06990g00021/Niben101Scf03923g14012/Niben101Scf16915g01014/Niben101Scf05579g00001/Niben101Scf05506g02016/Niben101Scf05506g00009/Niben101Scf16416g02012/Niben101Scf01579g00002/Niben101Scf04528g13006/Niben101Scf23814g00038/Niben101Scf03471g01013/Niben101…
MF	GO:0008135	translation factor activity, RNA binding	22|1527	100|16143	0.0240114	Niben101Scf04339g02012/Niben101Scf05928g03010/Niben101Scf00063g03007/Niben101Scf08250g03016/Niben101Scf10749g02003/Niben101Scf11490g00001/Niben101Scf01393g01005/Niben101Scf01552g05013/Niben101Scf03166g00008/Niben101Ctg11716g00002/Niben101Scf10324g01002/Niben101Scf01269g08007/Niben101Scf16416g03002/Niben101Scf00484g00004/Niben101Scf02351g08011/Niben101Scf00211g00046/Niben101Scf01699g00004/Niben101…	22	9	Niben101Scf08250g03016/Niben101Scf01393g01005/Niben101Scf01552g05013/Niben101Ctg11716g00002/Niben101Scf16416g03002/Niben101Scf02351g08011/Niben101Scf00211g00046/Niben101Scf02740g03006/Niben101Scf11767g01009	13	Niben101Scf04339g02012/Niben101Scf05928g03010/Niben101Scf00063g03007/Niben101Scf10749g02003/Niben101Scf11490g00001/Niben101Scf03166g00008/Niben101Scf10324g01002/Niben101Scf01269g08007/Niben101Scf00484g00004/Niben101Scf01699g00004/Niben101Scf00503g10005/Niben101Scf18308g01001/Niben101Scf04073g00004
