# Supplementary material for: Transgenerational Tolerance to Salt and Osmotic Stresses Induced by Plant Virus Infection
Source: Int J Mol Sci. 2022 Oct 18;23(20):12497. doi: 10.3390/ijms232012497 (PMC9604408; doi:10.3390/ijms232012497)
Supplement: Supplementary file 1 [file ijms-23-12497-s001.zip › Table S3.xlsx]

## Sheet: GO terms
Supplementary Table S3. Differentially expressed N. benthamiana genes in the WtPVX vs. WtCtr comparison involved in protein folding and response to stress
protein folding GO:0006457
gene_id	WTPVXvsWTCtr_log2FoldChange	WTPVXvsWTCtr_padj	DCL3CtrvsWTCtr_log2FoldChange	DCL3CtrvsWTCtr_padj	DCL3PVXvsWTCtr_log2FoldChange	DCL3PVXvsWTCtr_padj	gene_description
Niben101Scf02167g00008	0.527448	0.00899767	0.495347	0.00402838	0.478935	0.00895258	10 kDa chaperonin
Niben101Scf07639g05011	0.46874	0.00420973	0.677605	9.5376e-08	0.460785	0.00281143	10 kDa chaperonin
Niben101Scf10476g01010	0.334542	0.0149443	0.526465	1.30375e-06	0.621607	3.65825e-10	10 kDa chaperonin
Niben101Scf01594g05015	0.272643	0.0394775	0.30438	0.00985557	0.329374	0.00474568	10 kDa chaperonin 1
Niben101Scf02362g00003	1.87948	0.003914	0.880052	0.180775	1.03876	0.128844	Peptidyl-prolyl cis-trans isomerase D
Niben101Scf04327g02015	0.884715	0.0269414	0.754275	0.00797095	0.854343	0.00278079	Peptidyl-prolyl cis-trans isomerase A
Niben101Ctg13380g00001	0.447558	1.12126e-07	0.270471	3.0597e-05	0.565005	5.59718e-16	Peptidyl-prolyl cis-trans isomerase 7
Niben101Scf01696g05014	0.497256	0.00899767	0.498847	0.00149277	0.548315	0.000757167	Prefoldin subunit 4
Niben101Scf15166g03015	0.192581	0.012665	0.44077	1.36413e-12	0.174089	0.015868	Chaperone protein HtpG
Niben101Scf00349g06007	-0.253037	0.0293689	-0.196945	0.0588158	-0.185347	0.124882	Peptidyl-prolyl cis-trans isomerase 1
Niben101Scf02582g00004	-0.572189	0.0147101	-0.0960735	0.847047	-0.276293	0.324986	Peptidyl-prolyl cis-trans isomerase 4
Niben101Scf02852g00013	-0.312383	0.00521447	0.0498287	0.777183	-0.154758	0.243386	Chaperone protein htpG family protein
Niben101Scf02824g03017	-0.508162	0.000153139	-0.518228	2.42866e-06	-0.392101	0.00323376	Chaperone protein htpG family protein
Niben101Scf04847g03018	-0.542359	0.00157464	-0.108037	0.736126	0.135067	0.617422	Chaperone protein HtpG
Niben101Scf06684g01005	-0.213962	0.00554305	0.285923	2.64946e-05	0.180459	0.0231267	Chaperone protein HtpG
Niben101Scf01027g00003	-0.237462	0.00420973	0.0667072	0.530137	-0.304374	6.47535e-06	Chaperone protein HtpG
Niben101Scf03114g03011	-0.274033	0.04953	0.38405	0.00259864	0.127541	0.417969	Chaperone protein HtpG
Niben101Scf11895g03026	-0.798884	0.0168734	-0.911984	0.000146646	-0.981092	3.0956e-05	Protein GrpE
Niben101Scf08566g01006	-0.339527	0.00482333	-0.045291	0.801703	-0.264501	0.0102768	Chaperone protein DnaJ
Niben101Scf00970g02006	-1.34756	0.0026026	-0.609081	0.264443	-0.733121	0.17322	Chaperone protein DnaJ
Niben101Scf02537g07001	-2.71199	0.027111	-1.53979	0.39455	-2.36086	0.0426457	Chaperone protein DnaJ
Niben101Scf03817g16010	-0.900473	5.40328e-06	-0.540858	0.00333928	-0.672452	0.000270365	Chaperone protein DnaJ
Niben101Scf03138g01010	-0.189644	0.0281537	0.17322	0.0169919	-0.0724581	0.498355	Chaperone protein DnaJ
Niben101Scf05158g01060	-1.06381	0.0129504	-0.805936	0.0513154	-0.850904	0.0268268	C3HC zinc finger-like
response to stress GO:0006950
gene_id	WTPVXvsWTCtr_log2FoldChange	WTPVXvsWTCtr_padj	DCL3CtrvsWTCtr_log2FoldChange	DCL3CtrvsWTCtr_padj	DCL3PVXvsWTCtr_log2FoldChange	DCL3PVXvsWTCtr_padj	gene_description
Niben101Scf01912g01008	0.689739	6.77336e-08	0.751705	4.92809e-14	0.615866	1.60966e-06	Universal stress protein A-like protein
Niben101Scf03905g02008	0.417453	0.00324908	0.222228	0.0333522	0.461442	2.58566e-05	Universal stress protein A-like protein
Niben101Scf13118g00001	0.382059	0.0287885	0.878075	8.33964e-19	0.545162	2.08414e-05	Universal stress protein A-like protein
Niben101Scf06883g01009	0.283461	0.0497126	0.508573	1.87211e-07	0.487702	0.000421182	Universal stress protein A-like protein
Niben101Scf01934g04020	0.220474	0.0202396	0.313904	2.03731e-07	0.287328	7.75548e-06	Universal stress protein A-like protein
Niben101Scf09610g00017	0.266468	8.14679e-05	0.281302	1.32748e-06	0.236755	6.07122e-06	Universal stress protein A-like protein
Niben101Scf20035g00003	0.312504	0.00190309	-0.256853	0.00337747	0.313823	0.000198769	Universal stress protein A-like protein
Niben101Scf17339g00003	0.882116	0.0062146	0.788188	0.00350669	0.762643	0.0128488	Glutathione peroxidase 1
Niben101Scf06369g03006	0.280197	0.00593042	0.0320344	0.853308	0.335747	6.25597e-05	Glutathione peroxidase 1
Niben101Scf10545g00007	0.446952	4.34282e-07	0.578061	2.66265e-18	0.653792	5.11215e-23	Late embryogenesis abundant protein Lea5-D
Niben101Scf01015g01002	2.6219	0.0198591	0.341771	0.7969	1.86007	0.0484725	Wound-induced protein
Niben101Scf05932g05010	1.06387	0.015658	0.481762	0.32107	0.371829	0.397805	Flap endonuclease 1
Niben101Scf03507g05007	0.831074	0.00556742	0.327448	0.237229	0.637003	0.00756533	Peroxidase 42
Niben101Scf00215g01001	0.469093	0.00599785	0.539408	0.000137472	0.654661	7.1112e-05	Nucleic acid-binding, OB-fold-like protein
Niben101Scf13643g01012	0.300114	0.0110018	0.164257	0.0573918	0.559528	6.37764e-16	Major latex protein 146
Niben101Scf00383g04025	0.263473	0.00733054	0.285703	1.19876e-05	0.40489	3.40816e-10	Water stress-inducible protein Rab21
Niben101Scf05764g00013	0.19483	0.0176289	0.321518	3.02869e-09	0.372301	2.92285e-12	Water stress-inducible protein Rab21
Niben101Scf06154g01005	0.194433	0.0269821	0.359746	2.86874e-09	0.168036	0.0970167	Single-stranded DNA-binding protein WHY1, chloroplastic
Niben101Scf15166g03015	0.192581	0.012665	0.44077	1.36413e-12	0.174089	0.015868	Chaperone protein HtpG
Niben101Scf06684g01005	-0.213962	0.00554305	0.285923	2.64946e-05	0.180459	0.0231267	Chaperone protein HtpG
Niben101Scf01027g00003	-0.237462	0.00420973	0.0667072	0.530137	-0.304374	6.47535e-06	Chaperone protein HtpG
Niben101Scf04847g03018	-0.542359	0.00157464	-0.108037	0.736126	0.135067	0.617422	Chaperone protein HtpG
Niben101Scf03114g03011	-0.274033	0.04953	0.38405	0.00259864	0.127541	0.417969	Chaperone protein HtpG
Niben101Scf02852g00013	-0.312383	0.00521447	0.0498287	0.777183	-0.154758	0.243386	Chaperone protein htpG family protein
Niben101Scf02824g03017	-0.508162	0.000153139	-0.518228	2.42866e-06	-0.392101	0.00323376	Chaperone protein htpG family protein
Niben101Scf01463g08011	-0.295968	0.00264023	-0.323836	0.00023641	-0.0529186	0.761772	Calmodulin binding protein-like
Niben101Scf13103g01042	-0.304353	0.0086029	0.251096	0.00241597	0.773159	1.21309e-17	Abscisic acid and environmental stress-inducible protein TAS14-like
Niben101Scf03486g03004	-0.495813	4.0214e-05	-0.0549906	0.825495	-0.293502	0.0397215	ATP-dependent DNA helicase 2 subunit KU80
Niben101Scf06077g00013	-0.525455	0.0153646	0.134556	0.494781	-0.181063	0.316797	DNA mismatch repair protein MutL
Niben101Scf03689g01010	-0.542226	0.00354678	0.0570783	0.868194	-0.160871	0.549527	DNA mismatch repair protein MutL
Niben101Scf03385g03004	-0.619201	0.0254425	-0.167896	0.707576	-0.809056	3.07925e-05	DNA polymerase IV
Niben101Scf06769g02004	-0.696559	0.0278882	-0.93219	1.55999e-06	-0.709585	0.00174643	repressor of silencing 1 [Nicotiana tabacum]
Niben101Scf04096g02015	-1.0453	8.89833e-08	-0.809718	5.31722e-06	-0.967551	3.44378e-08	DNA mismatch repair protein MutS
Niben101Scf00571g06017	-1.13894	8.14564e-05	-0.514172	0.178089	-0.701197	0.0103204	Y-family DNA polymerase H
Niben101Scf15962g00030	-1.28172	0.0314476	-0.0843419	0.95431	-0.856069	0.250518	Flap endonuclease 1
Niben101Scf15604g00017	-1.57349	7.38648e-05	-1.32625	9.2662e-05	-1.76611	3.94624e-09	DNA-3-methyladenine glycosylase [Bacillus subtilis]
Niben101Scf01116g01002	-1.79483	0.0422923	-1.78598	0.0104358	-0.80527	0.525216	Protein RecA
Niben101Scf05123g01005	-2.24728	0.0133382	-1.24319	0.38367	-1.52265	0.208728	DNA glycosylase superfamily protein

## Sheet: primers
Supplementary Table 3: Primers used for quantitative RT PCR
Gene	Sequence
Late embryogenesis abundant protein 5	FW 5´- AGGTCCTCTCTGCTGCTGTG -3´
	RV 5´- CCACTCCTCCTTTTGCACCG -3´
Universal stress protein A-like protein	FW 5´- GGCTGCCGTGGTCTTGGTCC -3´
	RV 5´- GAGTCTCAGCTGCACTGCGC -3´
Glutathione peroxidase 1	FW 5´- AGAGCCAGGATCGAATCCAG -3´
	RV 5´- GTGTTAGGGCCGTTCACATC -3´
18S rRNA	FW 5´- GCCCGTTGCTGCGATGATTC -3´
	RV 5´- GCTGCCTTCCTTGGATGTGG -3´
